# Supplementary material for: Dynamic transcriptome landscape in the song nucleus HVC between juvenile and adult zebra finches
Source: Adv Genet (Hoboken). 2021 Jan 6;2(1):e10035. doi: 10.1002/ggn2.10035 (PMC9744550; doi:10.1002/ggn2.10035)
Supplement: Supplementary file 2 — Data S1 Comparing gene expression between HVC and whole brain samples at 45 d of age [file GGN2-2-e10035-s004.xlsx]

## Sheet: ChingLi_d45_WB_HVC
Data_1_Supplementary Information. Comparing gene expression between HVC and Whole brain samples at 45 days of age
Transcript ID	logFC (WB/HVC)	P Value	Adjusted P Value	Read number R92L1/HVC/45d	Read number R92L2/HVC/45d	Read number R81L6/WB/45d	chromosome	Start	End	Gene ID	Gene Name
ENSTGUT00000011179	5.85143	4.62478e-57	5.32173e-53	9	18	1401	2	111938264	111946440	ENSTGUG00000010708	TTR-1
ENSTGUT00000013945	5.6905	5.51001e-49	3.17018e-45	1	17	828	1	92879562	92912484	ENSTGUG00000013390	CASQ2
ENSTGUT00000006855	4.38795	9.21262e-46	3.53366e-42	63	176	4401	10	7848069	7969999	ENSTGUG00000006535	UNC13C-1
ENSTGUT00000000808	4.12535	1.36744e-34	3.93378e-31	14	42	869	13	6519325	6562614	ENSTGUG00000000776	FAT2
ENSTGUT00000018583	4.39076	6.54875e-33	1.50713e-29	20	10	576	1	80117600	80117668	ENSTGUG00000017896	snoU2-30
ENSTGUT00000001707	3.60477	2.05894e-32	3.9487e-29	130	125	2829	4	1764307	1770465	ENSTGUG00000001640	MOBKL1A
ENSTGUT00000009197	4.24196	3.57412e-31	5.87534e-28	8	22	508	9	13479678	13483103	ENSTGUG00000008838	ZIC1
ENSTGUT00000012101	4.86804	1.71029e-27	2.46004e-24	6	4	265	6	35154199	35276306	ENSTGUG00000011600	EBF3
ENSTGUT00000018345	-4.35272	1.9561e-27	2.50098e-24	1698	476	102	Un	117397914	117398005	ENSTGUG00000017658
ENSTGUT00000005344	3.12994	4.76501e-26	5.48309e-23	306	164	3842	1	2380775	2380943	ENSTGUG00000005150
ENSTGUT00000002853	-4.75252	2.06916e-25	2.16453e-22	278	349	21	1A	11751111	11755184	ENSTGUG00000002746	FGL2
ENSTGUT00000018245	-3.68463	5.94514e-23	5.7009e-20	5028	2163	529	Un	129656032	129656123	ENSTGUG00000017558
ENSTGUT00000006201	2.8814	1.07503e-21	9.51568e-19	113	148	1734	4A	18172405	18174867	ENSTGUG00000005979	COX7B
ENSTGUT00000011631	2.84696	6.67303e-21	5.48475e-18	113	109	1456	6	30655794	30660545	ENSTGUG00000011164	BAG3
ENSTGUT00000010854	4.17703	7.62332e-20	5.8481e-17	3	7	163	8	27787916	27798943	ENSTGUG00000010411	LHX8
ENSTGUT00000006448	-3.34666	9.06446e-20	6.51905e-17	1858	2961	423	10	6786365	6838567	ENSTGUG00000006178	ALDH1A2
ENSTGUT00000002278	2.59492	1.77154e-19	1.19913e-16	2516	1651	23403	2	43173399	43175905	ENSTGUG00000002190	TUBB2A-2
ENSTGUT00000003749	-3.73275	4.04927e-18	2.58861e-15	205	251	31	Z	55507223	55610018	ENSTGUG00000003565	THBS4
ENSTGUT00000001656	3.51777	4.90911e-18	2.97311e-15	11	9	208	13	15719950	15720039	ENSTGUG00000001594	B5FZM2_TAEGU
ENSTGUT00000010635	3.17738	7.93584e-18	4.56588e-15	15	18	270	3	44150005	44175387	ENSTGUG00000010202	KCNK1
ENSTGUT00000010105	34.1728	8.51902e-18	4.66802e-15	0	0	74	1	27526372	27546688	ENSTGUG00000009694	SLC5A7
ENSTGUT00000004232	-3.10546	2.46129e-17	1.28737e-14	1265	1160	258	Z	56938915	56947642	ENSTGUG00000004054	CRHBP
ENSTGUT00000007703	-3.50755	2.65898e-17	1.3303e-14	253	232	39	1	13601055	13694007	ENSTGUG00000007352	PHEX
ENSTGUT00000005475	4.83453	4.84673e-17	2.32381e-14	1	3	103	4	28106152	28112227	ENSTGUG00000005248	FGB
ENSTGUT00000009664	-5.38631	8.74503e-17	4.02516e-14	61	78	3	9	15566878	15576308	ENSTGUG00000009278	UTS2D
ENSTGUT00000009243	-2.91584	2.62412e-16	1.16137e-13	2263	5818	937	2	94975562	94980116	ENSTGUG00000008881	ISG12
ENSTGUT00000011264	2.55026	8.29553e-16	3.53543e-13	55	63	626	6	27048560	27158437	ENSTGUG00000010805	TCF7L2
ENSTGUT00000008841	-3.80258	9.80352e-16	4.0289e-13	69	168	15		91137018	91137071
ENSTGUT00000004540	3.21143	2.84732e-15	1.1298e-12	7	14	175	8	4783831	4796031	ENSTGUG00000004361	LHX9
ENSTGUT00000012645	2.69208	7.42486e-15	2.84793e-12	35	21	332	2	136104115	136128844	ENSTGUG00000012142	BAALC
ENSTGUT00000009224	3.72508	9.33941e-15	3.46673e-12	6	4	120	9	14036047	14037907	ENSTGUG00000008864	NCBP2
ENSTGUT00000012531	2.54391	1.5853e-13	5.70064e-11	33	26	314	1A	64601038	64604216	ENSTGUG00000012033	TSPO
ENSTGUT00000002207	-4.37314	1.64261e-13	5.72774e-11	16	103	5	2	41845461	41853205	ENSTGUG00000002120	MYLK4
ENSTGUT00000001704	2.18247	2.85279e-13	9.65501e-11	199	127	1371	2	26732086	26734643	ENSTGUG00000001641	SHFM1
ENSTGUT00000008249	-2.52608	5.4404e-13	1.78865e-10	1536	2367	606	1A	41472811	41485260	ENSTGUG00000007911	NTS
ENSTGUT00000006944	-4.57227	7.81059e-13	2.49657e-10	58	46	4	14	9475826	9479495	ENSTGUG00000006663	RPS2
ENSTGUT00000008860	3.19681	1.07839e-12	3.3538e-10	6	8	116	2	92289876	92291960	ENSTGUG00000008517	IRX1
ENSTGUT00000013253	-3.06855	1.20225e-12	3.64059e-10	91	173	28	2	155464235	155470366	ENSTGUG00000012732	LY6E-2
ENSTGUT00000012018	4.25655	1.31176e-12	3.87038e-10	1	3	69	1A	57821556	57847002	ENSTGUG00000011528	SLC13A4
ENSTGUT00000010218	2.04241	2.55771e-12	7.35789e-10	347	306	2465	9	17491497	17495693	ENSTGUG00000009794	PTMA
ENSTGUT00000001657	2.55817	2.65063e-12	7.43922e-10	18	22	213	13	15720091	15727185	ENSTGUG00000001595	TMCO6
ENSTGUT00000000300	-2.92186	3.67574e-12	1.00707e-09	98	201	35	Z	4543512	4552432	ENSTGUG00000000287	LPL
ENSTGUT00000013118	2.58117	4.17597e-12	1.11751e-09	21	17	207	1	74041182	74043704	ENSTGUG00000012602	SLITRK6
ENSTGUT00000003695	3.05772	6.87076e-12	1.78649e-09	7	8	113	2	58836319	58838865	ENSTGUG00000003557	EOMES
ENSTGUT00000001334	2.34311	6.98636e-12	1.78649e-09	24	41	296	2	21670922	21717961	ENSTGUG00000001273	MRC1-2
ENSTGUT00000001584	2.60309	1.89687e-11	4.74506e-09	12	17	159	13	14828613	15022696	ENSTGUG00000001512	SLIT3
ENSTGUT00000007197	4.10586	1.94914e-11	4.77208e-09	0	4	62	2	76314543	76326839	ENSTGUG00000006926	C7orf16
ENSTGUT00000014025	2.76125	2.919e-11	6.99768e-09	14	8	136	1	98663650	98671600	ENSTGUG00000013467	PAAF1
ENSTGUT00000000036	4.39433	4.51622e-11	1.06057e-08	1	2	57	28	265407	274954	ENSTGUG00000000032	SLC1A6
ENSTGUT00000003350	2.76179	5.61654e-11	1.29259e-08	14	7	130		13895532	13899279
ENSTGUT00000004255	4.84516	5.85696e-11	1.30206e-08	1	1	52	6	1977115	2115299	ENSTGUG00000004030	COL13A1
ENSTGUT00000002030	4.02703	5.88397e-11	1.30206e-08	2	2	59	Z	41088340	41100835	ENSTGUG00000001951	C1QTNF3
ENSTGUT00000011923	-2.52863	6.31997e-11	1.37215e-08	225	149	60	5	27287846	27291427	ENSTGUG00000011445	ERH
ENSTGUT00000001273	2.11276	6.82835e-11	1.45507e-08	45	55	391	23	3652492	3658850	ENSTGUG00000001218	CAP1
ENSTGUT00000019167	-2.31392	8.17828e-11	1.70488e-08	425	629	190	19	8091424	8091891	ENSTGUG00000018243	protein_idENSTGUP00000018073
ENSTGUT00000008482	2.49513	8.37936e-11	1.70488e-08	14	18	163	2	89689676	89779145	ENSTGUG00000008110	PTPN3-1
ENSTGUT00000002050	-2.44269	8.44512e-11	1.70488e-08	226	260	81	27	539239	556211	ENSTGUG00000001973	ACE
ENSTGUT00000013616	2.05016	8.89064e-11	1.76387e-08	59	73	494	5	58814825	58835710	ENSTGUG00000013074	FBXO34
ENSTGUT00000019300	-4.94132	1.42478e-10	2.77881e-08	51	15	2	Un	144239139	144239219	ENSTGUG00000018584
ENSTGUT00000000203	1.97986	1.49544e-10	2.868e-08	67	104	605	13	1207414	1208793	ENSTGUG00000000199	PWWP2A
ENSTGUT00000013237	1.90973	1.52671e-10	2.87997e-08	137	195	1121	3	84935896	84943141	ENSTGUG00000012716	B3GAT2
ENSTGUT00000003046	2.18261	1.7927e-10	3.3272e-08	33	35	280	21	3357561	3391687	ENSTGUG00000002915	PLCH2
ENSTGUT00000013308	1.9859	1.87063e-10	3.41672e-08	73	86	570	5	50244126	50254271	ENSTGUG00000012776	DLK1
ENSTGUT00000012044	2.37953	1.93766e-10	3.48385e-08	21	17	180	1	48736087	48737091	ENSTGUG00000011559	GPR12
ENSTGUT00000000002	1.82022	2.35338e-10	4.1662e-08	921	971	6079	13	18142	21075	ENSTGUG00000000003	EGR1
ENSTGUT00000012867	3.7783	2.4062e-10	4.19517e-08	2	3	62	5	40467542	40467694	ENSTGUG00000012362	NRXN3-2
ENSTGUT00000005557	1.90219	2.72413e-10	4.67859e-08	127	143	915	10	4662680	4684305	ENSTGUG00000005333	RORA
ENSTGUT00000006209	3.92575	3.17228e-10	5.36814e-08	2	2	55	6	8589814	8622194	ENSTGUG00000005959	CHAT
ENSTGUT00000013435	-2.24364	4.58646e-10	7.64875e-08	330	432	145	5	53224961	53237624	ENSTGUG00000012901	ADSSL1
ENSTGUT00000003256	-2.35114	4.68488e-10	7.70127e-08	164	264	75	21	4222174	4225262	ENSTGUG00000003131	AURKAIP1
ENSTGUT00000009006	2.57403	5.61038e-10	9.09277e-08	11	12	124	8	21503812	21504508	ENSTGUG00000008656	B5G1M9_TAEGU
ENSTGUT00000000830	2.01333	5.82168e-10	9.30418e-08	60	44	385	24	7546274	7553272	ENSTGUG00000000797	STT3A
ENSTGUT00000004500	2.74009	6.07489e-10	9.50099e-08	9	8	103	3	19005024	19068091	ENSTGUG00000004318	ITPKB
ENSTGUT00000006520	1.78355	6.10996e-10	9.50099e-08	520	786	4026	3	24903971	24987387	ENSTGUG00000006214	PLCB4
ENSTGUT00000008147	2.32951	7.73525e-10	1.18679e-07	12	23	158	18	7770323	7783950	ENSTGUG00000007831	MXRA7
ENSTGUT00000009092	-33.7621	9.35531e-10	1.39807e-07	23	39	0	14	15035480	15038080	ENSTGUG00000008734	PVALB-1
ENSTGUT00000012360	-4.21177	9.35531e-10	1.39807e-07	33	28	3	3	64843134	64843259	ENSTGUG00000011866	protein_idENSTGUP00000012226
ENSTGUT00000000911	1.78543	9.65423e-10	1.42425e-07	315	328	2017	Z	16857704	16994812	ENSTGUG00000000853	TRPM3
ENSTGUT00000002991	1.76488	9.98084e-10	1.45379e-07	719	487	3801	1A	12019634	12249614	ENSTGUG00000002836	RELN
ENSTGUT00000000817	2.53016	1.16828e-09	1.68043e-07	6	16	114	Z	15685677	15696415	ENSTGUG00000000789
ENSTGUT00000011023	1.83008	1.18747e-09	1.68694e-07	118	163	899	2	109385528	109589336	ENSTGUG00000010575	ZNF521
ENSTGUT00000000462	2.64173	1.53935e-09	2.16015e-07	12	7	108	13	3562349	3594747	ENSTGUG00000000445	UIMC1
ENSTGUT00000011673	2.9267	1.78144e-09	2.46976e-07	8	4	83	9	25767457	25776581	ENSTGUG00000011202	RARRES1
ENSTGUT00000017134	-4.15356	1.86759e-09	2.55838e-07	16	44	3	Un	112136759	112138544	ENSTGUG00000016487
ENSTGUT00000008507	1.84437	1.90436e-09	2.57806e-07	96	106	658	2	90550691	90719836	ENSTGUG00000008158	PCBP3-2
ENSTGUT00000003295	-2.21465	1.97289e-09	2.63977e-07	255	282	105	1A	13854807	13875035	ENSTGUG00000003133	SLC26A4
ENSTGUT00000006215	2.48072	2.16426e-09	2.86254e-07	10	13	116	11	5366067	5371279	ENSTGUG00000005987	CALB2
ENSTGUT00000001513	32.9634	2.96868e-09	3.88189e-07	0	0	32	13	12100790	12116833	ENSTGUG00000001440	GABRA6
ENSTGUT00000000445	1.77449	3.22288e-09	4.16694e-07	133	165	921	Z	6756406	6757005	ENSTGUG00000000429	DIRAS2
ENSTGUT00000012698	-2.36785	3.90271e-09	4.98983e-07	124	150	48	3	70417908	70447399	ENSTGUG00000012192	AIM1-1
ENSTGUT00000002610	-2.05981	4.32994e-09	5.47523e-07	431	664	235	1A	8389044	8514092	ENSTGUG00000002487	SEMA3E
ENSTGUT00000009661	-2.06801	4.53893e-09	5.67712e-07	276	699	204	7	18130167	18210680	ENSTGUG00000009225	IGSF22
ENSTGUT00000010354	2.00566	4.59805e-09	5.68922e-07	28	40	246	5	16292959	16303446	ENSTGUG00000009927	SUV420H1
ENSTGUT00000013129	1.84927	5.50842e-09	6.72564e-07	54	81	437	3	82421033	82422109	ENSTGUG00000012613	HTR1B
ENSTGUT00000017513	-2.21009	5.55259e-09	6.72564e-07	143	235	73	Un	166752007	166767416	ENSTGUG00000016832	transcript_name XP_002191662.1
ENSTGUT00000011201	1.82947	5.98931e-09	7.10907e-07	68	78	470	2	112075128	112088662	ENSTGUG00000010752	KIAA1012
ENSTGUT00000005267	1.98208	5.9927e-09	7.10907e-07	29	43	256	14	7132320	7307886	ENSTGUG00000005074	transcript_name XP_002197663.1
ENSTGUT00000011876	1.66938	6.22818e-09	7.31303e-07	900	999	5483	1A	55997269	56084207	ENSTGUG00000011378	HIPK2
ENSTGUT00000011679	1.83297	6.42136e-09	7.46369e-07	82	66	483		25173929	25191922
ENSTGUT00000004069	-1.98704	7.83142e-09	9.01161e-07	579	1002	355	21	5306510	5315399	ENSTGUG00000003882	ENO1
ENSTGUT00000009825	-2.22321	8.45967e-09	9.63816e-07	206	104	62	10	19186767	19197449	ENSTGUG00000009403	RPL4
ENSTGUT00000007490	-3.10769	9.97179e-09	1.12495e-06	46	49	10	4	41181796	41197881	ENSTGUG00000007182	SLC7A2
ENSTGUT00000015628	-2.01289	1.01422e-08	1.13308e-06	436	533	217	Un	99927372	99930458	ENSTGUG00000015012	B5G3T0_TAEGU
ENSTGUT00000011925	1.86751	1.05516e-08	1.16747e-06	52	52	345	2	122555854	122620562	ENSTGUG00000011433	SULF1
ENSTGUT00000009429	2.72886	1.07549e-08	1.16751e-06	12	2	85	8	22019800	22038488	ENSTGUG00000009059	FAM159A
ENSTGUT00000007290	2.62668	1.07549e-08	1.16751e-06	8	7	84	7	12786865	12842244	ENSTGUG00000006979	GRB14
ENSTGUT00000013088	2.26781	1.09842e-08	1.18126e-06	15	15	131	2	148705934	148727266	ENSTGUG00000012567	SLA
ENSTGUT00000002445	1.75829	1.12479e-08	1.19842e-06	64	133	592	2	44970224	44999606	ENSTGUG00000002348	DSP
ENSTGUT00000005352	2.99778	1.18972e-08	1.25597e-06	4	5	65	9	609628	625069	ENSTGUG00000005153	RBP1
ENSTGUT00000005965	2.15101	1.28599e-08	1.34527e-06	19	20	157	6	8218426	8224649	ENSTGUG00000005741	SNCG
ENSTGUT00000015502	-2.45404	1.34838e-08	1.38641e-06	143	30	30	Un	124329432	124331817	ENSTGUG00000014894	CBX1
ENSTGUT00000001112	-2.20603	1.34942e-08	1.38641e-06	152	141	58	23	3066806	3068591	ENSTGUG00000001070	STMN1
ENSTGUT00000005926	-2.21493	1.50964e-08	1.5373e-06	121	168	56	6	8046485	8100090	ENSTGUG00000005703	LDB3
ENSTGUT00000009313	2.32234	1.55029e-08	1.56484e-06	11	14	113	12	12203482	12209006	ENSTGUG00000008887	QARS
ENSTGUT00000012715	3.67159	1.83732e-08	1.82274e-06	1	3	46	2	138067120	138229404	ENSTGUG00000012208	ANGPT1
ENSTGUT00000012927	2.53504	1.83748e-08	1.82274e-06	8	8	84	3	78083497	78110781	ENSTGUG00000012419	GABRR1
ENSTGUT00000013858	-1.94941	1.98068e-08	1.93737e-06	444	715	268	1	90013905	90014146	ENSTGUG00000013309
ENSTGUT00000003384	1.60936	1.9867e-08	1.93737e-06	1095	1324	6674	14	460904	463004	ENSTGUG00000003256	ATP6V0C
ENSTGUT00000001350	1.79169	2.08005e-08	2.01136e-06	56	72	400	Z	26151227	26257530	ENSTGUG00000001297	SVEP1
ENSTGUT00000009228	1.78126	2.17196e-08	2.08272e-06	67	66	416	2	94582734	94609810	ENSTGUG00000008853	NR4A3
ENSTGUT00000005613	2.76496	2.26008e-08	2.14932e-06	1	10	67	12	5282742	5291922	ENSTGUG00000005388	OGN
ENSTGUT00000005905	2.847	2.33368e-08	2.18613e-06	0	9	58	20	7287104	7289645	ENSTGUG00000005684	SNRPB
ENSTGUT00000002293	1.78279	2.33679e-08	2.18613e-06	31	87	359	Z	43590936	43613124	ENSTGUG00000002197	C7
ENSTGUT00000010734	-2.39892	2.44888e-08	2.27253e-06	93	80	30	6	23185543	23187771	ENSTGUG00000010298	B5FZ09_TAEGU
ENSTGUT00000005219	1.68429	2.61032e-08	2.40296e-06	101	157	743	8	7702678	7720355	ENSTGUG00000005012	OLFM3
ENSTGUT00000006954	1.58844	2.73059e-08	2.49373e-06	1853	2674	12211	1	7555226	7658912	ENSTGUG00000006670	TSPAN7
ENSTGUT00000007153	1.83386	3.18608e-08	2.88679e-06	63	29	304	15	4123662	4146643	ENSTGUG00000006837	RPH3A
ENSTGUT00000012779	3.91899	3.33069e-08	2.99424e-06	1	2	41	5	39355993	39360952	ENSTGUG00000012274	ZDHHC22
ENSTGUT00000006410	1.74629	3.49819e-08	3.12044e-06	84	61	447	19	7184987	7186463	ENSTGUG00000006170	RPL23A
ENSTGUT00000000932	1.69214	3.60587e-08	3.19175e-06	108	98	608	23	2268513	2268976	ENSTGUG00000000899	ATPIF1
ENSTGUT00000006936	2.98012	3.83364e-08	3.36746e-06	3	5	57	2	75508602	75521379	ENSTGUG00000006676	C18orf22
ENSTGUT00000000529	1.88439	4.12497e-08	3.59591e-06	47	25	245	13	3631311	3633548	ENSTGUG00000000512	SNCB
ENSTGUT00000012521	-1.85961	4.48166e-08	3.87748e-06	895	1110	499	1A	64375765	64561973	ENSTGUG00000012016	SCUBE1
ENSTGUT00000011453	2.64722	5.0395e-08	4.32758e-06	8	5	74	2	116123615	116142265	ENSTGUG00000010985	OPRK1
ENSTGUT00000006190	-1.87089	5.34024e-08	4.55186e-06	753	566	333	5	6412826	6416251	ENSTGUG00000005949	FTH1
ENSTGUT00000000774	4.23592	5.56754e-08	4.71071e-06	0	2	34	13	6374527	6412457	ENSTGUG00000000749	GLRA1
ENSTGUT00000010225	1.69	7.76414e-08	6.52131e-06	84	73	463	9	17506273	17543925	ENSTGUG00000009808	PDE6D
ENSTGUT00000013085	-1.9046	9.66166e-08	8.02003e-06	249	369	148	5	45442978	45444549	ENSTGUG00000012568	B5FY01_TAEGU
ENSTGUT00000005651	2.24629	9.70208e-08	8.02003e-06	12	11	99	20	7063273	7120744	ENSTGUG00000005408	EYA2
ENSTGUT00000012299	2.03054	9.75758e-08	8.02003e-06	18	19	137	3	62299343	62326858	ENSTGUG00000011802	TPD52L1
ENSTGUT00000017497	-3.15031	1.04653e-07	8.54072e-06	18	52	7	Un	81855745	81860321	ENSTGUG00000016825	B5G3Z6_TAEGU
ENSTGUT00000006082	1.7124	1.05495e-07	8.54885e-06	56	65	359	4A	17861001	17873427	ENSTGUG00000005852	UPRT
ENSTGUT00000012105	4.14846	1.11498e-07	8.97204e-06	0	2	32	6	35343130	35348202	ENSTGUG00000011617	GLRX3
ENSTGUT00000012701	-2.23573	1.28972e-07	1.03061e-05	77	95	33	3	70450920	70457649	ENSTGUG00000012198	AIM1-2
ENSTGUT00000006769	-2.10549	1.33277e-07	1.05767e-05	92	128	46	10	7711439	7717132	ENSTGUG00000006508	RAB27A
ENSTGUT00000006603	1.85881	1.40203e-07	1.10501e-05	50	13	213	1	5893848	5926789	ENSTGUG00000006274	MAOA
ENSTGUT00000008897	1.72105	1.43385e-07	1.1224e-05	45	61	315	1	20694697	20815890	ENSTGUG00000008536	KAL1
ENSTGUT00000012488	1.588	1.45309e-07	1.12978e-05	149	136	783	2	133895664	133963069	ENSTGUG00000011987	LAPTM4B
ENSTGUT00000004868	2.11606	1.49311e-07	1.15311e-05	9	19	109	1A	22797490	22814664	ENSTGUG00000004681	KCND3
ENSTGUT00000008060	1.74621	1.52571e-07	1.17043e-05	41	50	276	4	43633016	43668592	ENSTGUG00000007686	KIT
ENSTGUT00000001758	1.60874	1.5634e-07	1.19139e-05	102	122	618	2	27575583	27716686	ENSTGUG00000001692	NXPH1
ENSTGUT00000006585	1.5594	1.63068e-07	1.22829e-05	212	179	1057	4	34888568	34984808	ENSTGUG00000006325	GLRA3
ENSTGUT00000007753	2.10158	1.63317e-07	1.22829e-05	18	14	125	20	9559992	9578878	ENSTGUG00000007453	CHRNA4
ENSTGUT00000006182	1.6257	1.65101e-07	1.23364e-05	74	102	489	1A	29384563	29403089	ENSTGUG00000005944	TWF1
ENSTGUT00000007107	-1.80065	1.9069e-07	1.41342e-05	534	423	253	19	8088812	8089895	ENSTGUG00000006823	UBB-2
ENSTGUT00000004418	1.77772	1.91617e-07	1.41342e-05	32	42	229	18	2692003	2699298	ENSTGUG00000004239	APOH
ENSTGUT00000004757	1.58795	1.97364e-07	1.44145e-05	87	142	616	Z	60019738	60040456	ENSTGUG00000004554	TTC39B
ENSTGUT00000003027	4.95035	1.97923e-07	1.44145e-05	1	0	28	21	3342107	3352609	ENSTGUG00000002903	XP_002196869.1
ENSTGUT00000008494	1.73941	2.13882e-07	1.54788e-05	34	53	261	1	17321879	17448461	ENSTGUG00000008149	GLRA2
ENSTGUT00000003293	2.36783	2.19138e-07	1.57602e-05	3	13	74	3	13442651	13442791	ENSTGUG00000003171	XP_002194193.1
ENSTGUT00000012773	-1.94146	2.27481e-07	1.62585e-05	159	148	73	2	139060127	139071122	ENSTGUG00000012266	KCNV1
ENSTGUT00000012274	-2.56009	2.38703e-07	1.69553e-05	53	37	14	3	61984175	61989261	ENSTGUG00000011782	HINT3
ENSTGUT00000011644	1.93936	2.5735e-07	1.81677e-05	15	25	138	3	55203515	55316476	ENSTGUG00000011168	CNKSR3
ENSTGUT00000009772	3.18165	3.23792e-07	2.27187e-05	2	3	41	5	13906988	13937039	ENSTGUG00000009343	TNNT3
ENSTGUT00000017903	-5.179	3.56349e-07	2.48516e-05	19	21	1	Un	27562395	27562730	ENSTGUG00000017227
ENSTGUT00000013434	-1.76725	3.65917e-07	2.53651e-05	394	402	213	5	53143974	53158887	ENSTGUG00000012898	INF2
ENSTGUT00000013252	-2.49986	3.88384e-07	2.67613e-05	46	54	16	2	155434006	155459520	ENSTGUG00000012731	LY6E-1
ENSTGUT00000003385	-2.3357	4.2986e-07	2.94428e-05	62	60	22	17	2775323	2822825	ENSTGUG00000003200	TNC
ENSTGUT00000016230	-2.22856	4.38901e-07	2.98842e-05	74	70	28	Un	44231334	44234522	ENSTGUG00000015607	protein_idENSTGUP00000015941
ENSTGUT00000006662	2.40822	4.44728e-07	3.00866e-05	13	2	73	17	9399287	9399374	ENSTGUG00000006408	CAMSAP1
ENSTGUT00000001042	2.6443	4.47102e-07	3.00866e-05	8	2	57	13	7070597	7103957	ENSTGUG00000000983	FLT4
ENSTGUT00000012005	1.67854	4.69478e-07	3.14086e-05	55	39	276	1A	57573910	57608904	ENSTGUG00000011522	SYT10
ENSTGUT00000005742	-2.14501	4.78426e-07	3.18223e-05	76	85	33	2	66665062	66723946	ENSTGUG00000005506	AOAH
ENSTGUT00000012428	1.45622	4.95043e-07	3.27383e-05	482	564	2599	5	35875715	35877135	ENSTGUG00000011931	CFL2
ENSTGUT00000001356	-1.71067	5.52094e-07	3.63025e-05	466	743	330	2	21904424	21912867	ENSTGUG00000001298	VIM
ENSTGUT00000001346	-1.69677	6.42008e-07	4.19749e-05	626	598	345	Z	26107918	26117375	ENSTGUG00000001294	TXN
ENSTGUT00000002866	1.43073	6.61669e-07	4.30159e-05	761	942	4147	4	13158992	13298023	ENSTGUG00000002750	MAPK10
ENSTGUT00000011553	2.78417	7.07285e-07	4.57232e-05	5	3	50	9	24365808	24393209	ENSTGUG00000011088	BCHE
ENSTGUT00000005248	-1.8677	7.13863e-07	4.58906e-05	127	173	74	19	6083171	6086309	ENSTGUG00000005052	MRPS17
ENSTGUT00000017872	-4.08523	7.41807e-07	4.74221e-05	25	12	2	Un	170741367	170747294	ENSTGUG00000017191	PLEKHA1
ENSTGUT00000015533	-2.22198	7.71128e-07	4.90242e-05	43	77	23	Un	37804552	37808121	ENSTGUG00000014930	ZDHHC3
ENSTGUT00000001228	3.64521	7.84154e-07	4.95783e-05	2	1	34	2	19225494	19234281	ENSTGUG00000001181	protein_idENSTGUP00000001216
ENSTGUT00000010920	-1.76914	9.12923e-07	5.74044e-05	232	244	127	1A	50813427	50817264	ENSTGUG00000010476	POLR2F
ENSTGUT00000009839	1.44459	9.80295e-07	6.13057e-05	263	235	1241	18	9768711	9888958	ENSTGUG00000009427	CA10
ENSTGUT00000005756	-2.71762	1.01192e-06	6.29416e-05	24	42	9	12	5703739	5707304	ENSTGUG00000005545	MUSTN1-2
ENSTGUT00000011857	1.88935	1.03487e-06	6.40229e-05	6	28	112	7	29176099	29178522	ENSTGUG00000011373	RPE
ENSTGUT00000011418	1.70511	1.04277e-06	6.41668e-05	32	35	198	2	115577513	115643810	ENSTGUG00000010944	ST18
ENSTGUT00000003020	1.78852	1.11138e-06	6.80247e-05	26	23	154	4	15402397	15402957	ENSTGUG00000002907
ENSTGUT00000008473	1.5897	1.14739e-06	6.98572e-05	67	45	310	3	31631385	31652650	ENSTGUG00000008137	VEGFA
ENSTGUT00000005451	2.62609	1.21416e-06	7.35331e-05	2	7	50	11	4571854	4574598	ENSTGUG00000005247	PLLP
ENSTGUT00000002830	2.11184	1.24488e-06	7.4999e-05	9	12	82	4	12681923	12749593	ENSTGUG00000002714	HHIP
ENSTGUT00000013923	-1.81441	1.30285e-06	7.80827e-05	132	189	82	1	91741683	91790630	ENSTGUG00000013371	POLQ
ENSTGUT00000005048	1.80444	1.31372e-06	7.83262e-05	20	24	139	5	2920118	2931028	ENSTGUG00000004824	PAX6
ENSTGUT00000010931	1.44509	1.3418e-06	7.9588e-05	135	202	823	7	22589342	22720913	ENSTGUG00000010480	SATB2
ENSTGUT00000018782	2.08541	1.40978e-06	8.31915e-05	20	3	90	1	80117765	80117848	ENSTGUG00000018095	snoU2_19
ENSTGUT00000002125	-1.67051	1.43542e-06	8.42725e-05	313	480	223	4	6366597	6489156	ENSTGUG00000002042	FAT4
ENSTGUT00000002888	-2.82701	1.50974e-06	8.81858e-05	26	37	8	4A	6416086	6447982	ENSTGUG00000002760	AR
ENSTGUT00000011862	1.449	1.53643e-06	8.92911e-05	110	180	708	1	46597003	46599763	ENSTGUG00000011377	SAP18
ENSTGUT00000008069	1.44404	1.65339e-06	9.56057e-05	120	169	707	1A	39400513	39427146	ENSTGUG00000007757	LIN7A
ENSTGUT00000001932	1.43798	1.67016e-06	9.60925e-05	145	182	800	2	34383343	34386036	ENSTGUG00000001858	C7orf36
ENSTGUT00000010723	2.27876	1.74501e-06	9.98994e-05	8	7	66	4	60895123	60900607	ENSTGUG00000010289	GPR78
ENSTGUT00000003957	1.86567	1.79508e-06	0.000101841	18	18	119		22251270	22296909
ENSTGUT00000012441	-1.7918	1.79663e-06	0.000101841	136	179	82	1	53282919	53308124	ENSTGUG00000011933	POSTN
ENSTGUT00000006730	2.06278	1.84862e-06	0.000103813	11	12	87	10	7644808	7652681	ENSTGUG00000006467	DYX1C1
ENSTGUT00000012042	-1.66636	1.84945e-06	0.000103813	345	276	180	7	30423025	30427626	ENSTGUG00000011549	DBI
ENSTGUT00000017293	3.89961	1.88716e-06	0.000104944	1	1	27	Un	51068760	51069327	ENSTGUG00000016644	protein_idENSTGUP00000016937
ENSTGUT00000019422	-3.96478	1.88785e-06	0.000104944	24	10	2	Un	140431507	140431587	ENSTGUG00000018706
ENSTGUT00000003787	-1.76436	1.98027e-06	0.000109553	160	181	91	7	2899833	2900915	ENSTGUG00000003645	CXCR7
ENSTGUT00000008474	1.47315	2.02473e-06	0.000111037	98	100	500	7	14903919	14918068	ENSTGUG00000008120	GORASP2
ENSTGUT00000001000	-1.60687	2.02639e-06	0.000111037	559	692	371	2	15289164	15401337	ENSTGUG00000000947	NRP1
ENSTGUT00000003969	1.49444	2.04538e-06	0.000111546	65	92	398	12	1109090	1128694	ENSTGUG00000003803	HDAC11
ENSTGUT00000006688	-1.67517	2.12178e-06	0.000115166	233	363	167	8	12862265	12916817	ENSTGUG00000006443	DDAH1
ENSTGUT00000015408	-2.49108	2.20622e-06	0.000119187	20	56	12	Un	97532528	97542882	ENSTGUG00000014814	protein_idENSTGUP00000015167
ENSTGUT00000013861	2.10273	2.27859e-06	0.000122304	11	9	78	3	111225480	111391476	ENSTGUG00000013311	XKR6
ENSTGUT00000011676	1.35785	2.28517e-06	0.000122304	957	1130	4842	1A	54674742	54684558	ENSTGUG00000011181	HSP90B1
ENSTGUT00000017323	1.61277	2.3067e-06	0.000122885	29	49	214	Un	136987242	136991780	ENSTGUG00000016674	transcript_name XP_002199660.1
ENSTGUT00000013753	1.42045	2.33419e-06	0.000123776	126	188	754	3	107287958	107290731	ENSTGUG00000013204	MRPL19
ENSTGUT00000000555	2.14693	2.35225e-06	0.000124162	8	11	76	2	5997525	6002932	ENSTGUG00000000533	SCN5A
ENSTGUT00000019049	1.45044	2.37665e-06	0.000124877	103	111	531	12	14313097	14338708	ENSTGUG00000018356	Q6QNY9_TAEGU
ENSTGUT00000000310	-2.08806	2.41893e-06	0.000125949	80	49	28	24	1564609	1574344	ENSTGUG00000000301	SDHD
ENSTGUT00000015165	-2.04564	2.41893e-06	0.000125949	40	95	29	Un	95286829	95288370	ENSTGUG00000014579	protein_idENSTGUP00000014943
ENSTGUT00000003064	1.53548	2.52031e-06	0.000130076	38	64	265	4A	7126219	7133698	ENSTGUG00000002933	FAM122B
ENSTGUT00000002279	-1.78594	2.531e-06	0.000130076	65	215	71	2	43173728	43174299	ENSTGUG00000002192	XP_002197781.1
ENSTGUT00000012924	-1.87678	2.53211e-06	0.000130076	77	137	52	1	59479209	59494669	ENSTGUG00000012414	C13orf15
ENSTGUT00000009301	-1.61737	2.68677e-06	0.000137408	331	472	235	10	18014754	18083888	ENSTGUG00000008909	LRRK1
ENSTGUT00000008887	1.88537	2.81908e-06	0.000143536	20	12	108	3	34111411	34119971	ENSTGUG00000008529	QPCT
ENSTGUT00000008242	2.10492	2.84107e-06	0.000144018	8	10	70	6	16886312	16887442	ENSTGUG00000007925	PPYR1
ENSTGUT00000010272	1.64695	2.87136e-06	0.000144916	41	28	198	6	21786062	21787757	ENSTGUG00000009855	LDB1
ENSTGUT00000004245	-1.62818	2.94411e-06	0.000147938	190	501	196	4	23552330	23565543	ENSTGUG00000004067	AGXT2L1
ENSTGUT00000005610	-1.85155	3.02434e-06	0.000151309	83	139	55	10	4739257	4760084	ENSTGUG00000005370	ANXA2
ENSTGUT00000007977	1.38056	3.12288e-06	0.000155562	206	242	1056	18	6675363	6688954	ENSTGUG00000007662	NARF
ENSTGUT00000001941	-1.70176	3.25303e-06	0.000161347	154	215	102	4	4348602	4364213	ENSTGUG00000001867	transcript_name XP_002186611.1
ENSTGUT00000010543	1.72268	3.33103e-06	0.000164507	24	22	138	8	26630125	26672029	ENSTGUG00000010106	SGIP1
ENSTGUT00000012288	1.75479	3.37339e-06	0.000165181	23	20	132	5	32057405	32111870	ENSTGUG00000011795	STXBP6
ENSTGUT00000001204	1.75027	3.37339e-06	0.000165181	16	28	133	2	17988378	18093776	ENSTGUG00000001156	MYO3A
ENSTGUT00000000889	1.51885	3.46155e-06	0.000168301	35	69	266	13	6686760	6693934	ENSTGUG00000000850	RBM22
ENSTGUT00000012757	1.90672	3.48099e-06	0.000168301	13	15	95	1	57005485	57027162	ENSTGUG00000012255	HTR2A
ENSTGUT00000010164	1.88878	3.48099e-06	0.000168301	7	22	96	5	15183211	15254210	ENSTGUG00000009744	TSPAN4
ENSTGUT00000004762	1.65652	3.54642e-06	0.000170748	31	29	172	12	3635145	3660832	ENSTGUG00000004544	PRKCD
ENSTGUT00000010025	-4.89157	3.58996e-06	0.000172124	12	21	1		14896866	14901689
ENSTGUT00000012532	2.21482	3.66486e-06	0.000174986	7	8	63	1	54875118	54895194	ENSTGUG00000012032	THSD1
ENSTGUT00000006184	1.63065	3.93026e-06	0.000186882	40	24	182	9	4412094	4432285	ENSTGUG00000005955	THAP4
ENSTGUT00000007578	-1.77516	3.96761e-06	0.000187882	66	179	63	12	8687280	8731699	ENSTGUG00000007230	DNHD2
ENSTGUT00000007732	1.33845	4.04363e-06	0.000190697	518	435	2214	4A	20148615	20197922	ENSTGUG00000007374	DLG3
ENSTGUT00000001764	-1.67669	4.07165e-06	0.000191235	213	124	98	13	16528580	16546548	ENSTGUG00000001696	ZMAT2
ENSTGUT00000013790	-3.19131	4.31801e-06	0.000201981	24	16	4	3	108385865	108407527	ENSTGUG00000013240	CYP39A1
ENSTGUT00000001243	-1.75609	4.85577e-06	0.000226216	96	157	67	26	1545270	1569318	ENSTGUG00000001174	KIF21B
ENSTGUT00000001771	2.49214	4.94188e-06	0.000229299	6	3	46		38144589	38148764
ENSTGUT00000000402	-4.83773	5.13663e-06	0.000237378	8	24	1	2	4741284	4775886	ENSTGUG00000000377	VILL
ENSTGUT00000003852	1.47497	5.34067e-06	0.000245821	53	69	306	4	21524942	21547776	ENSTGUG00000003687	UBE2D3
ENSTGUT00000008541	1.34428	5.37398e-06	0.000246368	192	292	1101	1A	43684489	43686608	ENSTGUG00000008207	BTG1
ENSTGUT00000005529	-1.8304	5.6262e-06	0.000256908	73	105	45	4	28425743	28435255	ENSTGUG00000005320	MAP9
ENSTGUT00000017742	31.9634	5.64927e-06	0.000256941	0	0	16	Un	169626023	169627421	ENSTGUG00000017074	protein_idENSTGUP00000017353
ENSTGUT00000006181	-1.52096	5.84132e-06	0.00026463	581	981	485	1	4672912	4691006	ENSTGUG00000005943	PDXK
ENSTGUT00000012374	1.36537	5.9087e-06	0.000266633	136	182	738	3	65109299	65193319	ENSTGUG00000011879	C6orf204
ENSTGUT00000017556	1.85017	5.9516e-06	0.00026752	11	17	91	Un	24446670	24449553	ENSTGUG00000016891	protein_idENSTGUP00000017173
ENSTGUT00000003348	2.05178	6.09721e-06	0.000271924	7	12	71	2	55678943	55801696	ENSTGUG00000003211	KCNH8
ENSTGUT00000001894	2.03736	6.09721e-06	0.000271924	5	14	70	26	4631485	4664847	ENSTGUG00000001798	ITPR3
ENSTGUT00000004152	-1.58803	6.13759e-06	0.000271924	183	381	166	3	18101619	18106692	ENSTGUG00000003989	CRIPT
ENSTGUT00000002471	-1.56292	6.14411e-06	0.000271924	280	426	214	2	45590880	45593969	ENSTGUG00000002381	NDUFA4
ENSTGUT00000003419	2.87036	6.3472e-06	0.000279836	6	0	40	17	3229351	3405322	ENSTGUG00000003260	PAPPA
ENSTGUT00000012067	-1.9954	6.46615e-06	0.000283992	49	66	26	2	124847794	124883556	ENSTGUG00000011579	CRISPLD1
ENSTGUT00000009927	1.47353	6.59545e-06	0.00028857	49	61	276	3	39837048	39990628	ENSTGUG00000009488	RPS6KA2
ENSTGUT00000004053	-2.50597	6.6335e-06	0.000289135	22	48	11	10	1899427	1901701	ENSTGUG00000003903	COX5A
ENSTGUT00000001519	1.34484	6.71219e-06	0.000291461	163	198	829	Z	31447455	31460455	ENSTGUG00000001458	SMU1
ENSTGUT00000012872	-2.69962	6.75906e-06	0.000292393	20	38	8	5	40909917	40921160	ENSTGUG00000012367	DIO2
ENSTGUT00000005972	-1.65606	6.83425e-06	0.000294379	143	178	92	20	7318900	7321990	ENSTGUG00000005747	SLC35C2
ENSTGUT00000004425	-1.95349	6.87492e-06	0.000294379	62	66	30	11	934360	934485	ENSTGUG00000004263	protein_idENSTGUP00000004379
ENSTGUT00000005175	-2.1055	6.88172e-06	0.000294379	28	79	22	4	26770461	26794375	ENSTGUG00000004970	FAM160A1
ENSTGUT00000010143	1.77825	6.91037e-06	0.00029451	23	13	113	1	28228640	28258587	ENSTGUG00000009731	NCK2
ENSTGUT00000012192	1.80576	7.12626e-06	0.00030259	18	16	108	3	60012086	60013561	ENSTGUG00000011702	TMEM200A
ENSTGUT00000004873	1.78969	7.17758e-06	0.000303648	14	19	103	1A	23063840	23064958	ENSTGUG00000004691	KCND2
ENSTGUT00000005687	1.78919	7.50959e-06	0.000315883	14	20	106	2	66510181	66573762	ENSTGUG00000005472	EEPD1
ENSTGUT00000001778	1.58803	7.52167e-06	0.000315883	29	35	174	Z	38216496	38226646	ENSTGUG00000001710	KIF24
ENSTGUT00000011245	1.33025	7.55534e-06	0.000316143	249	201	1040	2	112889186	113046230	ENSTGUG00000010787	NOL4
ENSTGUT00000009722	1.55784	7.63869e-06	0.000318473	36	35	190	7	18384584	18536778	ENSTGUG00000009316	ZNF385B
ENSTGUT00000000815	1.42438	7.74062e-06	0.000321557	76	72	362	Z	15555442	15589137	ENSTGUG00000000785	RORB
ENSTGUT00000004886	-1.67747	7.80417e-06	0.000323002	117	145	74	11	4035498	4040527	ENSTGUG00000004640	NDRG4
ENSTGUT00000000182	1.3659	7.83154e-06	0.000323002	143	102	582	Z	3439936	3442138	ENSTGUG00000000178	ATP5I
ENSTGUT00000007212	-1.87227	8.06784e-06	0.000331559	59	92	37	4	39337024	39344299	ENSTGUG00000006924	CYP4V2
ENSTGUT00000003466	-2.96471	8.32388e-06	0.000340864	21	31	6	27	4332672	4339509	ENSTGUG00000003330	MRPL45
ENSTGUT00000004482	-1.5449	8.91325e-06	0.000363705	191	473	200	4	25142967	25145184	ENSTGUG00000004311	C8orf40
ENSTGUT00000001989	1.55552	9.09681e-06	0.000369883	22	43	171	4	4614729	4661710	ENSTGUG00000001899	PDE5A
ENSTGUT00000002994	2.37615	9.17295e-06	0.000371666	5	5	47	1A	12283050	12337960	ENSTGUG00000002883	protein_idENSTGUP00000002965
ENSTGUT00000006172	-2.18656	9.48706e-06	0.000383044	49	25	15	19	6994881	7000297	ENSTGUG00000005933	VTN
ENSTGUT00000003081	1.5571	9.53045e-06	0.000383222	31	37	181	2	53314045	53522551	ENSTGUG00000002959	CREB5
ENSTGUT00000012125	-2.46648	9.56241e-06	0.000383222	12	57	11	3	59396411	59444363	ENSTGUG00000011628	ENPP1
ENSTGUT00000008881	1.68048	9.59138e-06	0.000383222	26	17	126	10	14797750	14830383	ENSTGUG00000008518	ST8SIA2
ENSTGUT00000005816	1.27944	9.97077e-06	0.000397002	552	571	2482	2	66759864	67033709	ENSTGUG00000005533	ELMO1
ENSTGUT00000008527	1.29877	1.00899e-05	0.000400359	295	295	1323	11	12214646	12294629	ENSTGUG00000008190	ZFHX3
ENSTGUT00000002028	-1.46184	1.0394e-05	0.000411009	1023	1563	840	2	39992686	40045340	ENSTGUG00000001940	CDH6
ENSTGUT00000006070	2.20566	1.04687e-05	0.000412548	4	9	54	4	31535133	31547682	ENSTGUG00000005843	TMEM192
ENSTGUT00000011099	-2.11102	1.07069e-05	0.000420491	39	52	19	9	19991480	19995621	ENSTGUG00000010649	MRPL47
ENSTGUT00000005851	1.88953	1.0822e-05	0.000423566	10	13	77	17	7833971	7834699	ENSTGUG00000005639	XP_002199300.1
ENSTGUT00000008440	1.3398	1.09326e-05	0.000426447	130	128	595	2	89391590	89481213	ENSTGUG00000008100	EPB41L4B
ENSTGUT00000001333	-1.59012	1.09739e-05	0.000426609	151	207	107	13	9919671	9947490	ENSTGUG00000001280	SAR1B
ENSTGUT00000003374	-1.54661	1.11797e-05	0.000433147	236	305	167	3	14041331	14056579	ENSTGUG00000003232	C1orf107
ENSTGUT00000003782	1.26692	1.13394e-05	0.00043786	763	749	3321	6	1448212	1452729	ENSTGUG00000003609	HNRNPH3
ENSTGUT00000012561	-1.53289	1.16775e-05	0.000449407	237	326	175	3	68745175	68759388	ENSTGUG00000012062	SLC22A16
ENSTGUT00000000856	1.35029	1.21269e-05	0.000464232	158	70	544	23	1871785	1905871	ENSTGUG00000000823	SCMH1
ENSTGUT00000004664	-1.46364	1.21434e-05	0.000464232	559	1055	519	22	1891979	1899862	ENSTGUG00000004464	NEFL
ENSTGUT00000012960	1.56756	1.24991e-05	0.000476249	23	32	147	1	59757499	59771195	ENSTGUG00000012448	LECT1
ENSTGUT00000012869	1.29599	1.27085e-05	0.00048263	197	240	970	5	40581848	40719576	ENSTGUG00000012363	protein_idENSTGUP00000012725
ENSTGUT00000012320	1.32072	1.31339e-05	0.000497144	101	162	588	2	130726080	130742549	ENSTGUG00000011825	CALB1
ENSTGUT00000000452	1.31616	1.35684e-05	0.000511908	129	159	648	Z	7205831	7224097	ENSTGUG00000000434	SEMA4D
ENSTGUT00000014035	-2.92765	1.36198e-05	0.000512167	20	22	5	1	98892057	98918274	ENSTGUG00000013476	ARHGEF17
ENSTGUT00000007157	1.87593	1.40762e-05	0.000527606	13	11	80	9	6081016	6131059	ENSTGUG00000006852	EPHB1
ENSTGUT00000017308	-2.26648	1.41657e-05	0.000529234	38	25	12	Un	165495290	165511030	ENSTGUG00000016651	protein_idENSTGUP00000016951
ENSTGUT00000002448	1.72208	1.45472e-05	0.000541676	13	21	101	3	2727201	2749710	ENSTGUG00000002359
ENSTGUT00000009375	1.2638	1.45928e-05	0.000541676	399	426	1801	9	14327128	14343227	ENSTGUG00000008999	PPP1R2
ENSTGUT00000013681	-1.87148	1.47856e-05	0.000547066	66	54	30	3	104261377	104263362	ENSTGUG00000013135	TTC32
ENSTGUT00000009241	-1.50682	1.50425e-05	0.000553762	421	108	178	12	12196423	12199905	ENSTGUG00000008855	SLC6A8
ENSTGUT00000012880	1.24588	1.5106e-05	0.000553762	836	977	3894	2	143105650	143167883	ENSTGUG00000012352	ENPP2
ENSTGUT00000014128	-3.44163	1.51109e-05	0.000553762	17	19	3	1	113533809	113535716	ENSTGUG00000013568	XP_002187488.1
ENSTGUT00000017746	-1.8499	1.52528e-05	0.000557187	33	102	33	Un	141200473	141206240	ENSTGUG00000017071	XP_002197987.1
ENSTGUT00000012046	1.26965	1.6122e-05	0.000587075	274	263	1182	2	124338691	124356943	ENSTGUG00000011561	TCEB1
ENSTGUT00000004050	1.38144	1.65532e-05	0.000600877	72	62	319	10	1893730	1895966	ENSTGUG00000003898	B5G047_TAEGU
ENSTGUT00000009505	-1.99642	1.70308e-05	0.00061627	62	33	22	3	36994675	37000917	ENSTGUG00000009122	C6orf154
ENSTGUT00000005711	1.42967	1.71311e-05	0.000617955	32	58	217	2	66634085	66659510	ENSTGUG00000005487	ANLN
ENSTGUT00000012994	1.4313	1.72384e-05	0.000619883	58	38	238	1	63359753	63362449	ENSTGUG00000012481	PCDH20
ENSTGUT00000001395	1.78595	1.75491e-05	0.00062909	11	16	84	Z	27115200	27138831	ENSTGUG00000001340	TRIM36-1
ENSTGUT00000012763	1.65199	1.81171e-05	0.000647434	21	20	117	1A	66553034	66557047	ENSTGUG00000012259	RAD51AP1
ENSTGUT00000008081	-2.53958	1.83851e-05	0.000652955	36	21	9	5	8076826	8078417	ENSTGUG00000007764	AIP
ENSTGUT00000014010	-2.39249	1.83851e-05	0.000652955	27	31	10	1	97854615	97875775	ENSTGUG00000013452	CHRDL2
ENSTGUT00000011087	1.42359	1.87189e-05	0.000662766	48	51	241	15	14135686	14173323	ENSTGUG00000010632	AIFM3
ENSTGUT00000014959	-2.89888	1.87797e-05	0.000662877	22	19	5	Un	62626481	62626792	ENSTGUG00000014376	B5FXC8_TAEGU
ENSTGUT00000013565	-1.99293	1.88599e-05	0.000663671	25	74	22	1	87012171	87018000	ENSTGUG00000013026	C11orf67
ENSTGUT00000002470	4.46872	1.93116e-05	0.000677496	0	1	20	Z	45690056	45701011	ENSTGUG00000002375	ISL1
ENSTGUT00000007912	1.63526	1.95366e-05	0.000683304	20	19	110	8	17275159	17303956	ENSTGUG00000007598	DMAP1
ENSTGUT00000007237	-1.45204	1.97454e-05	0.000688515	374	544	301	6	14829939	14832396	ENSTGUG00000006967	CHCHD1-1
ENSTGUT00000011980	3.31263	1.99738e-05	0.000694374	2	1	27	2	123223208	123304631	ENSTGUG00000011489	EYA1
ENSTGUT00000009656	1.58476	2.04408e-05	0.000708471	15	30	121	1A	47426331	47435245	ENSTGUG00000009249	WBP11
ENSTGUT00000009030	-1.5078	2.05467e-05	0.000710004	139	363	155	2	93945597	94086912	ENSTGUG00000008651
ENSTGUT00000013951	1.73284	2.06244e-05	0.000710555	13	18	93	1	93077213	93096546	ENSTGUG00000013396	B4GALT3
ENSTGUT00000002876	1.33191	2.09899e-05	0.000720987	73	106	405	21	2627039	2629724	ENSTGUG00000002766	TPRG1L
ENSTGUT00000002041	-1.5884	2.12777e-05	0.000728697	118	152	81	1A	1494636	1521585	ENSTGUG00000001966	PLXNA4-1
ENSTGUT00000014048	1.26344	2.15718e-05	0.000736577	160	240	861	1	100063413	100065143	ENSTGUG00000013489	ZNF654
ENSTGUT00000008555	1.39979	2.18372e-05	0.000743434	40	63	244	1	17877165	17880771	ENSTGUG00000008218	SEDLP
ENSTGUT00000000080	1.6599	2.22013e-05	0.0007536	17	19	103	24	238826	240263	ENSTGUG00000000076	ATP5L
ENSTGUT00000002675	-1.4221	2.24639e-05	0.000760272	574	717	435	2	48215227	48230652	ENSTGUG00000002574	TSPAN13
ENSTGUT00000001874	1.27807	2.26373e-05	0.00076141	116	177	637	2	30184705	30635452	ENSTGUG00000001794	CNTNAP2
ENSTGUT00000001736	-1.46332	2.26545e-05	0.00076141	256	384	208	23	5553968	5564149	ENSTGUG00000001663	PSMB2
ENSTGUT00000001647	-1.42142	2.26961e-05	0.00076141	598	707	441	Z	32785450	32792993	ENSTGUG00000001582	ATP5A1
ENSTGUT00000003303	1.78747	2.29712e-05	0.000768402	17	9	82	27	3437094	3456889	ENSTGUG00000003122	ITGB3
ENSTGUT00000003441	1.35633	2.3245e-05	0.000775306	67	72	323	4A	9198406	9215146	ENSTGUG00000003292	LONRF3
ENSTGUT00000000868	1.36524	2.36542e-05	0.000786673	58	69	296	Z	16472406	16484909	ENSTGUG00000000836	FAM108B1
ENSTGUT00000013419	1.25256	2.40775e-05	0.000798443	185	258	949	3	90771236	90777595	ENSTGUG00000012888	TMEM14A
ENSTGUT00000010816	1.26835	2.52818e-05	0.000835969	192	129	715	8	27284872	27379350	ENSTGUG00000010364	NEGR1
ENSTGUT00000010396	1.61139	2.54448e-05	0.00083895	27	17	123	4	58537589	58667594	ENSTGUG00000009953	STK32B
ENSTGUT00000014662	-32.6623	2.62469e-05	0.000860465	8	21	0	Un	119472540	119473538	ENSTGUG00000014089
ENSTGUT00000000009	-3.69346	2.62469e-05	0.000860465	6	23	2	LG2	99503	107766	ENSTGUG00000000012	AHNAK
ENSTGUT00000006651	-1.52349	2.80156e-05	0.00091584	166	179	109	4A	19231043	19239970	ENSTGUG00000006374	GABRE
ENSTGUT00000006404	1.31845	2.8102e-05	0.000916063	64	93	352	3	24730169	24743956	ENSTGUG00000006175	protein_idENSTGUP00000006340
ENSTGUT00000011535	-1.39671	2.93892e-05	0.000953465	512	941	490	7	26591237	26658069	ENSTGUG00000011065	GULP1
ENSTGUT00000002647	1.6469	2.94152e-05	0.000953465	11	25	101	2	48063637	48066468	ENSTGUG00000002552	SOSTDC1
ENSTGUT00000002651	1.77542	3.01628e-05	0.000974718	15	11	81	2	48097490	48113955	ENSTGUG00000002553
ENSTGUT00000014931	1.55089	3.02402e-05	0.000974718	14	31	118	Un	146439411	146444870	ENSTGUG00000014349	protein_idENSTGUP00000014726
ENSTGUT00000005438	1.25067	3.09728e-05	0.000995542	170	190	777	6	5036828	5050350	ENSTGUG00000005236	ZNF365
ENSTGUT00000006423	1.78597	3.11041e-05	0.000996977	18	7	79	1A	30596877	30598442	ENSTGUG00000006197	AMIGO2
ENSTGUT00000012588	2.25457	3.12847e-05	0.000998259	3	7	43	2	135546308	135584517	ENSTGUG00000012086	GRHL2
ENSTGUT00000012539	1.3075	3.13176e-05	0.000998259	106	80	423	5	37639398	37646632	ENSTGUG00000012039	SIP1
ENSTGUT00000005049	2.27424	3.19611e-05	0.00101327	7	3	44	14	6328983	6328988	ENSTGUG00000004849	CLEC16A
ENSTGUT00000017284	1.69077	3.20063e-05	0.00101327	17	14	91	Un	50929835	50932320	ENSTGUG00000016634
ENSTGUT00000011030	1.4866	3.20526e-05	0.00101327	34	27	156	3	46434353	46554604	ENSTGUG00000010589	CHRM3
ENSTGUT00000005133	1.38892	3.24726e-05	0.00102373	47	48	226	1	1098013	1100058	ENSTGUG00000004945	TTC3
ENSTGUT00000006484	-1.61258	3.39973e-05	0.00106887	61	132	56	12	6592881	6654196	ENSTGUG00000006140	DNAH1
ENSTGUT00000001281	1.26816	3.42635e-05	0.00107431	114	115	502	Z	25225650	25241928	ENSTGUG00000001228	PALM2
ENSTGUT00000001697	-1.78838	3.48987e-05	0.00109125	89	25	31	13	16328841	16358319	ENSTGUG00000001632	PFDN1
ENSTGUT00000006793	1.20284	3.54671e-05	0.00110602	414	483	1870	4A	19582685	19587276	ENSTGUG00000006519	PLP1
ENSTGUT00000011533	31.6638	3.64212e-05	0.0011327	0	0	13	6	29304080	29329677	ENSTGUG00000011058	SLC18A2
ENSTGUT00000006035	-2.4557	3.67852e-05	0.00114094	20	35	9	11	5176001	5188013	ENSTGUG00000005791	SLC9A5
ENSTGUT00000001618	1.39693	3.80502e-05	0.001177	36	46	195	Z	32324127	32335311	ENSTGUG00000001554	GTF2H2B
ENSTGUT00000011991	1.27127	3.82102e-05	0.00117878	105	118	488	2	123906906	123909064	ENSTGUG00000011511
ENSTGUT00000000510	-2.5385	3.84998e-05	0.00118454	20	25	7	Z	9063822	9128522	ENSTGUG00000000492	LRRC2
ENSTGUT00000006261	-1.35331	3.8642e-05	0.00118574	1256	1790	1070	3	23870209	23873015	ENSTGUG00000006006	CST5
ENSTGUT00000012966	1.32489	3.95e-05	0.00120885	72	57	296	1	61860389	61945572	ENSTGUG00000012457	PCDH17
ENSTGUT00000005471	-1.58874	3.97563e-05	0.00121346	89	125	64	5	4777085	4782141	ENSTGUG00000005254	DHCR7
ENSTGUT00000012057	1.24755	4.03078e-05	0.00122704	163	125	629	2	124560285	124572322	ENSTGUG00000011572	GDAP1
ENSTGUT00000009162	1.42709	4.04644e-05	0.00122747	38	33	174	15	8839827	8844118	ENSTGUG00000008800	SNAP29
ENSTGUT00000001958	1.60888	4.06238e-05	0.00122747	22	15	103	4	4493352	4499188	ENSTGUG00000001883	SYNPO2
ENSTGUT00000001749	1.32529	4.06418e-05	0.00122747	63	62	285	2	27356652	27415441	ENSTGUG00000001680	GLCCI1
ENSTGUT00000011573	1.19603	4.09713e-05	0.00123418	395	429	1715	3	53696933	53790337	ENSTGUG00000011105	ZDHHC14
ENSTGUT00000019338	4.39092	4.22537e-05	0.00126949	1	0	19	8	3324951	3325035	ENSTGUG00000018622	snosnR60_Z15
ENSTGUT00000003358	-1.47129	4.32284e-05	0.00129539	181	201	125	3	13926626	13993904	ENSTGUG00000003225	SYT14
ENSTGUT00000016718	-2.07911	4.3701e-05	0.00130615	21	60	17	Un	77198705	77203299	ENSTGUG00000016063	protein_idENSTGUP00000016397
ENSTGUT00000005509	1.24434	4.42613e-05	0.00131947	152	122	596	11	4709958	4723399	ENSTGUG00000005301	NUTF2
ENSTGUT00000005439	-1.34753	4.55443e-05	0.00135421	710	1382	728	19	6142898	6145315	ENSTGUG00000005194	CHCHD2
ENSTGUT00000014098	-1.36227	4.59431e-05	0.00136255	537	828	475	1	107531209	107684830	ENSTGUG00000013538	ROBO2
ENSTGUT00000007777	1.40383	4.66643e-05	0.00138038	44	35	191	12	9117684	9118912	ENSTGUG00000007479	IP6K2
ENSTGUT00000000855	-1.34253	4.78067e-05	0.00140834	1175	1046	803	Z	16359417	16375078	ENSTGUG00000000824	ZFAND5
ENSTGUT00000001799	2.05574	4.78545e-05	0.00140834	7	6	49	Z	38519149	38519562	ENSTGUG00000001727	C9orf23
ENSTGUT00000007257	-2.28249	4.81798e-05	0.00141092	22	32	10	Z	71942219	71960113	ENSTGUG00000006971	XP_002190254.1
ENSTGUT00000002754	-4.50353	4.83101e-05	0.00141092	13	12	1	3	8554975	8557554	ENSTGUG00000002653	TLR5
ENSTGUT00000014707	-3.54754	4.83101e-05	0.00141092	9	17	2	Un	61277989	61279898	ENSTGUG00000014132	protein_idENSTGUP00000014520
ENSTGUT00000008947	2.13993	4.8833e-05	0.00142258	7	5	48	12	12035628	12072749	ENSTGUG00000008549	CPNE9
ENSTGUT00000001572	-1.48597	5.07898e-05	0.00147585	143	153	96	2	25377718	25432641	ENSTGUG00000001514	CALCR
ENSTGUT00000012871	1.203	5.11634e-05	0.00148296	159	273	887	5	40788697	40824132	ENSTGUG00000012365
ENSTGUT00000018877	2.89197	5.18754e-05	0.00149607	4	0	27	Un	4390662	4392066	ENSTGUG00000018153	XP_002194382.1
ENSTGUT00000006137	2.63863	5.18754e-05	0.00149607	0	5	28	15	2961678	2967330	ENSTGUG00000005858	P2RX4
ENSTGUT00000013737	1.36961	5.25971e-05	0.00151309	42	41	195	3	107148072	107151453	ENSTGUG00000013191	SF3B14
ENSTGUT00000012193	-2.50714	5.30771e-05	0.00152309	20	24	7	6	36214257	36246401	ENSTGUG00000011696	C10orf93
ENSTGUT00000011042	1.18779	5.37278e-05	0.00153792	275	316	1220	9	19701408	19710864	ENSTGUG00000010592	TTC14
ENSTGUT00000011941	1.1688	5.55363e-05	0.00158575	613	493	2289	6	32916496	32954342	ENSTGUG00000011458	ZRANB1
ENSTGUT00000012124	1.32934	5.84707e-05	0.0016654	53	52	240	6	35666561	35673123	ENSTGUG00000011637	PPP2R2D
ENSTGUT00000013874	1.21365	6.01257e-05	0.00170831	155	152	649	3	112133855	112255230	ENSTGUG00000013324	HMBOX1
ENSTGUT00000015901	1.91157	6.2035e-05	0.00175461	9	8	58	Un	126679702	126687319	ENSTGUG00000015253	protein_idENSTGUP00000015634
ENSTGUT00000012019	1.2495	6.20602e-05	0.00175461	104	94	430	3	58422195	58426754	ENSTGUG00000011521	SGK1
ENSTGUT00000004570	-2.76038	6.25232e-05	0.00176337	9	29	5	1A	21685441	21706803	ENSTGUG00000004349	SLC13A1
ENSTGUT00000002439	1.21064	6.28367e-05	0.00176788	118	185	628	Z	44963583	45132627	ENSTGUG00000002345	HCN1
ENSTGUT00000011624	1.80307	6.32657e-05	0.0017756	14	8	70	5	24868926	24910672	ENSTGUG00000011143	CDAN1
ENSTGUT00000014021	-1.47565	6.47412e-05	0.0018082	164	123	95	1	98519104	98522492	ENSTGUG00000013463	SOD1
ENSTGUT00000001645	-1.46328	6.47412e-05	0.0018082	137	155	96	2	26233714	26247877	ENSTGUG00000001577	PON1
ENSTGUT00000004790	-1.71578	6.60585e-05	0.00184052	52	72	34	8	5960643	5983914	ENSTGUG00000004604	FAM102B
ENSTGUT00000008299	1.16134	6.69972e-05	0.00186217	336	470	1620	9	9368640	9379003	ENSTGUG00000007943	SERPINE2
ENSTGUT00000000964	-1.33545	6.74616e-05	0.00187056	553	633	426	26	470760	477561	ENSTGUG00000000928	SFRS3
ENSTGUT00000014171	1.27342	6.79918e-05	0.00188073	66	78	315	1	115487788	115492883	ENSTGUG00000013608	HHLA2
ENSTGUT00000012181	1.57003	7.02277e-05	0.00193791	16	19	94	6	36145721	36147525	ENSTGUG00000011692	NKX6-2
ENSTGUT00000013508	1.28675	7.05918e-05	0.0019433	82	47	291	5	55482356	55640493	ENSTGUG00000012967	KCNH5
ENSTGUT00000007040	-1.31739	7.08923e-05	0.00194692	569	1096	592	1	7961322	7965884	ENSTGUG00000006777	DYNLT3
ENSTGUT00000002529	-3.21868	7.11137e-05	0.00194835	12	19	3	Z	46604913	46610442	ENSTGUG00000002425	FST
ENSTGUT00000009600	-1.65076	7.20462e-05	0.00196921	47	94	40	7	18032023	18035842	ENSTGUG00000009215	TTN-3
ENSTGUT00000002395	1.54569	7.31177e-05	0.00199082	25	17	112	27	1922983	1929190	ENSTGUG00000002300	CASC3
ENSTGUT00000005795	1.14811	7.32738e-05	0.00199082	443	707	2277	6	6218935	6229769	ENSTGUG00000005576	PHYHIPL
ENSTGUT00000005887	2.41877	7.33559e-05	0.00199082	5	2	34	18	4830469	4964479	ENSTGUG00000005673	SHISA6
ENSTGUT00000007177	-1.46582	7.36032e-05	0.00199283	100	169	87	7	11873282	11909785	ENSTGUG00000006872	FAP
ENSTGUT00000007296	1.30488	7.45133e-05	0.00200574	59	50	246	10	9057922	9071818	ENSTGUG00000006993	CP19A_TAEGU
ENSTGUT00000008025	-3.48649	7.46997e-05	0.00200574	7	18	2	3	29838684	29864492	ENSTGUG00000007716	KCNK17
ENSTGUT00000006251	1.18399	7.47906e-05	0.00200574	134	239	755	4	32192511	32303853	ENSTGUG00000006005	SPOCK3
ENSTGUT00000009844	1.59783	7.48985e-05	0.00200574	15	19	93	10	19199771	19206407	ENSTGUG00000009439	ZWILCH
ENSTGUT00000002270	-1.42485	7.49516e-05	0.00200574	122	257	125	2	43131995	43151026	ENSTGUG00000002178	BPHL
ENSTGUT00000009678	-2.23727	7.55871e-05	0.00201805	30	27	11	7	18230036	18251297	ENSTGUG00000009285	CCDC141-1
ENSTGUT00000006739	1.17412	7.59665e-05	0.00202349	190	257	908	19	7638986	7648280	ENSTGUG00000006486	CCDC55
ENSTGUT00000013363	1.67776	7.86691e-05	0.00209064	9	16	72	5	51484282	51484473	ENSTGUG00000012833	protein_idENSTGUP00000013213
ENSTGUT00000000104	-1.46234	7.94107e-05	0.00210548	127	137	87	28	676719	834753	ENSTGUG00000000102	POLE4
ENSTGUT00000010024	1.21239	8.00363e-05	0.00211719	87	138	467	4	54328941	54589549	ENSTGUG00000009575	SLIT2
ENSTGUT00000006001	1.58045	8.13462e-05	0.0021469	20	16	98	4A	17504233	17511909	ENSTGUG00000005769	XP_002195851.1
ENSTGUT00000011518	1.36015	8.19668e-05	0.00215834	46	34	188	2	117085822	117107113	ENSTGUG00000011050	TGS1
ENSTGUT00000009674	1.18588	8.31082e-05	0.00218339	157	165	666	8	22247885	22431462	ENSTGUG00000009223	LRP8
ENSTGUT00000010634	-2.4159	8.66148e-05	0.00227033	23	18	7	8	26892982	26893578	ENSTGUG00000010205	B5FY78_TAEGU
ENSTGUT00000009955	-1.2785	8.92083e-05	0.002333	2313	2540	1817	7	19362031	19397622	ENSTGUG00000009501	PDE1A
ENSTGUT00000012285	1.19152	9.05344e-05	0.00236231	89	161	509	5	31891719	31892594	ENSTGUG00000011793	GJD2
ENSTGUT00000011321	-1.4046	9.15698e-05	0.00238392	141	185	111	5	23604550	23624665	ENSTGUG00000010855	LTK
ENSTGUT00000007794	4.31672	9.28679e-05	0.00239648	0	1	18	4A	20686464	20691240	ENSTGUG00000007498	protein_idENSTGUP00000007713
ENSTGUT00000009193	4.31672	9.28679e-05	0.00239648	0	1	18	9	13462861	13468702	ENSTGUG00000008837	ZIC4
ENSTGUT00000008193	4.23425	9.28679e-05	0.00239648	0	1	17	10	11627796	11628062	ENSTGUG00000007876	MEX3B
ENSTGUT00000011300	1.61483	9.28852e-05	0.00239648	13	17	83	1A	51973243	51978820	ENSTGUG00000010842	HMOX1
ENSTGUT00000010716	-1.77659	9.33008e-05	0.00240182	49	49	26	1A	50443317	50475782	ENSTGUG00000010274	NPTXR
ENSTGUT00000011141	31.5484	9.43813e-05	0.00241343	0	0	12	1	34090397	34103407	ENSTGUG00000010688	SHOX
ENSTGUT00000013867	31.5484	9.43813e-05	0.00241343	0	0	12	3	111580976	111591753	ENSTGUG00000013317	protein_idENSTGUP00000013709
ENSTGUT00000014535	31.5484	9.43813e-05	0.00241343	0	0	12	Un	117911627	117912349	ENSTGUG00000013960	RNF11
ENSTGUT00000000060	1.67847	9.76465e-05	0.00249139	10	16	75	28	368896	381725	ENSTGUG00000000057	TMPRSS9
ENSTGUT00000008648	1.7375	9.79186e-05	0.00249281	7	14	63	6	18306171	18317575	ENSTGUG00000008300	ANKRD22
ENSTGUT00000016446	-4.41449	9.8145e-05	0.00249306	2	22	1	Un	17699297	17703441	ENSTGUG00000015822	XP_002197401.1
ENSTGUT00000016657	1.77666	9.90976e-05	0.00251171	9	12	65	Un	131834566	131838274	ENSTGUG00000016021	XP_002200173.1
ENSTGUT00000013958	1.1447	9.96633e-05	0.0025205	267	307	1150	1	94867610	94891566	ENSTGUG00000013403	GAP43
ENSTGUT00000001508	-1.41248	0.00010051	0.00253633	98	253	116	26	3083144	3105650	ENSTGUG00000001444	CELSR2
ENSTGUT00000014262	1.57608	0.000101839	0.00256424	19	13	87	Un	142753604	142755659	ENSTGUG00000013700
ENSTGUT00000009118	-1.48052	0.000104372	0.00262229	90	114	66	1	24278639	24356555	ENSTGUG00000008693	COL4A1
ENSTGUT00000002592	1.34776	0.000110323	0.00276577	42	31	170	4A	4440678	4614554	ENSTGUG00000002481
ENSTGUT00000008649	1.14692	0.000113983	0.00285131	217	222	885	1A	44363577	44420661	ENSTGUG00000008290	PLXNC1
ENSTGUT00000005356	1.45895	0.000116005	0.0028956	20	28	119	5	4447463	4488829	ENSTGUG00000005148	SYT9
ENSTGUT00000009781	1.19144	0.000117222	0.00291567	66	134	406	2	100683491	100719815	ENSTGUG00000009319	CDH19
ENSTGUT00000013981	-1.33873	0.000117316	0.00291567	160	389	191	1	96185839	96194844	ENSTGUG00000013424	SLC35A5
ENSTGUT00000001714	1.57424	0.000119193	0.00295593	15	15	81	2	26907522	26938596	ENSTGUG00000001650	ACN9
ENSTGUT00000008737	-1.29038	0.000121693	0.00301145	456	462	342	5	9709439	9764054	ENSTGUG00000008389	LMO1
ENSTGUT00000010251	-1.81485	0.000125703	0.00310401	35	51	22	3	42045196	42049026	ENSTGUG00000009832	PDCD2
ENSTGUT00000014843	1.25909	0.000127932	0.00315227	56	61	254	Un	4468029	4474298	ENSTGUG00000014259
ENSTGUT00000001521	1.12869	0.000129662	0.00317816	305	257	1128	26	3213293	3216396	ENSTGUG00000001462	ATP5F1
ENSTGUT00000004861	-2.32737	0.000129811	0.00317816	22	28	9	2	64001047	64007352	ENSTGUG00000004682	CCK
ENSTGUT00000017311	-2.32737	0.000129811	0.00317816	22	28	9	Un	165595718	165597111	ENSTGUG00000016661	protein_idENSTGUP00000016953
ENSTGUT00000001499	-1.45948	0.000132444	0.00323574	89	112	66	26	3075983	3081018	ENSTGUG00000001437	SARS
ENSTGUT00000005891	-1.3793	0.000134956	0.00329012	125	179	105	3	21620872	21652217	ENSTGUG00000005655	GTF2A1L
ENSTGUT00000012617	1.53607	0.000136388	0.003318	15	17	84	7	38716596	38772543	ENSTGUG00000012102	FMNL2
ENSTGUT00000003991	-1.66227	0.000139452	0.00338135	56	48	30	8	2916739	2967087	ENSTGUG00000003826	GLT25D2
ENSTGUT00000010183	1.16964	0.00013958	0.00338135	132	120	518	2	103749789	103758297	ENSTGUG00000009765	VAPA
ENSTGUT00000004267	1.09878	0.000140424	0.00339467	773	803	3073	12	1992527	2102678	ENSTGUG00000004093	SYN2
ENSTGUT00000011310	-1.5429	0.000142098	0.00342793	54	96	46	1	38013719	38017303	ENSTGUG00000010858	C13orf39
ENSTGUT00000002563	3.0813	0.000142408	0.00342823	2	1	23	3	5268809	5286391	ENSTGUG00000002469	ISM1
ENSTGUT00000002020	-1.51802	0.000143704	0.0034522	69	83	48	27	410486	419997	ENSTGUG00000001939	STRADA
ENSTGUT00000002995	-3.12755	0.000149124	0.00357494	13	16	3	18	681503	682959	ENSTGUG00000002882	SOX9
ENSTGUT00000001076	1.38353	0.000154006	0.00368431	32	26	138	26	940054	956097	ENSTGUG00000001034	SYT6
ENSTGUT00000006242	-1.39424	0.00015716	0.00375196	118	125	84	9	4441501	4453768	ENSTGUG00000005963	TRPM2
ENSTGUT00000015356	1.68262	0.000160238	0.00381752	11	11	64	Un	149596595	149601567	ENSTGUG00000014751	protein_idENSTGUP00000015121
ENSTGUT00000009599	-1.41259	0.000161094	0.00382637	109	123	79	8	22229224	22231603	ENSTGUG00000009203	MAGOH
ENSTGUT00000012439	1.36693	0.000161275	0.00382637	17	39	129	5	35984144	35994336	ENSTGUG00000011942	XP_002199782.1
ENSTGUT00000002741	1.1906	0.000161998	0.00383563	83	96	370	2	48998982	49135771	ENSTGUG00000002613	HDAC9
ENSTGUT00000010099	-1.82874	0.000163054	0.0038527	41	37	20	9	17205411	17222469	ENSTGUG00000009679	RPL35A
ENSTGUT00000008761	1.10623	0.000164604	0.00388136	342	289	1247	14	13663572	13703213	ENSTGUG00000008402	ADAP1
ENSTGUT00000004315	1.25308	0.000168308	0.00396057	59	44	225	14	2656481	2733952	ENSTGUG00000004130	MGRN1
ENSTGUT00000002175	-1.39686	0.000169487	0.00398017	126	110	82	3	187090	193163	ENSTGUG00000002080	SFRS7
ENSTGUT00000001711	1.17244	0.000170296	0.00399104	112	85	408	Z	36835970	36927297	ENSTGUG00000001647	TNRC4
ENSTGUT00000002226	1.43468	0.000171165	0.00400325	28	16	109	1A	5152186	5152456	ENSTGUG00000002141	CUGBP2-2
ENSTGUT00000013813	1.22766	0.000176129	0.00411098	77	51	276	3	109870724	109919342	ENSTGUG00000013264	TFAP2D
ENSTGUT00000006469	1.214	0.000176537	0.00411217	60	70	273	Z	67567982	67586152	ENSTGUG00000006229	PCSK1
ENSTGUT00000013676	-1.59473	0.000177169	0.00411475	56	57	34	5	59975363	59989066	ENSTGUG00000013128	C14orf166
ENSTGUT00000008808	1.17108	0.000177363	0.00411475	68	110	359	11	12595285	12600004	ENSTGUG00000008461	TMEM231
ENSTGUT00000008582	-1.24132	0.000178556	0.0041341	629	893	578	1	18273960	18275703	ENSTGUG00000008243	TMSB4X
ENSTGUT00000009158	2.42418	0.000182915	0.00422652	1	5	29	3	35935094	35938890	ENSTGUG00000008796	CYP1B1
ENSTGUT00000010640	-1.27842	0.000184989	0.00426586	312	299	230	3	44350853	44396186	ENSTGUG00000010208	SLC35F3
ENSTGUT00000014656	2.45889	0.000189765	0.00435111	5	1	30	Un	61042081	61145527	ENSTGUG00000014059
ENSTGUT00000012196	2.24871	0.000189765	0.00435111	2	5	30	3	60095843	60132223	ENSTGUG00000011704	SAMD3
ENSTGUT00000014781	-1.44947	0.000190015	0.00435111	79	93	57	Un	90929397	90936866	ENSTGUG00000014200
ENSTGUT00000007241	1.43434	0.000190198	0.00435111	24	22	113	6	14840992	14847071	ENSTGUG00000006970	FUT11
ENSTGUT00000006419	2.57899	0.000190965	0.00435998	2	3	27	6	10096857	10097234	ENSTGUG00000006194	SFTPA1
ENSTGUT00000011536	1.62872	0.000191671	0.00436744	10	14	67		29334589	29383075
ENSTGUT00000008814	1.40951	0.000192829	0.00438515	18	28	110	4	46376777	46475235	ENSTGUG00000008473	KCTD8
ENSTGUT00000006602	1.58067	0.000193428	0.00439009	12	15	73	4A	19098480	19157792	ENSTGUG00000006327	GABRA3
ENSTGUT00000008261	1.4012	0.000194385	0.00440313	22	27	117	9	9342917	9363121	ENSTGUG00000007912	WDFY1
ENSTGUT00000011612	1.19313	0.000199968	0.0045207	61	76	283	6	30566320	30580076	ENSTGUG00000011146	RGS10-2
ENSTGUT00000007346	-1.25401	0.000203283	0.00458663	328	489	307	1	10339085	10360429	ENSTGUG00000007017	GK
ENSTGUT00000007627	-1.97284	0.00020541	0.00461527	25	36	14	5	7862469	7865623	ENSTGUG00000007330	C15orf57
ENSTGUT00000009577	-1.95176	0.00020541	0.00461527	37	22	14	11	16713664	16716075	ENSTGUG00000009196	NUDT7
ENSTGUT00000002851	-1.75275	0.000205756	0.00461527	37	45	22	1A	11705092	11764980	ENSTGUG00000002738	CCDC146
ENSTGUT00000008990	1.51198	0.0002073	0.00464085	11	19	77	1	23355019	23370826	ENSTGUG00000008632	MXRA5
ENSTGUT00000012999	-1.35717	0.000208139	0.0046506	160	100	94	2	145179877	145187957	ENSTGUG00000012480	NDUFB9
ENSTGUT00000009480	1.86239	0.000210396	0.00469192	6	8	46	7	17681809	17809643	ENSTGUG00000009073	PDE11A
ENSTGUT00000018684	2.95744	0.00021096	0.00469539	0	3	21	Z	9900641	9900726	ENSTGUG00000017997
ENSTGUT00000002114	1.26419	0.000211888	0.00470695	52	37	196	1A	2864141	2876697	ENSTGUG00000002025	PFKFB3
ENSTGUT00000002574	1.16659	0.000213359	0.00473049	90	87	362	27	2316075	2318459	ENSTGUG00000002478	CNP
ENSTGUT00000002615	1.11092	0.00022076	0.00488517	193	169	716	2	46882795	46946934	ENSTGUG00000002489	ETV1
ENSTGUT00000016468	-3.06716	0.000221521	0.00489259	9	19	3	Un	18022067	18025170	ENSTGUG00000015845	protein_idENSTGUP00000016165
ENSTGUT00000007668	1.18499	0.00022285	0.00491252	57	86	292	2	80170150	80231024	ENSTGUG00000007362	FAM134B
ENSTGUT00000012236	1.06583	0.000223353	0.0049142	677	818	2830	5	30245775	30268275	ENSTGUG00000011746	SPRED1
ENSTGUT00000007951	-1.40702	0.000224897	0.00493872	109	97	71	6	16420640	16427753	ENSTGUG00000007639	HIF1AN
ENSTGUT00000010998	1.10689	0.000227937	0.00499123	193	169	714	15	13078874	13090009	ENSTGUG00000010547	SF3A1
ENSTGUT00000010592	-32.2661	0.000228156	0.00499123	6	16	0	8	26747874	26760971	ENSTGUG00000010161	WDR78
ENSTGUT00000012739	1.07705	0.000230697	0.00503726	303	413	1359	3	71316411	71363777	ENSTGUG00000012227	HACE1
ENSTGUT00000010016	1.18305	0.000231744	0.00505054	66	76	292		19650632	19654366
ENSTGUT00000011466	1.76024	0.000233882	0.00507788	7	10	52	4	69354470	69429580	ENSTGUG00000011004	SLC4A11-2
ENSTGUT00000015138	1.76024	0.000233882	0.00507788	7	10	52	Un	7208258	7212397	ENSTGUG00000014542	XP_002198939.1
ENSTGUT00000005148	-1.40206	0.000234856	0.00507987	89	113	69	1	1101148	1114650	ENSTGUG00000004947	DSCR3
ENSTGUT00000001761	-1.39693	0.000234856	0.00507987	104	95	69	13	16514584	16530112	ENSTGUG00000001688	HARSL
ENSTGUT00000013670	-1.73284	0.000235629	0.00508652	34	51	23	3	103104739	103106220	ENSTGUG00000013126	KCNS3
ENSTGUT00000011652	1.10681	0.000236048	0.00508652	147	188	651	3	55795129	55806013	ENSTGUG00000011186	MTRF1L
ENSTGUT00000011162	-1.20851	0.000241709	0.00519877	778	1112	734	1A	51421774	51430291	ENSTGUG00000010713	PVALB-2
ENSTGUT00000001919	1.21466	0.000246071	0.00527635	42	67	227	4	3364145	3383015	ENSTGUG00000001840	UGT8
ENSTGUT00000001053	1.11053	0.000246714	0.00527635	175	139	623	28	4588333	4600753	ENSTGUG00000001016	ATCAY
ENSTGUT00000009934	-1.4908	0.000247462	0.00527635	57	87	46	18	10855881	10862244	ENSTGUG00000009536	TRIM25
ENSTGUT00000007089	31.4228	0.000248067	0.00527635	0	0	11	14	9606480	9606590	ENSTGUG00000006833	GNG13
ENSTGUT00000008379	31.4228	0.000248067	0.00527635	0	0	11	19	10109563	10113413	ENSTGUG00000008052	LHX1
ENSTGUT00000013374	31.4228	0.000248067	0.00527635	0	0	11	3	89903975	89935614	ENSTGUG00000012840	HCRTR2
ENSTGUT00000006816	1.79938	0.000249241	0.00529155	13	3	51	6	13664301	13670374	ENSTGUG00000006565	COMTD1
ENSTGUT00000001150	1.25338	0.000250452	0.00530746	43	38	176	23	3181449	3205043	ENSTGUG00000001102	TMEM57
ENSTGUT00000012813	1.37634	0.000251802	0.00532626	25	22	111	3	74836334	74929809	ENSTGUG00000012306	KLHL32
ENSTGUT00000016600	1.73023	0.000256449	0.00541461	9	11	60	Un	131598503	131602209	ENSTGUG00000015971	XP_002200119.1
ENSTGUT00000002412	-1.33877	0.000260716	0.00549461	106	147	90	3	1979844	2003432	ENSTGUG00000002315	SLC1A4
ENSTGUT00000011280	1.31832	0.000261716	0.0055056	34	28	141	1A	51902975	51905265	ENSTGUG00000010826	RASD2
ENSTGUT00000012071	1.25738	0.000263402	0.00553097	45	37	179	1	48988679	48991763	ENSTGUG00000011587	MTIF3
ENSTGUT00000000707	-1.22036	0.000263977	0.00553294	417	556	376	Z	12833506	12844331	ENSTGUG00000000683	CETN3
ENSTGUT00000000272	1.97099	0.000268104	0.00560922	5	6	39	24	1191855	1198991	ENSTGUG00000000255	DRD2
ENSTGUT00000010262	1.1837	0.000273899	0.00571696	62	65	262	15	11381009	11383377	ENSTGUG00000009840	C22orf30
ENSTGUT00000008118	-1.19331	0.000274682	0.00571696	926	1244	854	7	14178150	14273764	ENSTGUG00000007663	LRP2
ENSTGUT00000009443	1.04542	0.000274744	0.00571696	890	1337	4116	2	95913202	95970485	ENSTGUG00000009051	MBP
ENSTGUT00000003389	1.07878	0.000280279	0.0058216	181	288	886	7	1914518	1940529	ENSTGUG00000003244	NDUFA10
ENSTGUT00000000309	1.12388	0.000283239	0.00586794	114	110	445	28	1592188	1664147	ENSTGUG00000000295	DOT1L
ENSTGUT00000014534	-2.52373	0.000283529	0.00586794	11	21	5	Un	174103382	174106583	ENSTGUG00000013952	XP_002199102.1
ENSTGUT00000014006	-1.2034	0.000284798	0.00587459	642	710	533	1	97789842	97805526	ENSTGUG00000013448	PPME1
ENSTGUT00000006999	1.05558	0.000285182	0.00587459	423	513	1759	8	14047115	14171612	ENSTGUG00000006679	LPHN2
ENSTGUT00000000627	1.18082	0.000285383	0.00587459	84	43	267	24	5221804	5228770	ENSTGUG00000000607	SCN3B
ENSTGUT00000009619	1.04979	0.000286906	0.00589541	527	723	2327	18	9543824	9544795	ENSTGUG00000009238	TOB1
ENSTGUT00000010823	1.14161	0.000292341	0.00599638	67	107	344	3	45134947	45155869	ENSTGUG00000010384	ERO1LB
ENSTGUT00000013241	1.40544	0.000297572	0.0060928	31	12	105	5	49214860	49228916	ENSTGUG00000012719	CCNK
ENSTGUT00000011294	1.15822	0.000300893	0.00614379	62	80	286	7	25784906	25807545	ENSTGUG00000010836	NAB1
ENSTGUT00000001338	-1.5669	0.000301331	0.00614379	33	84	35	Z	26059649	26067671	ENSTGUG00000001288	SMC2
ENSTGUT00000012322	1.35243	0.000301664	0.00614379	24	23	109	2	130928715	130938098	ENSTGUG00000011830	TMEM64
ENSTGUT00000012606	1.29361	0.000302571	0.00614621	36	26	139	3	69169144	69171633	ENSTGUG00000012105	CD164
ENSTGUT00000014027	-1.576	0.000302851	0.00614621	52	53	32	1	98673893	98678378	ENSTGUG00000013469	MRPL48
ENSTGUT00000012235	1.14445	0.000304436	0.00616752	80	87	335	5	30203212	30217331	ENSTGUG00000011744	FAM98B
ENSTGUT00000012455	-1.17374	0.000306655	0.00619599	2417	1955	1785	2	133375141	133380089	ENSTGUG00000011958	UQCRB
ENSTGUT00000013113	-1.2094	0.000306919	0.00619599	409	552	374	5	45715544	45735650	ENSTGUG00000012588	LGMN
ENSTGUT00000013239	1.04407	0.000308592	0.00621886	528	712	2301	3	84943733	85007898	ENSTGUG00000012718	SMAP1
ENSTGUT00000003265	1.52945	0.000309285	0.00622192	12	16	73	2	54403378	54486710	ENSTGUG00000003139	RFTN1
ENSTGUT00000008369	-1.18019	0.000310652	0.00623851	1022	1389	957	10	12364962	12459047	ENSTGUG00000008015	ARNT2
ENSTGUT00000006165	1.04198	0.000311842	0.00624772	728	683	2657	15	2972756	2981776	ENSTGUG00000005920	CAMKK2
ENSTGUT00000008255	3.23592	0.000312196	0.00624772	0	2	17		85697012	85708189
ENSTGUT00000007887	1.08742	0.000313634	0.00626561	151	177	631	2	83081698	83089671	ENSTGUG00000007575	SNRNP48
ENSTGUT00000001705	1.4189	0.000316334	0.00630859	16	20	87	2	26862169	26865657	ENSTGUG00000001642	DLX6
ENSTGUT00000005149	-1.68684	0.000319687	0.00635907	36	46	23	1A	23960493	24036396	ENSTGUG00000004828	CFTR
ENSTGUT00000017209	2.1998	0.000319971	0.00635907	2	5	29	Un	113064709	113068158	ENSTGUG00000016545
ENSTGUT00000004076	-4.11011	0.000322114	0.00638557	11	8	1		3774001	3785327
ENSTGUT00000013897	-1.22117	0.000322414	0.00638557	318	372	268	1	90439049	90444059	ENSTGUG00000013347	CSTB
ENSTGUT00000012949	1.17155	0.000324297	0.00641184	66	58	255	5	44152482	44272779	ENSTGUG00000012441	FOXN3
ENSTGUT00000012053	1.06246	0.000334603	0.00660425	227	259	920	2	124459238	124532486	ENSTGUG00000011568	JPH1
ENSTGUT00000011305	1.05013	0.000355149	0.00699778	307	314	1171	3	50003394	50048988	ENSTGUG00000010845	MAP7
ENSTGUT00000011192	-2.2112	0.000359663	0.00707461	9	38	9	3	48494213	48518887	ENSTGUG00000010743	C6orf103
ENSTGUT00000017813	-4.22797	0.000360835	0.00708554	3	18	1	Un	84476114	84476434	ENSTGUG00000017140	protein_idENSTGUP00000017420
ENSTGUT00000004871	-1.34036	0.000363155	0.00710685	95	139	83	18	3420457	3438852	ENSTGUG00000004687	PECAM1
ENSTGUT00000004785	-1.33545	0.000363155	0.00710685	96	137	83	14	5239521	5246120	ENSTGUG00000004596	C16orf68
ENSTGUT00000009905	1.0394	0.000364213	0.00711544	343	501	1556	1	26718854	26743877	ENSTGUG00000009493	UPF3A
ENSTGUT00000001359	1.1917	0.000366876	0.00715532	43	58	208	13	10580367	10781311	ENSTGUG00000001305	FSTL4
ENSTGUT00000009932	-1.21241	0.000367503	0.00715542	245	454	268	11	19378424	19379623	ENSTGUG00000009541	SS18L2
ENSTGUT00000012259	1.17584	0.000368862	0.00716976	43	69	227	5	31774358	31776472	ENSTGUG00000011767	ZNF770
ENSTGUT00000003184	-1.18887	0.00037267	0.00721466	428	564	392	4	16359650	16463940	ENSTGUG00000003051	FAM13A1
ENSTGUT00000013294	-1.88654	0.000372899	0.00721466	14	40	13	3	87850683	87938554	ENSTGUG00000012767	EYS
ENSTGUT00000004526	-1.23026	0.000373053	0.00721466	216	253	181	4	25173296	25194552	ENSTGUG00000004335	INTS10
ENSTGUT00000007704	1.08883	0.000380323	0.00734291	95	144	456	1A	37146402	37150402	ENSTGUG00000007385	KRR1
ENSTGUT00000001388	-2.45441	0.000385223	0.00742506	22	14	6	23	3960146	3963771	ENSTGUG00000001332	AK2
ENSTGUT00000002015	1.18386	0.000392612	0.00755482	49	57	218	4	5212899	5217394	ENSTGUG00000001938	EXOSC9
ENSTGUT00000000487	1.48661	0.00039518	0.00756827	13	15	71	Z	7695259	7712088	ENSTGUG00000000471	XP_002190819.1
ENSTGUT00000011572	-2.45181	0.000395284	0.00756827	18	12	5	2	117328676	117335076	ENSTGUG00000011102	XP_002197053.1
ENSTGUT00000004103	-2.4491	0.000395284	0.00756827	17	13	5	19	3796687	3843288	ENSTGUG00000003936	SPNS2
ENSTGUT00000000927	1.0861	0.000397137	0.00758732	76	167	457	28	4238357	4239005	ENSTGUG00000000895	B5FZC5_TAEGU
ENSTGUT00000002901	1.18344	0.000397597	0.00758732	38	57	194	2	50924865	51036202	ENSTGUG00000002773	IGF2BP3
ENSTGUT00000002281	-1.21707	0.000399256	0.00760142	244	321	219	3	864304	866281	ENSTGUG00000002191	CHGB
ENSTGUT00000003704	-1.30275	0.000399658	0.00760142	100	159	94	10	872498	907320	ENSTGUG00000003549	ETFA
ENSTGUT00000010300	1.07944	0.00040366	0.00766488	76	171	462	10	20247274	20255533	ENSTGUG00000009878	EIF3J
ENSTGUT00000012446	-1.24465	0.000405261	0.0076826	159	243	152	3	66050800	66179404	ENSTGUG00000011946	NT5DC1
ENSTGUT00000010590	-2.00885	0.000409402	0.00774833	29	24	12	6	22814649	22931877	ENSTGUG00000010163	protein_idENSTGUP00000010480
ENSTGUT00000010765	-1.2309	0.000412556	0.00779521	230	178	160	7	22144273	22147204	ENSTGUG00000010327	NDUFB3
ENSTGUT00000001529	-1.22032	0.000413675	0.00780354	161	331	187	13	12687558	12691140	ENSTGUG00000001470	CCNG1
ENSTGUT00000001838	-2.96539	0.000415897	0.00783198	10	16	3	26	4332739	4334562	ENSTGUG00000001766	TAF11
ENSTGUT00000008688	1.17557	0.000416544	0.00783198	58	45	213	14	13513328	13514868	ENSTGUG00000008351	GPR146
ENSTGUT00000009391	1.01283	0.000418089	0.00784821	1367	1318	4950	7	17543334	17546030	ENSTGUG00000008996	HNRNPA3
ENSTGUT00000001036	1.02233	0.000421292	0.00788876	429	674	2003	Z	20693123	20739266	ENSTGUG00000000999	CAMK4
ENSTGUT00000003353	2.80936	0.00042162	0.00788876	1	2	19	Z	52995870	53024348	ENSTGUG00000003216	RASEF
ENSTGUT00000014505	1.673	0.000423288	0.00790711	9	9	52	Un	117632413	117640400	ENSTGUG00000013919	protein_idENSTGUP00000014329
ENSTGUT00000013233	1.38344	0.00042619	0.00793863	13	25	89	1A	73434476	73461583	ENSTGUG00000012708	DUSP16
ENSTGUT00000002987	1.00604	0.000426751	0.00793863	4280	4938	16777	2	52095968	52108121	ENSTGUG00000002869	HNRNPA2B1
ENSTGUT00000011834	-1.24156	0.000427046	0.00793863	190	217	156	6	31991689	31995855	ENSTGUG00000011361	IKZF5
ENSTGUT00000010231	1.10744	0.000431637	0.00801103	107	82	374	9	17550498	17557133	ENSTGUG00000009815	COPS7B
ENSTGUT00000010200	1.02699	0.000433358	0.00803003	282	444	1323	15	11286313	11291666	ENSTGUG00000009759	DRG1
ENSTGUT00000001555	-1.20699	0.000437644	0.00808917	191	432	238	Z	31692074	31724961	ENSTGUG00000001492	TDRD7
ENSTGUT00000002182	-1.20088	0.000437956	0.00808917	265	383	253	4A	46211	50614	ENSTGUG00000002096	BRS3
ENSTGUT00000009515	-1.5166	0.000440185	0.00811733	48	63	35	8	22133692	22150241	ENSTGUG00000009139	PODN
ENSTGUT00000003335	1.01541	0.000444501	0.0081838	747	657	2603	2	55277641	55347625	ENSTGUG00000003198	SATB1
ENSTGUT00000002803	2.06288	0.000449923	0.00825721	4	5	34	4A	5695294	5856128	ENSTGUG00000002698	FAM155B
ENSTGUT00000009613	2.06288	0.000449923	0.00825721	4	5	34	15	10473486	10513166	ENSTGUG00000009228	KIAA1853
ENSTGUT00000015991	2.12819	0.00045305	0.00830135	9	0	36	Un	41851708	41853516	ENSTGUG00000015378	XP_002197427.1
ENSTGUT00000000948	1.59015	0.000453952	0.00830276	8	13	57	13	6867190	6867321	ENSTGUG00000000915
ENSTGUT00000001966	-1.23734	0.00045457	0.00830276	209	185	153	1A	206960	226494	ENSTGUG00000001891	UBE2H
ENSTGUT00000017603	1.40204	0.000460103	0.00839051	14	23	88	Un	83122074	83124234	ENSTGUG00000016933	protein_idENSTGUP00000017220
ENSTGUT00000009875	-1.20639	0.000463313	0.00843566	150	422	217	9	16946617	16951862	ENSTGUG00000009476	TCTEX1D2
ENSTGUT00000010883	-1.75583	0.00046825	0.00851208	34	29	17	1A	50719620	50737338	ENSTGUG00000010433	PLA2G6
ENSTGUT00000009379	1.06953	0.000471779	0.00854618	143	124	513	11	15011183	15080383	ENSTGUG00000009013	ZNF536
ENSTGUT00000009645	-1.30275	0.000472153	0.00854618	113	106	81	4	52549671	52552281	ENSTGUG00000009263	C4orf52
ENSTGUT00000008721	1.07955	0.000472354	0.00854618	79	131	397	3	33048742	33240080	ENSTGUG00000008377	KIF26B
ENSTGUT00000008898	1.08961	0.000474206	0.00856624	99	112	407	20	13872873	13875782	ENSTGUG00000008551	TSHZ2
ENSTGUT00000001869	-2.38931	0.000476892	0.00860126	12	23	6	4	2575826	2586402	ENSTGUG00000001796	C4orf16
ENSTGUT00000010747	-1.14017	0.000479189	0.00862916	1152	1523	1093	10	20649336	20651893	ENSTGUG00000010313
ENSTGUT00000003199	-1.55275	0.000480469	0.00863869	37	68	32	18	1341444	1351954	ENSTGUG00000003069	KIAA1618
ENSTGUT00000011669	1.23856	0.00048504	0.00870726	49	23	157	6	30978101	31008292	ENSTGUG00000011201	PPAPDC1A
ENSTGUT00000011219	1.05671	0.000493502	0.00884536	133	177	581	2	112235696	112345132	ENSTGUG00000010770	FAM59A
ENSTGUT00000011051	1.04917	0.000495225	0.00886245	185	164	661	7	23446847	23511380	ENSTGUG00000010567	ANKRD44
ENSTGUT00000009840	1.02323	0.000500626	0.00893152	260	370	1150	5	14033886	14046891	ENSTGUG00000009428	CTSD
ENSTGUT00000002247	-1.16068	0.000500637	0.00893152	471	441	373	3	378055	481916	ENSTGUG00000002147	SLC8A1
ENSTGUT00000013890	1.38705	0.000503443	0.00896768	18	20	90	1	90281364	90282095	ENSTGUG00000013340	MRPL51
ENSTGUT00000004512	1.25174	0.000509047	0.00905348	39	28	146	7	5136254	5150374	ENSTGUG00000004336	SEC22A
ENSTGUT00000012814	2.2382	0.00051288	0.00910758	5	2	30	1A	66994762	67029500	ENSTGUG00000012287	AKR1D1
ENSTGUT00000006236	1.05295	0.00051981	0.00921641	125	174	558	10	6477116	6509221	ENSTGUG00000005994	RNF111
ENSTGUT00000012109	1.38274	0.000524635	0.00928765	19	16	83	3	59131319	59181152	ENSTGUG00000011615	MOXD1
ENSTGUT00000008219	1.1484	0.000528876	0.00934836	41	64	209	4	44656609	44657741	ENSTGUG00000007891	SGCB
ENSTGUT00000003492	1.32108	0.000531997	0.0093891	26	21	107	4A	9384917	9389038	ENSTGUG00000003356	transcript_name XP_002191539.1
ENSTGUT00000010662	-1.19076	0.000535977	0.00944484	233	252	193	3	44688319	44696762	ENSTGUG00000010226	TOMM20
ENSTGUT00000012146	1.02482	0.00053938	0.00947876	193	283	869	7	31509894	31702665	ENSTGUG00000011635	DPP10
ENSTGUT00000004647	-1.12601	0.000539549	0.00947876	1289	2086	1380	1A	21876443	22067021	ENSTGUG00000004403	CADPS2
ENSTGUT00000007093	2.14217	0.000541146	0.00949233	4	3	28	3	27578626	27600006	ENSTGUG00000006799	FANCL
ENSTGUT00000001766	1.08667	0.000543729	0.00952312	97	92	366	13	16615492	16711395	ENSTGUG00000001700	PCDHA10
ENSTGUT00000013406	0.990934	0.000547826	0.00958029	1705	1512	5864	1	80634098	80945407	ENSTGUG00000012873	FAT3
ENSTGUT00000009135	1.47273	0.000557482	0.0096541	14	13	68	19	11094216	11119904	ENSTGUG00000008774	MNT
ENSTGUT00000013632	1.06275	0.000558256	0.0096541	101	140	453	3	100601836	100620316	ENSTGUG00000013089	TRIB2
ENSTGUT00000015570	-2.7575	0.000558738	0.0096541	12	18	4	Un	10429994	10438779	ENSTGUG00000014946	protein_idENSTGUP00000015320
ENSTGUT00000016277	-2.74672	0.000558738	0.0096541	8	22	4	Un	16109034	16110836	ENSTGUG00000015661	XP_002192343.1
ENSTGUT00000001105	-2.407	0.000558738	0.0096541	19	10	5	23	3043121	3047029	ENSTGUG00000001060	TRIM63
ENSTGUT00000012058	-2.39879	0.000558738	0.0096541	16	13	5		30973171	30973299
ENSTGUT00000005549	-1.48716	0.000558758	0.0096541	45	64	35	5	4803493	4828133	ENSTGUG00000005328	TPCN2
ENSTGUT00000005913	-1.48412	0.000558758	0.0096541	43	66	35	6	7946349	7961249	ENSTGUG00000005687	OPN4
ENSTGUT00000008057	1.15617	0.000564465	0.00973808	54	52	215	20	10717230	10718017	ENSTGUG00000007750	RPS21
ENSTGUT00000012962	1.43181	0.000566222	0.00975377	14	18	78	1A	70015076	70023388	ENSTGUG00000012454	BPGM
ENSTGUT00000017377	-1.67829	0.000570064	0.00980304	40	30	20	Un	137746095	137747648	ENSTGUG00000016724	XP_002199947.1
ENSTGUT00000010246	-1.33233	0.000570786	0.00980304	83	86	61	5	15828859	15850987	ENSTGUG00000009826	SLC25A22
ENSTGUT00000007002	-1.46839	0.000571844	0.00980657	39	66	34	5	7079437	7108736	ENSTGUG00000006737	PTDSS2
ENSTGUT00000011437	-1.97835	0.000573704	0.00982383	14	30	10	6	28140669	28168087	ENSTGUG00000010971	TRUB1
ENSTGUT00000003298	1.25582	0.00057884	0.00989705	16	36	111	21	4281896	4316411	ENSTGUG00000003140	DVL1
ENSTGUT00000007187	-1.14727	0.000579827	0.00989922	343	736	430	4	39310760	39322647	ENSTGUG00000006897	FAM149A
ENSTGUT00000008560	-1.82283	0.00058162	0.00990892	23	36	15	12	11125576	11134696	ENSTGUG00000008217	CCDC37
ENSTGUT00000000506	-1.50794	0.000582118	0.00990892	37	58	30	1B	348400	363817	ENSTGUG00000000486	SON
ENSTGUT00000011905	2.66795	0.000584565	0.00993588	2	2	23	9	27124288	27128121	ENSTGUG00000011426	TM4SF1
ENSTGUT00000007957	-1.41634	0.000589844	0.0100108	48	77	42	7	14120887	14159051	ENSTGUG00000007617	ABCB11
ENSTGUT00000011752	1.30533	0.00059269	0.0100323	22	24	103	3	56596822	56597283	ENSTGUG00000011282	AKAP12-1
ENSTGUT00000007532	-1.55651	0.000592856	0.0100323	24	69	28	9	6867987	6883208	ENSTGUG00000007243	EFHD1
ENSTGUT00000005015	1.02405	0.000598634	0.0101152	185	231	764	18	3594428	3599226	ENSTGUG00000004819	C17orf75
ENSTGUT00000011163	0.984801	0.000600529	0.0101204	1204	1562	4934	7	25151860	25283243	ENSTGUG00000010716	TMEFF2
ENSTGUT00000003911	-1.27694	0.000600701	0.0101204	124	92	82	7	3090597	3141086	ENSTGUG00000003667	COL6A3
ENSTGUT00000013797	1.54158	0.000608285	0.0102332	7	14	55	3	108793102	108943040	ENSTGUG00000013249	RUNX2
ENSTGUT00000000297	-1.82395	0.000615594	0.0103332	34	16	13	2	2936266	2983596	ENSTGUG00000000285	VIPR1
ENSTGUT00000002154	3.73175	0.000616022	0.0103332	0	1	12	3	135825	138131	ENSTGUG00000002072	XP_002196897.1
ENSTGUT00000001370	-1.12865	0.000620028	0.0103852	613	828	593	23	3839632	3915107	ENSTGUG00000001293	MACF1
ENSTGUT00000000046	-1.49583	0.000629666	0.0105313	41	56	31	28	301873	304845	ENSTGUG00000000048
ENSTGUT00000001125	1.73756	0.000635163	0.0105879	4	10	42	23	3084296	3093149	ENSTGUG00000001083	SEPN1
ENSTGUT00000001156	1.72149	0.000635163	0.0105879	9	5	42	2	17552924	17558066	ENSTGUG00000001113	PTCHD3
ENSTGUT00000000126	-1.26249	0.000635809	0.0105879	141	87	88	24	372743	377487	ENSTGUG00000000121	REXO2
ENSTGUT00000002483	-1.15625	0.00063793	0.0106079	286	393	274	4A	1629376	1728255	ENSTGUG00000002329	DIAPH2
ENSTGUT00000005704	-1.18133	0.000643746	0.0106892	181	261	175	9	2117666	2327449	ENSTGUG00000005481	GPC1
ENSTGUT00000000629	1.62867	0.000650591	0.0107872	5	13	50	13	4019793	4289899	ENSTGUG00000000593	EBF1
ENSTGUT00000010787	3.14472	0.000652961	0.010811	1	1	16	6	23561898	23675899	ENSTGUG00000010349	SH3PXD2A-2
ENSTGUT00000001364	31.2853	0.000661612	0.010876	0	0	10	Z	26693210	26693917	ENSTGUG00000001312	TMEM215
ENSTGUT00000013074	31.2853	0.000661612	0.010876	0	0	10	5	45329876	45372218	ENSTGUG00000012548	FBLN5
ENSTGUT00000018320	31.1333	0.000661612	0.010876	0	0	9	8	5108468	5108556	ENSTGUG00000017633
ENSTGUT00000018480	31.1333	0.000661612	0.010876	0	0	9	Z	16883790	16883893	ENSTGUG00000017793
ENSTGUT00000019252	31.1333	0.000661612	0.010876	0	0	9	2	135065706	135066966	ENSTGUG00000018366	B5FYP8_TAEGU
ENSTGUT00000006981	1.0165	0.000664334	0.0108978	195	211	746	12	6939908	6944878	ENSTGUG00000006702	TMEM111
ENSTGUT00000003967	0.995959	0.000665382	0.0108978	306	406	1279	8	2722757	2824973	ENSTGUG00000003815	C1orf21
ENSTGUT00000014094	0.99661	0.000665781	0.0108978	369	394	1384	1	104199016	104324404	ENSTGUG00000013534	CADM2
ENSTGUT00000011872	1.13148	0.000667414	0.010909	54	55	217	1	46620142	46620447	ENSTGUG00000011395	MRP63
ENSTGUT00000010707	-1.2811	0.000672515	0.0109768	91	102	72	10	20592254	20601273	ENSTGUG00000010247	CKMT1A
ENSTGUT00000007596	1.10742	0.000674713	0.0109971	61	74	263	7	13285184	13296084	ENSTGUG00000007273	GALNT3
ENSTGUT00000000853	1.25871	0.000698206	0.0113639	16	33	105	28	3980924	4003638	ENSTGUG00000000825	GNG7
ENSTGUT00000010916	1.01325	0.000713561	0.0115938	235	168	751	12	21175432	21177062	ENSTGUG00000010472	RPL32
ENSTGUT00000000796	0.972011	0.000714345	0.0115938	1205	1250	4385	23	337410	342271	ENSTGUG00000000765	SFRS4
ENSTGUT00000010415	-1.49411	0.000719204	0.0116453	51	48	32	12	18371754	18423779	ENSTGUG00000009960	CNTN3
ENSTGUT00000003366	1.15032	0.000719544	0.0116453	42	47	179	4	19035187	19126466	ENSTGUG00000003206	UNC5C
ENSTGUT00000007966	-2.29244	0.000723164	0.0116787	16	22	7	7	14170053	14174631	ENSTGUG00000007656	RDH5
ENSTGUT00000014039	-1.36871	0.000723639	0.0116787	78	63	50	1	99119358	99121529	ENSTGUG00000013480	RPS3
ENSTGUT00000008227	-1.43976	0.00072641	0.011707	42	70	37	1A	41430374	41454577	ENSTGUG00000007908	RASSF9
ENSTGUT00000009150	-1.89112	0.000730178	0.0117513	22	23	11	1	24548846	24552407	ENSTGUG00000008792
ENSTGUT00000010017	-1.90782	0.000735364	0.0118017	20	30	12	5	14863469	14880286	ENSTGUG00000009585	MUC5AC
ENSTGUT00000006409	-1.81384	0.000735364	0.0118017	5	47	13		10976919	11000640
ENSTGUT00000008064	1.63771	0.000748949	0.012003	7	9	45	10	11127549	11133912	ENSTGUG00000007753	BNC1
ENSTGUT00000011868	1.24265	0.000756371	0.0121051	27	27	116	5	26692444	26711451	ENSTGUG00000011387	XP_002200494.1
ENSTGUT00000013563	0.976823	0.000761081	0.0121636	487	619	1964	3	98786637	98805794	ENSTGUG00000013016	CPSF3
ENSTGUT00000002536	-1.15558	0.000763182	0.0121713	227	281	206	Z	46636290	46683739	ENSTGUG00000002441	NDUFS4
ENSTGUT00000010214	-2.07723	0.000763683	0.0121713	19	23	9	11	20063468	20066662	ENSTGUG00000009800	CMTM3-2
ENSTGUT00000012260	1.04966	0.000768544	0.0122319	92	107	373	3	61490011	61491057	ENSTGUG00000011768	RNF146
ENSTGUT00000018781	1.73618	0.000770818	0.0122511	4	9	39	11	5304925	5305063	ENSTGUG00000018094	SNORA46
ENSTGUT00000002982	1.06058	0.000774273	0.0122891	96	76	329	3	11203839	11328178	ENSTGUG00000002862	ESRRG
ENSTGUT00000005594	-1.10522	0.000789929	0.0125203	645	762	592	4	28611237	28632876	ENSTGUG00000005365	GUCY1B3
ENSTGUT00000019327	1.24013	0.000793197	0.0125548	48	11	130	9	7141724	7141993	ENSTGUG00000018611	SCARNA6
ENSTGUT00000002811	1.47996	0.00079777	0.0126098	15	11	66	3	9049546	9081851	ENSTGUG00000002705	DUSP10
ENSTGUT00000001837	-1.22681	0.000799693	0.012622	123	146	104	2	29933929	29953822	ENSTGUG00000001763	CRTAP
ENSTGUT00000008385	-2.71525	0.000800735	0.012622	14	15	4	6	17031455	17047920	ENSTGUG00000008054	RBP3
ENSTGUT00000005390	0.988656	0.000806754	0.0126995	277	268	987	11	4507250	4562479	ENSTGUG00000005173	NIP30
ENSTGUT00000005541	1.10236	0.00080825	0.0127056	61	56	229	20	6783928	6787051	ENSTGUG00000005338	XP_002193632.1
ENSTGUT00000006139	0.982596	0.000815648	0.0127929	387	288	1231	14	8691318	8856327	ENSTGUG00000005910	NDUFAB1
ENSTGUT00000005342	-1.12723	0.000816927	0.0127929	344	438	323	6	4512013	4524378	ENSTGUG00000005145	CISD1
ENSTGUT00000005124	1.27668	0.000818129	0.0127929	36	15	114	20	6165505	6168263	ENSTGUG00000004935	MANBAL
ENSTGUT00000013486	1.56016	0.000818245	0.0127929	15	5	54		94423151	94435245
ENSTGUT00000008036	1.07892	0.000821467	0.0128258	82	68	290	18	6968400	7083874	ENSTGUG00000007714	SEPT9
ENSTGUT00000006040	0.971827	0.000825242	0.0128673	465	536	1779	2	68815057	68914507	ENSTGUG00000005813	HIVEP1
ENSTGUT00000013142	1.73476	0.000838806	0.0130611	4	8	36	1A	71857121	71858773	ENSTGUG00000012626	NINJ2
ENSTGUT00000006778	-1.2733	0.000843531	0.0131169	59	129	69	7	11066658	11107150	ENSTGUG00000006488	PLA2R1
ENSTGUT00000011685	0.97341	0.000847207	0.0131563	343	483	1457	2	119025473	119114909	ENSTGUG00000011196	CHD7
ENSTGUT00000001034	1.24493	0.00084891	0.013165	33	18	111	23	2803990	2835217	ENSTGUG00000000997	ARID1A
ENSTGUT00000008479	1.00418	0.000870302	0.0134786	167	155	590	6	17318879	17337895	ENSTGUG00000008103	MAPK8
ENSTGUT00000005275	0.987258	0.000892397	0.0138022	175	270	790	5	3657512	3707667	ENSTGUG00000005064	HIPK3
ENSTGUT00000012968	-1.09511	0.000897124	0.013853	588	714	551	5	44619152	44627430	ENSTGUG00000012452	PSMC1
ENSTGUT00000008728	-1.71325	0.000898093	0.013853	24	38	17	11	12527269	12535215	ENSTGUG00000008374	TAT
ENSTGUT00000004423	1.44424	0.000918766	0.0141529	7	18	61	Z	57678035	57688423	ENSTGUG00000004248	PTPLAD2
ENSTGUT00000005176	-1.15926	0.000936741	0.0144105	184	197	155	15	1810340	1811029	ENSTGUG00000004987	UBB-1
ENSTGUT00000002430	1.1452	0.000940633	0.0144511	38	46	168	21	907423	914246	ENSTGUG00000002334	MAD2L2
ENSTGUT00000003119	-1.88648	0.000942429	0.0144594	23	26	12	4A	7492615	7528249	ENSTGUG00000002981	GPC4
ENSTGUT00000011419	1.08965	0.000965087	0.0147873	51	70	232	1	39799058	39883327	ENSTGUG00000010963	UBAC2
ENSTGUT00000011079	0.951704	0.000983096	0.0150432	663	749	2477	3	46848387	46960971	ENSTGUG00000010596	RGS7
ENSTGUT00000012189	1.86596	0.000985413	0.0150487	5	5	33	2	128998169	129004098	ENSTGUG00000011697	SLC7A13
ENSTGUT00000011199	-2.28494	0.000987379	0.0150487	13	25	7		48528672	48558010
ENSTGUT00000018867	-2.26267	0.000987379	0.0150487	19	18	7	8	3334159	3339163	ENSTGUG00000018373	ZBTB37
ENSTGUT00000012282	1.73293	0.000991514	0.0150718	5	8	39	5	31867389	31871837	ENSTGUG00000011789	ACTC1
ENSTGUT00000000441	1.7199	0.000991514	0.0150718	9	4	39	Z	6652635	6680603	ENSTGUG00000000422	SYK
ENSTGUT00000002973	1.03043	0.000996069	0.0151211	92	96	349	3	10671369	10788440	ENSTGUG00000002852	GPATCH2
ENSTGUT00000015764	1.38585	0.000997874	0.0151285	9	20	68	Un	126230226	126232588	ENSTGUG00000015146
ENSTGUT00000010756	3.95415	0.00100463	0.015171	0	1	14	4	61351183	61352421	ENSTGUG00000010321	ADRA2C
ENSTGUT00000009709	3.95035	0.00100463	0.015171	1	0	14	5	13590579	13606604	ENSTGUG00000009295	TH
ENSTGUT00000004618	3.84343	0.00100463	0.015171	1	0	13	4	25279841	25288611	ENSTGUG00000004414	UGT2A1
ENSTGUT00000006338	0.996395	0.00100789	0.0151911	123	176	536	8	10678406	10691398	ENSTGUG00000006106	ABHD7
ENSTGUT00000011912	-1.07168	0.0010086	0.0151911	1160	1295	1060	5	27091451	27094848	ENSTGUG00000011425	SFRS5
ENSTGUT00000000906	2.39596	0.00101147	0.0151945	1	3	19	28	4121788	4123403	ENSTGUG00000000874	NDUFS7
ENSTGUT00000011818	2.39596	0.00101147	0.0151945	1	3	19	3	57227542	57231564	ENSTGUG00000011345	NUP43
ENSTGUT00000001255	1.1814	0.00101703	0.0152581	33	31	132	2	19591279	19594299	ENSTGUG00000001203	PCGF2
ENSTGUT00000011364	1.16649	0.00102402	0.0153276	37	35	147	2	113907033	113916966	ENSTGUG00000010897	MCM4
ENSTGUT00000012896	-1.12679	0.00102432	0.0153276	136	401	215	1A	68996488	69003271	ENSTGUG00000012391	MGST1
ENSTGUT00000008484	-1.20358	0.001034	0.0154523	105	165	105	5	8837353	8843934	ENSTGUG00000008127	WEE1
ENSTGUT00000004556	1.02386	0.00103671	0.0154723	104	104	385	7	5446402	5583697	ENSTGUG00000004366	SEMA5B
ENSTGUT00000006434	1.56839	0.00103914	0.0154723	9	10	51	3	24867759	24884537	ENSTGUG00000006182	PAK7
ENSTGUT00000001719	1.53268	0.00103966	0.0154723	10	11	55	2	27087251	27096835	ENSTGUG00000001652	TAC1
ENSTGUT00000010871	-1.43092	0.00104072	0.0154723	32	71	34	6	23874007	23901028	ENSTGUG00000010429	protein_idENSTGUP00000010758
ENSTGUT00000004641	-2.60915	0.0010443	0.0155055	12	15	4	6	3141163	3142482	ENSTGUG00000004471	C10orf104-1
ENSTGUT00000014099	-1.74169	0.00108001	0.0160151	19	37	15	1	107934680	107978636	ENSTGUG00000013539	XP_002187576.1
ENSTGUT00000003304	1.10817	0.00111028	0.0164427	40	52	179	1A	13881839	13885245	ENSTGUG00000003173	CBLL1
ENSTGUT00000002042	1.05812	0.0011124	0.0164529	56	79	253	4	5250820	5275140	ENSTGUG00000001954	TRPC3
ENSTGUT00000006140	1.01859	0.00111409	0.0164567	64	121	334	1A	29215410	29301663	ENSTGUG00000005861	ADAMTS20
ENSTGUT00000000733	0.952507	0.00111722	0.0164632	365	375	1304	Z	13217173	13228967	ENSTGUG00000000705	ARRDC3
ENSTGUT00000001308	1.29456	0.00111788	0.0164632	22	16	85	13	9843288	9843854	ENSTGUG00000001258	C5orf24
ENSTGUT00000000368	1.14763	0.00111882	0.0164632	44	34	158	28	2025251	2029075	ENSTGUG00000000352	ANP32B
ENSTGUT00000000723	1.26432	0.00113551	0.0166875	24	18	92	24	6307628	6446392	ENSTGUG00000000693	HNT
ENSTGUT00000003253	1.01387	0.00114774	0.0168458	106	91	364	2	54376551	54377894	ENSTGUG00000003128	DPH3
ENSTGUT00000009829	-1.6237	0.00115009	0.0168587	28	44	21	6	21246058	21268008	ENSTGUG00000009430	CNNM1
ENSTGUT00000008107	1.03137	0.00115507	0.016883	83	82	307	10	11306526	11319943	ENSTGUG00000007777	LMNA-1
ENSTGUT00000012253	-1.0466	0.00115571	0.016883	4331	6654	4756	3	61344048	61372634	ENSTGUG00000011759	C6orf174
ENSTGUT00000006406	-1.75243	0.00115761	0.016883	24	32	15	17	8964363	8983929	ENSTGUG00000006073	NOTCH1
ENSTGUT00000007240	-1.669	0.00115761	0.016883	17	40	16	4	39354388	39366639	ENSTGUG00000006947	F11
ENSTGUT00000015036	-2.33845	0.00116281	0.0168837	12	16	5	Un	63241274	63242102	ENSTGUG00000014449
ENSTGUT00000009459	-2.32745	0.00116281	0.0168837	8	20	5	6	20200703	20293225	ENSTGUG00000009071	DNTT
ENSTGUT00000011584	-1.12654	0.0011629	0.0168837	163	241	166	2	117979730	117980842	ENSTGUG00000011117	FAM110B
ENSTGUT00000006621	1.99135	0.001165	0.0168837	7	1	29	11	5868683	5887909	ENSTGUG00000006377	ZNRF1
ENSTGUT00000012334	1.84021	0.001165	0.0168837	2	7	29	7	34059766	34060518	ENSTGUG00000011842	NXPH2
ENSTGUT00000005492	-1.10393	0.00117685	0.0170339	246	337	244	2	65313114	65318308	ENSTGUG00000005280	NT5C3
ENSTGUT00000019431	-31.9098	0.00118623	0.0171266	9	8	0	1	80099310	80099436	ENSTGUG00000018715	SNORA40
ENSTGUT00000017689	-3.9402	0.00118623	0.0171266	7	10	1	Un	140729438	140733245	ENSTGUG00000017022
ENSTGUT00000009532	-1.14392	0.00119949	0.0172964	155	195	143	3	37006191	37011297	ENSTGUG00000009133	YIPF3
ENSTGUT00000009521	1.57715	0.00120637	0.0173738	9	8	46	6	20991896	21029393	ENSTGUG00000009131	protein_idENSTGUP00000009421
ENSTGUT00000009988	-1.04925	0.00120921	0.0173836	1511	2048	1547	11	19459480	19491917	ENSTGUG00000009572	GPI
ENSTGUT00000003116	-3.36567	0.0012146	0.0173836	6	17	2	1A	13067150	13068779	ENSTGUG00000002992	EFCAB10
ENSTGUT00000007035	-3.32621	0.0012146	0.0173836	14	8	2	17	9923840	9941543	ENSTGUG00000006779	MORN5
ENSTGUT00000006029	-2.7383	0.0012146	0.0173836	13	9	3	19	6809003	6810159	ENSTGUG00000005811	RTN4RL1
ENSTGUT00000002356	-2.72069	0.0012146	0.0173836	7	15	3	1A	5888407	5902184	ENSTGUG00000002254	MCM10
ENSTGUT00000007738	0.925919	0.0012172	0.0173992	1659	2300	6759	1A	37298439	37310690	ENSTGUG00000007412	NAP1L1
ENSTGUT00000010797	1.04408	0.00122756	0.0175255	45	82	234	8	27243341	27252166	ENSTGUG00000010351	ZRANB2
ENSTGUT00000002951	1.01562	0.00124327	0.0177277	97	97	357		6799041	6802732
ENSTGUT00000005960	1.09035	0.00125494	0.0178721	59	44	201	1	4107082	4115376	ENSTGUG00000005743	XP_002188297.1
ENSTGUT00000009640	0.939138	0.00128281	0.0182464	396	489	1533	9	15270406	15351259	ENSTGUG00000009253	FGF12
ENSTGUT00000007664	1.29187	0.00128937	0.018317	22	17	87	1A	37109977	37233750	ENSTGUG00000007370	CCDC107
ENSTGUT00000006325	0.96336	0.00129961	0.0184397	193	206	707	1A	30188231	30195705	ENSTGUG00000006091	SFRS2IP
ENSTGUT00000010935	0.993318	0.00130852	0.0185262	105	110	389	7	23025882	23062827	ENSTGUG00000010492	PLCL1
ENSTGUT00000007608	-1.5137	0.00130892	0.0185262	26	44	22	5	7766727	7777178	ENSTGUG00000007297	IVD
ENSTGUT00000010168	0.942267	0.00132257	0.0186963	303	347	1132	2	103452906	103462419	ENSTGUG00000009736	NAPG
ENSTGUT00000013782	1.10681	0.00132672	0.018732	30	54	162	5	61597439	61601856	ENSTGUG00000013231	FKBP3
ENSTGUT00000008907	-1.16295	0.0013309	0.018768	70	227	116	11	12630250	12660343	ENSTGUG00000008504	ADCY7
ENSTGUT00000012155	1.45387	0.0013327	0.0187704	7	17	59	2	127680077	127683466	ENSTGUG00000011667	FABP4
ENSTGUT00000003864	1.05824	0.00133459	0.0187741	48	70	221	18	1896038	1911149	ENSTGUG00000003700	DUS1L
ENSTGUT00000006384	-1.05682	0.00134939	0.0189587	541	708	541	6	10008717	10017666	ENSTGUG00000006156	C10orf57-1
ENSTGUT00000004794	-1.72522	0.00135266	0.0189587	23	32	15	10	3151592	3154169	ENSTGUG00000004607	B2M
ENSTGUT00000013081	-1.61096	0.00135266	0.0189587	25	29	16	2	148626156	148761401	ENSTGUG00000012562	TG
ENSTGUT00000013815	3.05535	0.00136424	0.0190745	0	2	15	3	109941875	109966065	ENSTGUG00000013267	TFAP2B
ENSTGUT00000007814	3.05161	0.00136424	0.0190745	1	1	15	20	9655640	9666436	ENSTGUG00000007511	DEPDC6-1
ENSTGUT00000003485	1.19944	0.00136752	0.0190971	11	37	98	4A	9361009	9381564	ENSTGUG00000003344	UBE2A
ENSTGUT00000015594	1.15197	0.00137916	0.0192364	37	28	132	Un	125040176	125042373	ENSTGUG00000014991
ENSTGUT00000004005	1.01341	0.00140829	0.0196189	81	83	301	2	61561621	61563357	ENSTGUG00000003854	C3orf39
ENSTGUT00000006116	-1.07773	0.00141996	0.0197576	193	510	292	8	10197079	10248442	ENSTGUG00000005886	BCAR3
ENSTGUT00000008705	-1.5364	0.00144945	0.0201435	27	34	19	5	9312446	9314850	ENSTGUG00000008355	RPL27A
ENSTGUT00000013134	0.928454	0.00146476	0.020318	413	416	1438	1	74374206	74523281	ENSTGUG00000012605	DDX10
ENSTGUT00000001473	0.999497	0.00146553	0.020318	46	127	305	13	11608459	11612472	ENSTGUG00000001417	PTTG1
ENSTGUT00000000992	1.386	0.00146898	0.0203413	8	18	61	Z	19133262	19170019	ENSTGUG00000000956	EFNA5
ENSTGUT00000013106	1.82494	0.00147369	0.0203819	4	6	32	1A	71198743	71201262	ENSTGUG00000012590	LRTM2
ENSTGUT00000008579	3.60622	0.00147755	0.0204108	0	1	11	6	18108719	18117563	ENSTGUG00000008242	CXCL12
ENSTGUT00000010304	1.29951	0.00147994	0.0204192	19	14	74	7	20673713	20744161	ENSTGUG00000009797	NRP2
ENSTGUT00000006430	-1.2188	0.00148262	0.0204318	81	102	71	4A	18553659	18632080	ENSTGUG00000006180	DCX
ENSTGUT00000001160	0.999175	0.00149116	0.0205248	85	99	333	26	1243532	1359478	ENSTGUG00000001112	SRGAP2
ENSTGUT00000005620	1.53022	0.00150337	0.0206592	8	10	47	3	20676576	20677391	ENSTGUG00000005415	ANKRD9
ENSTGUT00000016506	-1.23352	0.00150451	0.0206592	68	105	66	Un	106775450	106776474	ENSTGUG00000015876	TUBB2A-5-pseudogene
ENSTGUT00000014097	0.943981	0.00151415	0.0207668	189	237	740	1	107094521	107228509	ENSTGUG00000013537	ROBO1
ENSTGUT00000003748	1.15066	0.00152382	0.020854	38	28	134	21	4987756	4994238	ENSTGUG00000003606	CTNNBIP1
ENSTGUT00000002732	1.93376	0.00152413	0.020854	0	7	24	1A	10137192	10156980	ENSTGUG00000002619	CD36
ENSTGUT00000008058	0.94525	0.00153955	0.0210399	163	251	714	10	11071981	11078556	ENSTGUG00000007749	HDGFRP3
ENSTGUT00000006781	-1.41749	0.00154938	0.0211241	57	39	33	15	3834512	3853241	ENSTGUG00000006520	BRAP
ENSTGUT00000010832	-1.37505	0.00154938	0.0211241	40	58	34	7	22224910	22227827	ENSTGUG00000010395	PPIL3
ENSTGUT00000013214	1.07602	0.00156322	0.0212876	28	57	160	3	83913585	83997973	ENSTGUG00000012688	KCNQ5
ENSTGUT00000008801	1.08904	0.00160172	0.0217685	45	45	174	4	46281010	46297488	ENSTGUG00000008453	GUF1
ENSTGUT00000012948	-1.24053	0.00160232	0.0217685	71	83	59	2	144697078	144711338	ENSTGUG00000012440	WDYHV1
ENSTGUT00000016349	-2.20801	0.00160694	0.0218055	8	23	6	Un	105575628	105586255	ENSTGUG00000015726	XP_002199997.1
ENSTGUT00000005975	1.02743	0.00161161	0.0218431	66	61	236		66198178	66264880
ENSTGUT00000002451	-1.44704	0.00161962	0.0219258	28	48	25	1A	6695660	6702080	ENSTGUG00000002362	MEIG1
ENSTGUT00000016020	1.04433	0.00163021	0.0220433	58	56	214	Un	41920694	41924164	ENSTGUG00000015396	protein_idENSTGUP00000015747
ENSTGUT00000013602	2.53671	0.00163429	0.0220725	2	2	21	5	58501870	58549067	ENSTGUG00000013061
ENSTGUT00000003884	1.27236	0.00163624	0.0220729	18	19	81	8	2565888	2566385	ENSTGUG00000003735	protein_idENSTGUP00000003842
ENSTGUT00000011881	0.924374	0.00164047	0.0221041	371	344	1241	9	27012835	27015267	ENSTGUG00000011405	PFN2
ENSTGUT00000010449	0.937968	0.00165227	0.0222371	224	242	811	6	22202069	22315362	ENSTGUG00000010007	BTRC
ENSTGUT00000004821	0.912818	0.00165934	0.0222857	674	442	1951	1A	22522759	22527084	ENSTGUG00000004643	FAM3C
ENSTGUT00000012944	0.977281	0.00165976	0.0222857	93	121	380	1	59602281	59614220	ENSTGUG00000012433	WBP4
ENSTGUT00000003642	1.07932	0.00166471	0.0223083	35	54	169	4A	9505775	9516176	ENSTGUG00000003483	ATP1B4-2
ENSTGUT00000008300	1.38976	0.00166532	0.0223083	15	11	62	20	10993720	11156314	ENSTGUG00000007909	CDH4
ENSTGUT00000008799	0.936623	0.0016746	0.0223633	217	232	781	11	12589958	12594714	ENSTGUG00000008458	GABARAPL2
ENSTGUT00000003161	2.6489	0.00167526	0.0223633	1	2	17	2	54001109	54039698	ENSTGUG00000003015	COLQ
ENSTGUT00000006888	2.55774	0.00167526	0.0223633	2	1	16	10	8387911	8405266	ENSTGUG00000006638	ONECUT1
ENSTGUT00000005680	0.938668	0.00169666	0.0225292	175	224	690	9	1512876	1514715	ENSTGUG00000005469	MYEOV2
ENSTGUT00000004318	0.974306	0.00169895	0.0225292	80	128	366	8	3473674	3481065	ENSTGUG00000004151	GLRX2
ENSTGUT00000004024	-31.7988	0.00170517	0.0225292	1	15	0	3	17215421	17215554	ENSTGUG00000003877
ENSTGUT00000010461	-31.7418	0.00170517	0.0225292	12	3	0	6	22486657	22489713	ENSTGUG00000010037	KAZALD1
ENSTGUT00000015936	-31.729	0.00170517	0.0225292	8	7	0	Un	13126526	13127429	ENSTGUG00000015321	RPS5
ENSTGUT00000012188	0.915433	0.00170612	0.0225292	393	434	1416	3	59791710	59851416	ENSTGUG00000011684	EPB41L2
ENSTGUT00000003281	0.942435	0.0017077	0.0225292	176	200	655	2	54587568	54690005	ENSTGUG00000003154	PLCL2
ENSTGUT00000014173	1.01277	0.00170809	0.0225292	73	73	268	1	115524075	115539825	ENSTGUG00000013610	CD47
ENSTGUT00000010508	-1.08331	0.00170855	0.0225292	185	253	186	15	11893210	11896707	ENSTGUG00000010079	SNRPD3
ENSTGUT00000002986	1.93302	0.00170922	0.0225292	3	6	31	21	3266289	3288680	ENSTGUG00000002838	MMEL1
ENSTGUT00000003651	1.92961	0.00170922	0.0225292	4	5	31	Z	55295048	55304754	ENSTGUG00000003512	protein_idENSTGUP00000003614
ENSTGUT00000009578	-1.20836	0.00171687	0.0226042	83	82	65	1A	47274064	47288493	ENSTGUG00000009190	WDR91
ENSTGUT00000009715	1.1139	0.00172285	0.0226569	21	42	122	8	22725298	22742255	ENSTGUG00000009308	TMEM48
ENSTGUT00000012478	0.955594	0.00175009	0.0229889	152	130	501	5	36100923	36111789	ENSTGUG00000011976	PSMA6
ENSTGUT00000002358	-1.15539	0.0017539	0.0230127	90	165	102	Z	44145034	44206233	ENSTGUG00000002265	GHR
ENSTGUT00000011209	0.951739	0.00176075	0.0230763	138	152	509	5	23005822	23018093	ENSTGUG00000010756	ZFYVE19
ENSTGUT00000009889	-1.10474	0.00176613	0.0231205	127	192	133	18	10464061	10477345	ENSTGUG00000009491	MMD
ENSTGUT00000000674	-1.3433	0.00178017	0.0232571	37	68	37	13	4749160	4749822	ENSTGUG00000000654	C5orf40
ENSTGUT00000002326	-1.13823	0.00178062	0.0232571	132	108	100	1A	5579267	5785811	ENSTGUG00000002216	CAMK1D
ENSTGUT00000003981	1.37969	0.00178407	0.0232664	16	11	64	4	22315063	22329057	ENSTGUG00000003817	INTS12
ENSTGUT00000013628	-1.01605	0.00178673	0.0232664	1156	1325	1112	1	87832309	87868297	ENSTGUG00000013071	A2M-2
ENSTGUT00000003246	0.96694	0.00178974	0.0232664	112	108	392	4	18017891	18312789	ENSTGUG00000003097	GRID2-2
ENSTGUT00000006169	30.9634	0.00179143	0.0232664	0	0	8	5	6405090	6410983	ENSTGUG00000005934	BEST1
ENSTGUT00000007146	30.9634	0.00179143	0.0232664	0	0	8		10009083	10009132
ENSTGUT00000007051	1.21227	0.00179424	0.0232766	19	23	88	3	26658614	26716926	ENSTGUG00000006790	BCL11A
ENSTGUT00000012092	1.09038	0.00180121	0.0233407	30	43	140	1A	58878379	58881969	ENSTGUG00000011595	SSBP1
ENSTGUT00000015505	-3.29397	0.00181036	0.0233802	3	19	2	Un	150343290	150345050	ENSTGUG00000014906	XP_002199653.1
ENSTGUT00000008347	-3.24274	0.00181036	0.0233802	8	13	2	11	11629637	11642797	ENSTGUG00000008000	TCF25
ENSTGUT00000008654	-2.66371	0.00181036	0.0233802	10	11	3	6	18418218	18418970	ENSTGUG00000008317	CH25H
ENSTGUT00000010329	1.26477	0.00182065	0.0234869	21	16	81	10	20265930	20280892	ENSTGUG00000009887	XP_002187586.1
ENSTGUT00000012240	-1.06506	0.00183509	0.0236466	253	282	232	1A	60317901	60560294	ENSTGUG00000011749	SOX5
ENSTGUT00000013177	0.916236	0.00185782	0.0239126	258	349	1031	1	74885245	74930422	ENSTGUG00000012657	ELMOD1
ENSTGUT00000007720	0.98126	0.00186598	0.0239641	88	101	338	17	11497639	11499003	ENSTGUG00000007424	ZBTB34
ENSTGUT00000010583	0.972799	0.00186598	0.0239641	92	97	337	6	22676382	22762247	ENSTGUG00000010131	SUFU
ENSTGUT00000005848	-1.78456	0.0018811	0.0241313	17	29	12	9	2834606	2834713	ENSTGUG00000005635	protein_idENSTGUP00000005790
ENSTGUT00000006712	-1.15939	0.00191248	0.0245065	99	113	86	3	26166113	26171667	ENSTGUG00000006475	LRRN4
ENSTGUT00000005869	0.922335	0.00191567	0.0245201	226	225	779	9	2898160	2906398	ENSTGUG00000005642	PLEKHB2
ENSTGUT00000002376	-1.01506	0.00192092	0.0245601	755	922	750	Z	44297220	44303907	ENSTGUG00000002279	HMGCS1
ENSTGUT00000012318	-1.0277	0.00192743	0.0245798	502	453	429	3	63469064	63472473	ENSTGUG00000011826	FABP7
ENSTGUT00000014091	-31.8364	0.00192971	0.0245798	13	3	0	1	103729797	103739117	ENSTGUG00000013531	POU1F1
ENSTGUT00000015839	-31.8238	0.00192971	0.0245798	9	7	0	Un	101753467	101755054	ENSTGUG00000015234	protein_idENSTGUP00000015573
ENSTGUT00000004788	-1.43595	0.00193457	0.0245798	44	36	27	2	63475376	63479933	ENSTGUG00000004584	RPSA
ENSTGUT00000000435	-1.42961	0.00193457	0.0245798	50	29	27	2	5028873	5037666	ENSTGUG00000000420	MYD88
ENSTGUT00000008236	0.949919	0.00193528	0.0245798	87	171	443	4	44659701	44662769	ENSTGUG00000007902	XP_002193491.1
ENSTGUT00000009981	0.900872	0.00194722	0.0247042	477	502	1663	12	14972197	15055759	ENSTGUG00000009560	MAGI1
ENSTGUT00000013472	-1.24804	0.00195137	0.0247295	62	69	50	1	83155486	83166240	ENSTGUG00000012934	PRCP
ENSTGUT00000010585	1.20789	0.00196736	0.0249048	21	20	86	2	107400822	107405076	ENSTGUG00000010150	ADCYAP1
ENSTGUT00000000552	1.118	0.00197496	0.0249735	38	28	131	13	3674289	3688034	ENSTGUG00000000527	FAF2
ENSTGUT00000000987	1.85457	0.00198418	0.0250625	1	7	26	23	2514050	2526958	ENSTGUG00000000951	FAM76A
ENSTGUT00000004888	0.969988	0.00200563	0.0253057	107	94	360	10	3334953	3388467	ENSTGUG00000004705	ZNF609
ENSTGUT00000006628	-1.07371	0.00201677	0.0254184	152	266	177	15	3534156	3538365	ENSTGUG00000006386	VPS29
ENSTGUT00000012388	-1.30879	0.00203536	0.0256225	48	56	38	1	52888071	52888391	ENSTGUG00000011893	C13orf36
ENSTGUT00000013204	1.0192	0.00203742	0.0256225	59	57	214	5	47576263	47577628	ENSTGUG00000012685	C14orf129
ENSTGUT00000001834	0.888194	0.00204028	0.0256304	970	920	3198	4	2417725	2421587	ENSTGUG00000001762	PPP2CB
ENSTGUT00000008475	0.903021	0.00206112	0.025864	211	453	1097	1	17238794	17269279	ENSTGUG00000008126	MOSPD2
ENSTGUT00000007207	-1.00313	0.00206975	0.025944	1086	1032	966	20	8388185	8391193	ENSTGUG00000006927	FKBP1A
ENSTGUT00000007982	-1.27654	0.00209934	0.0262698	59	61	45	14	11393856	11411375	ENSTGUG00000007676	FBXL18
ENSTGUT00000002771	0.987839	0.00210077	0.0262698	78	86	295	4	12289612	12358124	ENSTGUG00000002665	ZNF827
ENSTGUT00000012499	1.65048	0.00210487	0.0262698	7	6	37	2	134004617	134048324	ENSTGUG00000011992	MATN2
ENSTGUT00000008698	1.61421	0.00210487	0.0262698	6	7	36	6	18450717	18457370	ENSTGUG00000008356	SLC16A12
ENSTGUT00000009971	0.920999	0.00211895	0.0263713	164	234	677	14	16344745	16370553	ENSTGUG00000009562	KCTD5
ENSTGUT00000013529	-2.54474	0.00212301	0.0263713	8	18	4	3	97575679	97581249	ENSTGUG00000012989	CMPK2
ENSTGUT00000002379	-2.53913	0.00212301	0.0263713	6	20	4	17	14071	22543	ENSTGUG00000002292	FCN2
ENSTGUT00000010029	-2.53913	0.00212301	0.0263713	6	20	4	5	14901425	14904508	ENSTGUG00000009623	MUC2
ENSTGUT00000016141	-1.31278	0.00212605	0.0263713	59	44	38	Un	73215460	73228394	ENSTGUG00000015488	SMARCA4
ENSTGUT00000005652	1.10279	0.00212676	0.0263713	24	43	129	9	1261026	1269548	ENSTGUG00000005426	ITM2C
ENSTGUT00000001551	-1.80864	0.00214052	0.0264849	14	29	11	2	24978107	24982907	ENSTGUG00000001491	EFCAB1
ENSTGUT00000011396	-1.79671	0.00214052	0.0264849	9	34	11	1A	53120362	53153778	ENSTGUG00000010918
ENSTGUT00000000267	-1.05317	0.00215166	0.0265838	180	341	223	2	2598255	2607683	ENSTGUG00000000258	HIGD1A
ENSTGUT00000003655	0.961857	0.00215313	0.0265838	60	117	307	7	2270338	2278705	ENSTGUG00000003497	POFUT2
ENSTGUT00000011650	1.15647	0.00217899	0.0268742	25	28	107	3	55307405	55364194	ENSTGUG00000011179	OPRM1
ENSTGUT00000003812	-1.42755	0.0021839	0.0269059	48	28	26	22	202739	206952	ENSTGUG00000003664	SNRNP27
ENSTGUT00000012630	-1.22919	0.00218626	0.0269062	79	48	50	5	38034488	38035863	ENSTGUG00000012129	B5FY25_TAEGU
ENSTGUT00000013385	-1.50932	0.00219937	0.0270386	25	35	19	1	80101163	80105056	ENSTGUG00000012852
ENSTGUT00000008833	1.07122	0.00224028	0.0275079	42	33	144	3	34036546	34039592	ENSTGUG00000008482	DPY30
ENSTGUT00000005919	1.06106	0.00224369	0.0275079	49	33	157	2	67506555	67517396	ENSTGUG00000005698	DCLK3
ENSTGUT00000014629	-2.13575	0.00224471	0.0275079	16	13	6	Un	89264730	89266616	ENSTGUG00000014056	XP_002188234.1
ENSTGUT00000008364	0.979275	0.00226236	0.0276947	59	86	257	19	9840851	9856835	ENSTGUG00000008018	GGNBP2
ENSTGUT00000006498	1.51923	0.00227766	0.0278228	7	10	44	1	5831328	5879858	ENSTGUG00000006169	MAOB
ENSTGUT00000002348	1.50991	0.00227766	0.0278228	10	7	44	21	678331	740042	ENSTGUG00000002257	ANGPTL7-1
ENSTGUT00000006451	-0.999489	0.00231611	0.0282624	544	849	623	6	10366732	10388810	ENSTGUG00000006196	RASGEF1A
ENSTGUT00000010946	-1.47652	0.00233137	0.0284185	32	42	24	4	62307712	62314964	ENSTGUG00000010505	TNIP2
ENSTGUT00000000056	0.898669	0.00233742	0.0284621	220	303	877	24	184535	186029	ENSTGUG00000000056	ARCN1
ENSTGUT00000000787	-1.14251	0.00236113	0.0287204	100	91	79	2	10710928	10753823	ENSTGUG00000000754	VIPR2
ENSTGUT00000002204	0.88043	0.00237128	0.0287899	478	631	1839	3	228067	252694	ENSTGUG00000002112	HNRPLL
ENSTGUT00000007363	0.87251	0.00237185	0.0287899	1137	1451	4274	6	15065855	15093628	ENSTGUG00000007056	PPP3CB
ENSTGUT00000014488	-1.10777	0.00238652	0.0289375	110	128	100	Un	173883217	173887949	ENSTGUG00000013918	transcript_name XP_002198964.1
ENSTGUT00000011933	1.00075	0.0023919	0.0289722	59	65	225	2	122632834	122698493	ENSTGUG00000011450	SLCO5A1
ENSTGUT00000013521	-1.04491	0.00240398	0.029088	219	245	204	3	96271285	96278485	ENSTGUG00000012983	RPS7
ENSTGUT00000006211	1.05896	0.00242248	0.0292809	49	37	164	15	2995094	3007726	ENSTGUG00000005947	ANAPC5
ENSTGUT00000014603	-1.73191	0.00242627	0.029296	21	23	12	Un	174392542	174393335	ENSTGUG00000014019
ENSTGUT00000006911	0.877858	0.00245243	0.0295809	535	626	1932	2	75233570	75324287	ENSTGUG00000006649	CTDP1
ENSTGUT00000002303	0.974418	0.00246017	0.0296338	73	76	266	27	1710281	1731613	ENSTGUG00000002209	CRKRS
ENSTGUT00000004355	1.02358	0.00246197	0.0296338	51	53	192	3	18675919	18701345	ENSTGUG00000004155	TMEM63A
ENSTGUT00000005466	-1.1333	0.00246515	0.0296411	72	140	86	6	5070556	5098015	ENSTGUG00000005245	RTKN2
ENSTGUT00000004329	1.09592	0.00250603	0.0301011	24	39	121	14	2741457	2757814	ENSTGUG00000004161	NAT15
ENSTGUT00000012789	0.997065	0.00250937	0.0301098	50	62	202	1A	66826575	66880941	ENSTGUG00000012279	TRIM24
ENSTGUT00000008509	-3.15575	0.00252423	0.0302566	2	18	2	1A	43265876	43271422	ENSTGUG00000008172	KERA
ENSTGUT00000007889	-1.48928	0.00253322	0.0303024	40	21	20	14	11138956	11140594	ENSTGUG00000007584	BUD31
ENSTGUT00000005147	-1.63835	0.00253332	0.0303024	19	33	15	11	4295594	4297667	ENSTGUG00000004949	GPR56
ENSTGUT00000006985	1.82656	0.00253904	0.0303392	6	3	29	5	7064557	7071832	ENSTGUG00000006722	SYT12
ENSTGUT00000001923	1.38411	0.0025499	0.0304375	17	9	62	2	34206192	34211539	ENSTGUG00000001848	C7orf11
ENSTGUT00000001592	0.973977	0.00255501	0.0304389	59	77	241	26	3571959	3682353	ENSTGUG00000001511	PLXNA2
ENSTGUT00000002954	0.91588	0.00255531	0.0304389	152	153	524	4A	6802775	6805738	ENSTGUG00000002840	protein_idENSTGUP00000002925
ENSTGUT00000006105	-1.04834	0.00258383	0.0307356	126	264	167	10	6314127	6348767	ENSTGUG00000005850	CHRNA7
ENSTGUT00000002974	1.00506	0.00258699	0.0307356	44	64	195	4A	6906433	6920248	ENSTGUG00000002861	MAP7D3
ENSTGUT00000005689	-1.33113	0.00258823	0.0307356	44	33	28	17	7667257	7670511	ENSTGUG00000005463	RPL7A
ENSTGUT00000008190	-1.13577	0.00259912	0.030833	106	78	77	11	11533237	11559110	ENSTGUG00000007843	SPG7
ENSTGUT00000013465	0.959397	0.00263434	0.0311695	69	81	264	5	54759628	54761532	ENSTGUG00000012929	HSPA2
ENSTGUT00000012742	0.886337	0.0026344	0.0311695	216	343	924	1A	66335354	66356940	ENSTGUG00000012235	KRAS
ENSTGUT00000009190	-31.7163	0.00264162	0.0311695	4	11	0	9	13076329	13081954	ENSTGUG00000008816	PLSCR4
ENSTGUT00000012156	-3.75295	0.00264162	0.0311695	4	11	1	1A	59405315	59433243	ENSTGUG00000011666	XP_002197643.1
ENSTGUT00000009754	-3.66761	0.00264162	0.0311695	8	6	1	6	21180391	21184432	ENSTGUG00000009354	CUTC
ENSTGUT00000000280	0.893419	0.00264373	0.0311695	205	259	778	Z	3782385	3801379	ENSTGUG00000000265	KCMF1
ENSTGUT00000008380	-1.01844	0.00269023	0.0316545	253	312	252	8	18235368	18250592	ENSTGUG00000008044	GPBP1L1
ENSTGUT00000008773	1.02872	0.00269037	0.0316545	38	50	162	5	9989960	9999947	ENSTGUG00000008422	RRAS2
ENSTGUT00000010054	-1.47283	0.00272381	0.0320152	30	28	19	1A	48564298	48567595	ENSTGUG00000009647	RRP7B
ENSTGUT00000001506	-3.22797	0.00274739	0.0321609	3	18	2	2	24780277	24792538	ENSTGUG00000001443	AKAP9
ENSTGUT00000017837	-3.17666	0.00274739	0.0321609	9	11	2	Un	56222829	56224943	ENSTGUG00000017163
ENSTGUT00000012108	-2.60072	0.00274739	0.0321609	12	8	3	2	126712473	126713758	ENSTGUG00000011621	XP_002198188.1
ENSTGUT00000003808	-2.5947	0.00274739	0.0321609	10	10	3		1102906	1133926
ENSTGUT00000004044	-1.07576	0.00275565	0.0322248	128	139	115	10	1873357	1881384	ENSTGUG00000003869	SCAMP5
ENSTGUT00000009126	-1.05705	0.00276053	0.0322492	163	139	133	19	11056308	11085416	ENSTGUG00000008737	SGSM2
ENSTGUT00000010074	0.975369	0.00277176	0.0323475	67	69	243	9	17119828	17177278	ENSTGUG00000009649	LRCH3
ENSTGUT00000015861	2.39232	0.00280036	0.0326482	2	2	19	Un	71125343	71126625	ENSTGUG00000015254	MTA2
ENSTGUT00000004160	-0.969032	0.00282552	0.0328878	1021	1426	1123	12	1722228	1733267	ENSTGUG00000004001	CNBP
ENSTGUT00000008131	0.968382	0.00282703	0.0328878	62	64	224	5	8140060	8148027	ENSTGUG00000007815	PDDC1
ENSTGUT00000003644	0.934786	0.00283617	0.0328878	68	112	308	LGE22	214354	237453	ENSTGUG00000003479	LARP4
ENSTGUT00000009836	2.95208	0.00284235	0.0328878	1	1	14	2	101920999	101921856	ENSTGUG00000009443	MC5R
ENSTGUT00000008402	2.94833	0.00284235	0.0328878	2	0	14	4	44984934	44987022	ENSTGUG00000008069	SLC10A4
ENSTGUT00000008916	2.8489	0.00284235	0.0328878	0	2	13	6	19014459	19015757	ENSTGUG00000008568	B5MF02_TAEGU
ENSTGUT00000017773	2.8489	0.00284235	0.0328878	0	2	13	Un	84241390	84247528	ENSTGUG00000017085	XP_002188683.1
ENSTGUT00000001357	1.50532	0.00284378	0.0328878	6	12	46	Z	26424742	26455726	ENSTGUG00000001307	LPAR1
ENSTGUT00000003403	0.856662	0.00284985	0.0329249	1134	1543	4360	4	20171883	20231430	ENSTGUG00000003238	RAP1GDS1
ENSTGUT00000005912	0.855771	0.00285818	0.0329881	1231	1639	4676	10	5669952	5736694	ENSTGUG00000005653	TJP1
ENSTGUT00000001419	0.911351	0.00286372	0.0330188	127	144	462	13	11207627	11233691	ENSTGUG00000001347	P4HA2
ENSTGUT00000004764	-1.13254	0.00287935	0.0331659	94	81	73	11	2598225	2611402	ENSTGUG00000004587	C16orf61
ENSTGUT00000009036	-1.26565	0.00288689	0.0332195	26	83	40	2	94089541	94092608	ENSTGUG00000008680	protein_idENSTGUP00000008939
ENSTGUT00000001994	-1.00174	0.00289758	0.0333092	295	392	309	Z	40563002	40576120	ENSTGUG00000001918	SUB1
ENSTGUT00000001939	-0.986386	0.00291777	0.0335078	394	521	416	4	4303091	4327893	ENSTGUG00000001861	PRSS12
ENSTGUT00000011892	1.16702	0.00292115	0.0335131	24	18	86	3	57591764	57593515	ENSTGUG00000011414	MRPL18
ENSTGUT00000008274	-1.6308	0.00292878	0.0335672	21	27	14	15	5763397	5785149	ENSTGUG00000007950	protein_idENSTGUP00000008189
ENSTGUT00000013593	-1.02814	0.00293664	0.0336238	177	235	182	3	99560494	99609141	ENSTGUG00000013047	NOL10
ENSTGUT00000010227	-1.29004	0.00295559	0.0338071	55	27	31	5	15762188	15855670	ENSTGUG00000009801	RPLP2
ENSTGUT00000005202	1.0614	0.00296302	0.0338584	30	39	130	Z	63803648	63821976	ENSTGUG00000004990	ERMP1
ENSTGUT00000004081	1.04775	0.00300015	0.0342488	28	43	132	4	22769187	22771011	ENSTGUG00000003930	XP_002194553.1
ENSTGUT00000009639	1.09082	0.00301126	0.0343415	28	30	112	5	13433780	13434817	ENSTGUG00000009258	TSSC4
ENSTGUT00000009896	-1.02334	0.00301687	0.0343714	157	257	182	8	22948145	22955164	ENSTGUG00000009490	DHCR24
ENSTGUT00000008180	0.880768	0.00305869	0.0347991	207	263	781	20	10874161	10886186	ENSTGUG00000007836	SS18L1
ENSTGUT00000000784	0.970723	0.00306046	0.0347991	40	79	208	Z	15050387	15257036	ENSTGUG00000000748	PCSK5
ENSTGUT00000013286	-2.20882	0.00308926	0.035092	3	23	5	3	87272324	87445154	ENSTGUG00000012758	protein_idENSTGUP00000013137
ENSTGUT00000010298	-2.09471	0.00311227	0.0353184	16	17	7	1A	49016231	49029876	ENSTGUG00000009879	FAM152B
ENSTGUT00000011658	1.48296	0.00314329	0.0356003	8	9	43	3	55933306	55936332	ENSTGUG00000011188	VIP
ENSTGUT00000011695	1.48296	0.00314329	0.0356003	8	9	43	1	41712115	41725040	ENSTGUG00000011214	TGDS
ENSTGUT00000010483	0.9999	0.00316005	0.0357514	42	48	163	3	42796437	42798723	ENSTGUG00000010059	C1orf96
ENSTGUT00000015211	1.79454	0.00316285	0.0357514	2	6	25	Un	95638403	95649015	ENSTGUG00000014615	PTPN3-2
ENSTGUT00000004438	-0.99885	0.00319525	0.0360628	241	373	275	7	4744943	4885379	ENSTGUG00000004238	MYLK
ENSTGUT00000013139	0.887572	0.00319666	0.0360628	214	150	622	2	151114975	151262478	ENSTGUG00000012621	FAM135B
ENSTGUT00000012319	1.29774	0.00321549	0.0362204	12	15	60	7	33615158	33806228	ENSTGUG00000011824	THSD7B
ENSTGUT00000016619	2.32159	0.00321693	0.0362204	0	4	18	Un	76191761	76194904	ENSTGUG00000015989	protein_idENSTGUP00000016306
ENSTGUT00000009160	-1.09633	0.00325864	0.0366541	87	107	82	14	15104077	15108444	ENSTGUG00000008804	STAG3L3
ENSTGUT00000012296	-1.41293	0.0032774	0.0367272	27	38	22	5	33262784	33280585	ENSTGUG00000011804
ENSTGUT00000003493	1.03844	0.00327758	0.0367272	39	37	142	8	271606	273702	ENSTGUG00000003360	GPR52
ENSTGUT00000004222	1.02825	0.00327758	0.0367272	39	37	141	4A	11793694	11799843	ENSTGUG00000004032	XP_002192637.1
ENSTGUT00000003285	1.48864	0.00327918	0.0367272	6	9	38	4	18708030	18732559	ENSTGUG00000003158	PDLIM5
ENSTGUT00000013471	0.84296	0.00328109	0.0367272	1584	1641	5268	3	93523953	93620733	ENSTGUG00000012930	DLGAP2
ENSTGUT00000012456	-1.04006	0.00331681	0.0370574	147	166	138	1	53335113	53429751	ENSTGUG00000011947	TRPC4
ENSTGUT00000005039	2.46833	0.00332026	0.0370574	1	2	15	10	3535347	3538929	ENSTGUG00000004854	NMB
ENSTGUT00000002575	2.46463	0.00332026	0.0370574	2	1	15	27	2319216	2319366	ENSTGUG00000002482
ENSTGUT00000002537	1.38174	0.00332395	0.0370627	11	8	45	1A	7636023	7734951	ENSTGUG00000002407	SEMA3D
ENSTGUT00000001141	1.67617	0.00335743	0.0373636	6	4	29		17223251	17392565
ENSTGUT00000004417	1.60576	0.00335743	0.0373636	1	10	30	17	5868924	5874100	ENSTGUG00000004236	PHYHD1
ENSTGUT00000012958	1.63251	0.0033673	0.0373879	10	2	34	5	44616146	44617726	ENSTGUG00000012451	PSMC1
ENSTGUT00000007612	-1.1927	0.00336927	0.0373879	58	79	54	4A	20098075	20102650	ENSTGUG00000007296	SLC7A3
ENSTGUT00000008248	1.25676	0.00336953	0.0373879	15	15	65	10	12005530	12009855	ENSTGUG00000007913	IL16
ENSTGUT00000012874	-1.70728	0.00338018	0.0373879	14	26	11	1	58770137	58803601	ENSTGUG00000012366	EPSTI1
ENSTGUT00000011879	-1.69164	0.00338018	0.0373879	22	17	11	9	26976261	27000739	ENSTGUG00000011402
ENSTGUT00000011441	0.838035	0.00338165	0.0373879	2558	2584	8381	3	52503691	52526717	ENSTGUG00000010974	HIVEP2
ENSTGUT00000011986	1.06779	0.00338236	0.0373879	34	31	124	5	28193641	28231204	ENSTGUG00000011500	PLEKHH1
ENSTGUT00000013207	0.927408	0.00340824	0.0376378	72	96	288	1A	72462262	72571288	ENSTGUG00000012682	CCDC91
ENSTGUT00000001231	-1.15817	0.00343827	0.0379331	75	72	60	Z	24701306	24706943	ENSTGUG00000001184	RGMB
ENSTGUT00000012153	0.884724	0.00344939	0.0380193	167	162	554	1A	59362487	59395201	ENSTGUG00000011656	DENND2A
ENSTGUT00000016654	-1.28353	0.00345906	0.038058	42	41	31	Un	108019942	108021678	ENSTGUG00000016014	protein_idENSTGUP00000016338
ENSTGUT00000008220	0.839637	0.00345952	0.038058	1299	1250	4168	9	9273797	9275674	ENSTGUG00000007900	SCG2
ENSTGUT00000000759	0.849821	0.00347577	0.0381736	445	536	1599	2	10173684	10194728	ENSTGUG00000000737	protein_idENSTGUP00000000748
ENSTGUT00000012725	0.856908	0.00347935	0.0381736	336	384	1182	7	39601011	39643878	ENSTGUG00000012212	TANC1
ENSTGUT00000000516	-0.976175	0.00348254	0.0381736	468	228	332	24	3725498	3770724	ENSTGUG00000000497	GRAMD1B
ENSTGUT00000010147	0.944145	0.0034833	0.0381736	60	74	233	10	20121945	20137670	ENSTGUG00000009720	UACA
ENSTGUT00000006681	0.859883	0.00351146	0.0384457	307	294	996	15	3596239	3610234	ENSTGUG00000006425	PPP1CC
ENSTGUT00000011061	0.905766	0.0035276	0.0385506	110	113	380	9	19826672	19924703	ENSTGUG00000010602	PEX5L
ENSTGUT00000007896	0.862533	0.00352774	0.0385506	275	303	954	20	10142296	10144976	ENSTGUG00000007591	C20orf11
ENSTGUT00000006351	1.40229	0.00353433	0.0385859	11	9	48	2	71291380	71294574	ENSTGUG00000006127	NOL7
ENSTGUT00000005038	1.93027	0.0035385	0.0385948	1	6	24	12	4554043	4555716	ENSTGUG00000004850	RBM15B
ENSTGUT00000004760	-1.26476	0.00355431	0.0387169	51	41	35	4A	13047922	13054918	ENSTGUG00000004576	CD99L2
ENSTGUT00000003544	3.46872	0.00355643	0.0387169	0	1	10		54648766	54660673
ENSTGUT00000005669	-0.97435	0.00356646	0.0387895	314	438	344	1A	26339500	26347920	ENSTGUG00000005429	IFRD1
ENSTGUT00000005675	0.834285	0.00357111	0.0388034	1416	2284	5888	2	66359770	66447242	ENSTGUG00000005405	SEPT7
ENSTGUT00000007792	0.846579	0.00360795	0.0391667	463	537	1629	4A	20629119	20676020	ENSTGUG00000007474	LRCH2
ENSTGUT00000013688	0.883015	0.00368802	0.0399982	112	173	471	3	104264851	104340802	ENSTGUG00000013136	WDR35
ENSTGUT00000013525	1.54828	0.00369622	0.0400494	6	8	37	5	56313590	56348889	ENSTGUG00000012985	SLC38A6
ENSTGUT00000013531	-3.09495	0.00370696	0.0400902	6	13	2	3	97589295	97594154	ENSTGUG00000012992	RSAD2
ENSTGUT00000002988	-2.51907	0.00370696	0.0400902	9	10	3	21	3293290	3294046	ENSTGUG00000002875	XP_002196748.1
ENSTGUT00000004993	-1.2847	0.00373884	0.040397	41	45	32	15	624462	626156	ENSTGUG00000004812	FZD10
ENSTGUT00000000220	0.933948	0.00378284	0.0408341	53	86	238	Z	3524458	3528107	ENSTGUG00000000214	SLC26A1
ENSTGUT00000009827	-0.967595	0.0038012	0.0409884	305	513	373	2	101000068	101073401	ENSTGUG00000009395	CDH7
ENSTGUT00000015927	1.64237	0.00380426	0.0409884	1	9	28	Un	13068031	13072731	ENSTGUG00000015318	protein_idENSTGUP00000015658
ENSTGUT00000007543	-1.28173	0.00381402	0.0410174	42	55	36	19	8438501	8441569	ENSTGUG00000007248	GLOD4
ENSTGUT00000002916	1.60595	0.00381408	0.0410174	5	7	33	2	51122169	51130042	ENSTGUG00000002806	C7orf46
ENSTGUT00000010897	-1.06142	0.00384169	0.0412249	111	104	94	12	21155726	21161040	ENSTGUG00000010453	SEC13L1
ENSTGUT00000008056	-1.84301	0.0038477	0.0412249	10	22	8	1A	39244895	39345909	ENSTGUG00000007720	PTPRQ
ENSTGUT00000009871	-1.81971	0.0038477	0.0412249	18	13	8	12	14550022	14580045	ENSTGUG00000009461	PRICKLE2
ENSTGUT00000008692	-1.80364	0.0038477	0.0412249	12	19	8	6	18442905	18444332	ENSTGUG00000008354	IFIT5
ENSTGUT00000000014	0.911769	0.00385832	0.0413002	77	101	302	24	32720	43052	ENSTGUG00000000010	HMBS
ENSTGUT00000010905	-1.05952	0.00389228	0.041625	80	132	91	1A	50764680	50772412	ENSTGUG00000010456	PICK1
ENSTGUT00000000633	0.839959	0.00390233	0.0416937	412	492	1464	13	4587921	4632462	ENSTGUG00000000611	CLINT1
ENSTGUT00000008431	-1.24046	0.0039244	0.0418906	31	81	42	11	11703947	11711878	ENSTGUG00000008099	CYB5B
ENSTGUT00000014327	0.966439	0.00393117	0.041924	45	57	180	Un	143156442	143159899	ENSTGUG00000013763
ENSTGUT00000012754	-1.20052	0.00399395	0.0425541	41	72	44	2	138877533	138882439	ENSTGUG00000012249	ENY2
ENSTGUT00000014467	-2.03256	0.00401683	0.0426793	15	12	6	Un	60068921	60070295	ENSTGUG00000013895	XP_002196941.1
ENSTGUT00000010328	-2.02977	0.00401683	0.0426793	14	13	6	6	21890389	22144399	ENSTGUG00000009903	FBXW4
ENSTGUT00000004029	-2.01863	0.00401683	0.0426793	10	17	6	21	5300228	5302506	ENSTGUG00000003880
ENSTGUT00000005449	-2.37436	0.00403478	0.0428288	9	14	4	1A	24507034	24523394	ENSTGUG00000005250	CAV1
ENSTGUT00000007387	1.09455	0.00403905	0.0428288	29	25	105	20	8655155	8665935	ENSTGUG00000007096	ARFRP1
ENSTGUT00000004521	0.839946	0.0040455	0.0428288	430	427	1399	4A	12188742	12201479	ENSTGUG00000004291	ACSL4
ENSTGUT00000003826	-1.02565	0.00404579	0.0428288	107	185	128	20	1813145	1837122	ENSTGUG00000003666	AHCY
ENSTGUT00000007027	-1.14255	0.00409966	0.0433592	37	103	56	8	15192471	15221056	ENSTGUG00000006751	ELTD1
ENSTGUT00000008910	0.855741	0.00411036	0.0434324	173	230	657	19	10779161	10780417	ENSTGUG00000008562	OMG
ENSTGUT00000009370	0.864753	0.00412004	0.0434948	151	185	553	5	12438437	12469912	ENSTGUG00000008983	PTPN5
ENSTGUT00000016966	1.35711	0.00414527	0.043721	13	8	49	Un	162844254	162847865	ENSTGUG00000016316	XP_002199579.1
ENSTGUT00000013329	-1.79939	0.00415496	0.0437411	10	29	10	1	79154000	79166288	ENSTGUG00000012800	CCDC82
ENSTGUT00000011314	-1.77536	0.00415496	0.0437411	15	23	10	1A	51989418	52009481	ENSTGUG00000010846	TOM1
ENSTGUT00000008334	-1.37287	0.00415858	0.0437411	39	26	23	20	12027211	12028320	ENSTGUG00000008008	C20orf174
ENSTGUT00000010748	-0.973522	0.00417598	0.043884	225	277	231	12	20367207	20370854	ENSTGUG00000010307	ARL8B
ENSTGUT00000006845	1.17831	0.00418881	0.0439787	19	20	80		33285757	33286504
ENSTGUT00000007579	1.01176	0.00419298	0.0439807	41	38	145	3	28867820	28871217	ENSTGUG00000007286	CHAC2
ENSTGUT00000018895	-31.6246	0.00420811	0.0439807	6	8	0	1	29796790	29801358	ENSTGUG00000018199	protein_idENSTGUP00000017870
ENSTGUT00000014511	-31.5354	0.00420811	0.0439807	11	2	0	Un	30416230	30416631	ENSTGUG00000013938	XP_002198377.1
ENSTGUT00000013181	-3.57532	0.00420811	0.0439807	12	1	1	2	152588826	152590143	ENSTGUG00000012661	RPLP1
ENSTGUT00000019301	-3.57532	0.00420811	0.0439807	12	1	1	1	90279907	90279973	ENSTGUG00000018585
ENSTGUT00000001616	0.940085	0.0042656	0.0445411	53	64	203	23	4850589	4860491	ENSTGUG00000001547	GNL2
ENSTGUT00000013765	-1.11987	0.00427642	0.0445834	51	90	58	3	108281826	108301828	ENSTGUG00000013215	GPR116
ENSTGUT00000003443	1.0618	0.0042774	0.0445834	20	30	94	4A	9236727	9243054	ENSTGUG00000003312	protein_idENSTGUP00000003409
ENSTGUT00000010497	0.865231	0.0042841	0.0446128	131	203	545	3	42806929	42813597	ENSTGUG00000010060	RAB4A
ENSTGUT00000002931	-1.34714	0.00429916	0.0447291	34	42	27	21	2740348	2930246	ENSTGUG00000002807	PRDM16
ENSTGUT00000006400	-1.36956	0.0043287	0.0449958	37	31	24	10	6747883	6771585	ENSTGUG00000006153	AQP9
ENSTGUT00000012104	0.892551	0.00434032	0.0450546	115	98	362	1A	58900480	58910821	ENSTGUG00000011616	KIAA1147
ENSTGUT00000004549	0.91645	0.00434218	0.0450546	64	94	268	11	2082083	2089664	ENSTGUG00000004378	MPHOSPH6
ENSTGUT00000003063	0.985398	0.00438163	0.0454229	31	50	144	3	12162668	12229282	ENSTGUG00000002916	PTPN14
ENSTGUT00000013575	0.816601	0.00439817	0.0455533	1183	1679	4525	3	98873663	98894962	ENSTGUG00000013035	YWHAQ
ENSTGUT00000006103	-1.30034	0.00442217	0.0457607	26	54	29	2	69599559	69605132	ENSTGUG00000005880	TMEM14C
ENSTGUT00000013960	-1.55262	0.00442953	0.0457957	26	19	14	1	95603627	95613954	ENSTGUG00000013405	DRD3
ENSTGUT00000000082	-1.13052	0.00446231	0.0460932	71	71	59		334624	517118
ENSTGUT00000002734	0.924025	0.00449556	0.0463783	29	93	204	4	11617986	11648396	ENSTGUG00000002625	EDNRA
ENSTGUT00000013034	-0.931718	0.00449977	0.0463783	494	856	630	5	44953806	45013731	ENSTGUG00000012514	RPS6KA5
ENSTGUT00000006943	0.85918	0.00450201	0.0463783	167	152	529	3	26414689	26423449	ENSTGUG00000006674	AHSA2
ENSTGUT00000002043	0.839154	0.00452642	0.0465881	231	295	849	2	40073878	40142403	ENSTGUG00000001955	RNASEN
ENSTGUT00000004266	-0.927362	0.00454546	0.046687	814	730	744	18	2200317	2211579	ENSTGUG00000004087	PRKAR1A
ENSTGUT00000002197	1.73712	0.00454982	0.046687	2	7	27	Z	42393712	42409055	ENSTGUG00000002113	GDNF
ENSTGUT00000005114	-1.30501	0.00455628	0.046687	18	66	30	11	4267484	4280039	ENSTGUG00000004909	CCDC135
ENSTGUT00000003814	-1.7714	0.00455631	0.046687	15	19	9	Z	55623395	55652835	ENSTGUG00000003634	CMYA5
ENSTGUT00000010842	-1.74266	0.00455631	0.046687	20	13	9	8	27725800	27732213	ENSTGUG00000010402	CRYZ
ENSTGUT00000002678	0.811936	0.00456521	0.0467365	1702	2294	6312	3	7789309	7803934	ENSTGUG00000002576	transcript_name XP_002199415.1
ENSTGUT00000004552	2.14243	0.00457882	0.046751	3	2	20	18	2891588	2894800	ENSTGUG00000004375	CACNG7
ENSTGUT00000002003	2.13521	0.00457882	0.046751	5	0	20	4	5084330	5087880	ENSTGUG00000001929	QRFPR
ENSTGUT00000000240	2.07203	0.00457882	0.046751	2	3	19	Z	3583924	3594564	ENSTGUG00000000227	CHRNB3
ENSTGUT00000001858	-1.43711	0.00459797	0.046905	35	18	18	26	4431663	4436074	ENSTGUG00000001782	RPS10
ENSTGUT00000012922	-1.02094	0.00463225	0.0472128	105	167	120	5	43795294	43829989	ENSTGUG00000012408	PTPN21
ENSTGUT00000010377	0.830392	0.00464324	0.047283	287	402	1101	2	104416991	104729012	ENSTGUG00000009897	PTPRM
ENSTGUT00000011588	1.05894	0.00466209	0.0474329	20	29	92	1A	54271241	54274187	ENSTGUG00000011119	C12orf45
ENSTGUT00000006048	1.0668	0.00468543	0.04759	29	25	103	2	68925258	68929430	ENSTGUG00000005825	protein_idENSTGUP00000005989
ENSTGUT00000004052	0.843996	0.0046858	0.04759	234	227	755	6	1731223	1744456	ENSTGUG00000003886	VPS26A
ENSTGUT00000009141	0.814377	0.00469809	0.0476727	788	1098	2980	3	35828810	35836883	ENSTGUG00000008777	CCDC75
ENSTGUT00000009075	0.880722	0.00471287	0.0477806	131	100	391	20	14956522	14989047	ENSTGUG00000008709	TMEM189
ENSTGUT00000001626	-1.25519	0.00476274	0.0482437	26	57	31	13	15402272	15582605	ENSTGUG00000001528	DOCK2
ENSTGUT00000001933	1.02135	0.00477474	0.048299	20	48	123	2	34454490	34716155	ENSTGUG00000001859	POU6F2
ENSTGUT00000009589	-1.53504	0.00477659	0.048299	10	39	15	7	17975042	17977459	ENSTGUG00000009209	TTN-1
ENSTGUT00000004285	-1.11708	0.0047869	0.0483241	53	90	59	18	2231660	2250401	ENSTGUG00000004110	WIPI1
ENSTGUT00000001516	0.851282	0.00478748	0.0483241	104	195	480	26	3158273	3474330	ENSTGUG00000001456	RAP1A
ENSTGUT00000009185	-0.933051	0.0047939	0.0483465	428	424	407	5	11906070	11992109	ENSTGUG00000008821	KCNC1
ENSTGUT00000008055	-1.07704	0.00480446	0.0484106	65	117	77	20	10706687	10713500	ENSTGUG00000007738	CABLES2
ENSTGUT00000011755	0.823874	0.00481197	0.0484439	359	427	1259	3	56599969	56601129	ENSTGUG00000011284	AKAP12-3
ENSTGUT00000013414	-1.19916	0.00481646	0.0484466	48	56	41	1	81748577	81777748	ENSTGUG00000012880	NAALAD2
ENSTGUT00000004397	-1.09251	0.00483379	0.0485361	64	80	61	7	4655987	4664353	ENSTGUG00000004227	CCDC14
ENSTGUT00000002362	-1.08566	0.00483379	0.0485361	81	60	61	2	44385010	44392637	ENSTGUG00000002274	NRN1
ENSTGUT00000008856	-1.19601	0.00484937	0.0486501	49	44	37	20	13623629	13625818	ENSTGUG00000008507	PFDN4
ENSTGUT00000015632	1.32647	0.00487245	0.0488391	11	11	50	Un	125312814	125314926	ENSTGUG00000015021	protein_idENSTGUP00000015377
ENSTGUT00000005046	30.7707	0.00492701	0.0491492	0	0	7		6320183	6376287
ENSTGUT00000006872	30.7707	0.00492701	0.0491492	0	0	7	5	6897243	6899053	ENSTGUG00000006622	C11orf9
ENSTGUT00000007389	30.7707	0.00492701	0.0491492	0	0	7	12	8429282	8440532	ENSTGUG00000007093	CCDC66
ENSTGUT00000013376	30.7707	0.00492701	0.0491492	0	0	7	3	90015252	90061431	ENSTGUG00000012844	FAM83B
ENSTGUT00000017475	30.7707	0.00492701	0.0491492	0	0	7	Un	23884165	23884465	ENSTGUG00000016816
ENSTGUT00000006057	0.871215	0.00492901	0.0491492	90	127	357	4	31257168	31341314	ENSTGUG00000005830	MARCH1
ENSTGUT00000006176	-0.959334	0.00494914	0.0492731	190	292	222	2	69680863	69684409	ENSTGUG00000005950	FAM8A1
ENSTGUT00000002662	0.858014	0.00495001	0.0492731	108	160	436	2	48115942	48139363	ENSTGUG00000002557	ANKMY2
ENSTGUT00000003509	0.812676	0.00495507	0.0492809	657	736	2220	3	14300718	14317955	ENSTGUG00000003367	KIAA0240
ENSTGUT00000012917	-1.1955	0.00497901	0.0494762	40	46	34	2	143579182	143692084	ENSTGUG00000012405	SNTB1
ENSTGUT00000017227	1.00641	0.00500097	0.0496516	35	30	119	Un	21899075	21903087	ENSTGUG00000016564	XP_002190213.1
ENSTGUT00000001116	0.941976	0.00502238	0.0498211	37	69	182	2	17024594	17024929	ENSTGUG00000001077	SSNA1
ENSTGUT00000002013	-0.911586	0.00502688	0.0498228	949	1241	1049	2	37991395	38092529	ENSTGUG00000001934	CDH9
ENSTGUT00000010531	-0.918987	0.00503307	0.0498412	592	840	680	5	17093478	17120719	ENSTGUG00000010095	SLC1A7
ENSTGUT00000005535	1.73565	0.00505755	0.0499432	2	6	24	8	8192104	8200629	ENSTGUG00000005318	SLC35A3
ENSTGUT00000012022	1.72874	0.00505755	0.0499432	4	4	24	5	28345151	28355698	ENSTGUG00000011537	PLEK2
ENSTGUT00000008743	0.909927	0.00505946	0.0499432	78	62	241	3	33675819	33708052	ENSTGUG00000008403	C1orf71
ENSTGUT00000002862	-1.12017	0.00506072	0.0499432	58	77	56	27	2609963	2615943	ENSTGUG00000002735	CNTNAP1
ENSTGUT00000005110	1.63566	0.00509379	0.0501835	3	7	28	4	26576611	26592063	ENSTGUG00000004923	PRAGMIN
ENSTGUT00000007891	1.61877	0.00509379	0.0501835	8	2	28	3	29268038	29510074	ENSTGUG00000007589	NCRNA00153
ENSTGUT00000012574	0.807623	0.00511256	0.0503253	578	928	2354	3	68944948	68973901	ENSTGUG00000012072	WASF1
ENSTGUT00000009109	0.86865	0.00513762	0.0504913	66	144	340	18	8866851	8870938	ENSTGUG00000008750	KCTD2
ENSTGUT00000001422	-0.941228	0.00513821	0.0504913	287	348	299	2	22831797	22836792	ENSTGUG00000001367	ACBD7
ENSTGUT00000013534	0.847101	0.00515729	0.0505992	158	174	542	3	97634453	97657299	ENSTGUG00000012994	RNF144A
ENSTGUT00000001762	0.968646	0.00515798	0.0505992	45	42	155	2	28588024	28656673	ENSTGUG00000001694	STAC
ENSTGUT00000012118	0.858737	0.00518306	0.0508019	107	144	410	7	31080801	31091416	ENSTGUG00000011611	DDX18
ENSTGUT00000011044	-1.0677	0.00519132	0.0508396	89	76	72	15	14095902	14103856	ENSTGUG00000010597	DGCR6L
ENSTGUT00000002844	1.47132	0.00520806	0.0509602	5	9	35	4A	6362175	6533703	ENSTGUG00000002733	YIPF6
ENSTGUT00000008732	-1.99362	0.00526312	0.0514552	11	20	7	20	13278909	13288697	ENSTGUG00000008378	TFAP2C
ENSTGUT00000011577	0.81799	0.00526761	0.0514554	289	404	1098	2	117404360	117408371	ENSTGUG00000011112	PENK
ENSTGUT00000016995	-1.17259	0.00528205	0.0515526	48	54	41	Un	111004400	111011779	ENSTGUG00000016349	XP_002191046.1
ENSTGUT00000018519	0.799319	0.0053203	0.0518819	2523	742	5442	3	90717371	90717698	ENSTGUG00000017832	7SK
ENSTGUT00000003600	-1.48225	0.00533559	0.051987	23	20	14	8	1951927	2011591	ENSTGUG00000003400	PLA2G4A
ENSTGUT00000005998	-1.44411	0.0053737	0.0522698	25	26	17	7	10522052	10527860	ENSTGUG00000005757	ABCB6
ENSTGUT00000006437	-1.43919	0.0053737	0.0522698	35	15	17	14	8971757	8975430	ENSTGUG00000006208	CACNG3
ENSTGUT00000003398	0.798393	0.00541469	0.052624	1118	1401	3955	22	10048	11035	ENSTGUG00000003254	B5G3G3_TAEGU
ENSTGUT00000003292	1.09137	0.0054682	0.0530978	11	30	78	3	13420932	13429186	ENSTGUG00000003169	RD3
ENSTGUT00000000120	-0.90546	0.00547267	0.0530978	843	1008	894	Z	2038468	2057977	ENSTGUG00000000114	CLTA
ENSTGUT00000002466	0.850711	0.0054864	0.0531862	93	165	415	2	45229589	45251428	ENSTGUG00000002373	EEF1E1
ENSTGUT00000013235	-0.94757	0.0054948	0.0532228	251	239	232	3	84787025	84793890	ENSTGUG00000012712	OGFRL1
ENSTGUT00000008757	0.833862	0.00550092	0.0532301	120	219	538	1A	44690850	44751468	ENSTGUG00000008398	FGD6
ENSTGUT00000012737	1.00943	0.00550481	0.0532301	21	40	110	1	56698756	56706347	ENSTGUG00000012232	MED4
ENSTGUT00000012856	1.11716	0.00552017	0.0533339	13	25	74	2	143061777	143066749	ENSTGUG00000012349	NOV
ENSTGUT00000004436	-2.43022	0.0055474	0.0534936	5	13	3	4	24370221	24407061	ENSTGUG00000004244	ENPEP
ENSTGUT00000010404	-2.42717	0.0055474	0.0534936	4	14	3	15	11545137	11617949	ENSTGUG00000009978	RTDR1
ENSTGUT00000019272	1.39065	0.00555065	0.0534936	8	8	38	Z	7235958	7238276	ENSTGUG00000018193	protein_idENSTGUP00000017891
ENSTGUT00000006030	0.792118	0.0055882	0.0538104	3072	2871	9417	15	2841010	2879975	ENSTGUG00000005728	ATP2A2
ENSTGUT00000000329	-0.89067	0.00569428	0.054786	2159	1650	1897	28	1719617	1723350	ENSTGUG00000000312	OAZ1
ENSTGUT00000003741	0.952255	0.00573006	0.0549078	40	51	159	19	3071977	3072051	ENSTGUG00000003555	STX1A
ENSTGUT00000012178	0.952255	0.00573006	0.0549078	40	51	159	6	36012025	36141912	ENSTGUG00000011675	INPP5A
ENSTGUT00000000937	1.73372	0.00573614	0.0549078	3	6	27	26	312124	313323	ENSTGUG00000000902	KCNA3
ENSTGUT00000006034	1.67586	0.00573614	0.0549078	4	5	26	6	8371134	8372645	ENSTGUG00000005816	GPRIN2
ENSTGUT00000010730	1.67244	0.00573614	0.0549078	5	4	26	2	108003560	108013661	ENSTGUG00000010294	KIAA1772
ENSTGUT00000000696	-1.23536	0.00574208	0.0549078	42	30	28	13	4828021	4828707	ENSTGUG00000000675	MED7
ENSTGUT00000000624	-0.912345	0.00574419	0.0549078	401	626	488	Z	10188898	10193903	ENSTGUG00000000603
ENSTGUT00000001192	0.812712	0.00574511	0.0549078	309	338	1032	13	7794999	7811397	ENSTGUG00000001138	MAPK9
ENSTGUT00000008852	-0.941757	0.00580276	0.0554127	193	342	248	7	15382315	15423030	ENSTGUG00000008382	ITGA6
ENSTGUT00000013457	-2.31738	0.00580809	0.0554176	11	11	4	3	93335018	93336489	ENSTGUG00000012922	KBTBD11
ENSTGUT00000012659	-1.18682	0.00588187	0.0560679	50	37	35	1	56089321	56110069	ENSTGUG00000012156	PHF11
ENSTGUT00000003016	2.73342	0.005892	0.0560679	0	2	12	2	52562758	52565510	ENSTGUG00000002902	HOXA3
ENSTGUT00000014986	2.72968	0.005892	0.0560679	1	1	12	Un	120912312	120917916	ENSTGUG00000014399	XP_002192804.1
ENSTGUT00000001353	-1.0722	0.00589573	0.0560679	63	79	61	26	2235193	2289244	ENSTGUG00000001299	NAV1
ENSTGUT00000002964	0.813148	0.00590068	0.0560686	249	312	890	4A	6817137	6822759	ENSTGUG00000002846	ZC3H12B
ENSTGUT00000009120	1.03148	0.00593445	0.0563078	22	34	103	9	12348049	12363440	ENSTGUG00000008760	C3orf58
ENSTGUT00000010507	1.13427	0.00593563	0.0563078	10	22	63	1A	49493680	49510044	ENSTGUG00000010069	SLC25A17
ENSTGUT00000001319	0.88443	0.00595106	0.0564031	60	87	244	13	9880958	9884649	ENSTGUG00000001268	CAMLG
ENSTGUT00000006490	0.883494	0.00595548	0.0564031	80	79	267	4	34230346	34305176	ENSTGUG00000006243	GALNT7
ENSTGUT00000014041	-0.955066	0.00596211	0.0564194	156	210	170	1	99198175	99262419	ENSTGUG00000013482	GDPD5
ENSTGUT00000012405	-0.883443	0.00597304	0.0564764	2802	3185	2943	7	36138512	36173271	ENSTGUG00000011904	ZEB2
ENSTGUT00000005987	-1.58175	0.0060038	0.0566741	14	26	12	3	22387907	22402622	ENSTGUG00000005771
ENSTGUT00000008363	-1.57195	0.0060038	0.0566741	10	30	12	20	12075117	12078166	ENSTGUG00000008035	TUBB1
ENSTGUT00000003561	0.805773	0.00602283	0.0567629	312	392	1111	19	769306	772565	ENSTGUG00000003426	SBDS
ENSTGUT00000011893	1.53174	0.00603126	0.0567629	6	7	34	1	47477966	47529003	ENSTGUG00000011408	SGCG
ENSTGUT00000003134	1.52196	0.00603126	0.0567629	9	4	34	21	3932431	3946361	ENSTGUG00000003009	SLC35E2
ENSTGUT00000006288	-1.72426	0.00603294	0.0567629	13	20	9	1	4947214	4995319	ENSTGUG00000006063	ICOSLG
ENSTGUT00000009415	0.842732	0.0060407	0.0567895	105	146	405	11	16031764	16068497	ENSTGUG00000009029	DPY19L3
ENSTGUT00000008660	-0.935212	0.00604997	0.0568136	239	276	244	5	9124862	9133289	ENSTGUG00000008322	TMEM9B
ENSTGUT00000012292	1.08034	0.00605314	0.0568136	30	18	93	1	51117594	51161405	ENSTGUG00000011800	KL
ENSTGUT00000000489	-1.15972	0.00608502	0.0570198	45	59	42	24	2905721	2930381	ENSTGUG00000000462	SORL1
ENSTGUT00000007216	-1.12119	0.00608502	0.0570198	59	43	43	7	11915850	11964575	ENSTGUG00000006914	IFIH1
ENSTGUT00000002260	0.84535	0.00611899	0.0572915	129	123	413	4A	495952	535936	ENSTGUG00000002160	FGF13
ENSTGUT00000002813	0.823732	0.00613312	0.0573771	199	187	624	Z	49372531	49401408	ENSTGUG00000002687	ERCC8
ENSTGUT00000012687	0.984038	0.00614992	0.0574875	26	38	114	5	38249020	38259298	ENSTGUG00000012171	DLST
ENSTGUT00000002001	1.10314	0.00615774	0.0575139	22	20	82	4	4983160	4986659	ENSTGUG00000001927	C4orf31
ENSTGUT00000012760	-1.00668	0.0062191	0.0580399	106	113	99	1A	66522513	66535228	ENSTGUG00000012257	XP_002195760.1
ENSTGUT00000004238	-1.2456	0.00624846	0.0582667	42	36	30	22	599982	602601	ENSTGUG00000004071	C20orf30
ENSTGUT00000009581	-0.878499	0.00630063	0.0587056	1994	2927	2399	2	97858703	97917222	ENSTGUG00000009188	NETO1
ENSTGUT00000013341	1.26758	0.00631462	0.0587883	11	11	48		50911619	50913503
ENSTGUT00000011647	0.883746	0.00635951	0.0591583	64	73	229	2	118798439	118847422	ENSTGUG00000011176	CA8
ENSTGUT00000011837	0.827007	0.00637947	0.0592961	174	159	540	5	26464569	26510166	ENSTGUG00000011356	MAP3K9
ENSTGUT00000008825	-0.948004	0.0063891	0.0593377	188	189	178	14	13734873	13744524	ENSTGUG00000008468	protein_idENSTGUP00000008732
ENSTGUT00000000430	0.791977	0.00640051	0.0593408	376	591	1497	Z	6413742	6415115	ENSTGUG00000000417	NFIL3
ENSTGUT00000012244	-0.8789	0.00641765	0.0593408	1513	1906	1678	3	60953017	61207873	ENSTGUG00000011742	PTPRK
ENSTGUT00000019365	-31.415	0.00643069	0.0593408	9	3	0	Un	110873006	110873086	ENSTGUG00000018649
ENSTGUT00000000955	-31.4084	0.00643069	0.0593408	7	5	0	28	4340927	4523349	ENSTGUG00000000922	POLR2E
ENSTGUT00000005814	-31.3953	0.00643069	0.0593408	3	9	0	11	4907736	4912223	ENSTGUG00000005594	FAM65A
ENSTGUT00000017609	-3.45164	0.00643069	0.0593408	9	3	1	Un	53570515	53573547	ENSTGUG00000016936
ENSTGUT00000015410	-3.44174	0.00643069	0.0593408	6	6	1	Un	9475264	9475945	ENSTGUG00000014816	XP_002186898.1
ENSTGUT00000006763	-3.43845	0.00643069	0.0593408	5	7	1	8	13070492	13078033	ENSTGUG00000006518	LPAR3
ENSTGUT00000016608	-1.10453	0.00647877	0.0597366	26	104	53	Un	131650793	131654733	ENSTGUG00000015974	transcript_name XP_002200137.1
ENSTGUT00000012050	-0.891288	0.00651207	0.0599955	572	830	678	5	28371288	28380556	ENSTGUG00000011556	ATP6V1D
ENSTGUT00000010422	-1.04083	0.00655311	0.0603253	77	84	71	4	58762720	58810771	ENSTGUG00000009987	EVC
ENSTGUT00000011516	-1.17982	0.00656336	0.0603714	33	66	39	3	53202007	53220056	ENSTGUG00000011044	EZR
ENSTGUT00000007294	0.778813	0.00657083	0.0603918	1379	1931	5101	4	39733585	39831770	ENSTGUG00000006987	FAT1
ENSTGUT00000005254	1.06692	0.00664387	0.0610144	21	26	89	1	2077748	2080878	ENSTGUG00000005059	PSMG1
ENSTGUT00000014756	1.3875	0.00667753	0.0612258	9	7	38	Un	61546746	61549298	ENSTGUG00000014174	GABARAPL1
ENSTGUT00000013487	1.35139	0.00667753	0.0612258	5	12	39	3	94435301	94435414	ENSTGUG00000012949	ACP1
ENSTGUT00000010775	0.798607	0.00669543	0.0612312	340	302	1023	5	21313173	21314105	ENSTGUG00000010341	C1QTNF4
ENSTGUT00000011428	-1.89971	0.00670208	0.0612312	11	18	7		22944430	22945705
ENSTGUT00000005753	-1.70706	0.00670208	0.0612312	11	18	8	6	6095803	6099880	ENSTGUG00000005540	protein_idENSTGUP00000005695
ENSTGUT00000016265	-1.70162	0.00670208	0.0612312	9	20	8	Un	73338802	73350290	ENSTGUG00000015647	protein_idENSTGUP00000015974
ENSTGUT00000009050	0.829641	0.00670473	0.0612312	110	154	422	15	8531684	8538610	ENSTGUG00000008694	UBE2L3
ENSTGUT00000002094	-1.52039	0.00672825	0.0613973	20	31	16	4	5489299	5494374	ENSTGUG00000002016	BBS12
ENSTGUT00000010096	-1.08869	0.00675083	0.0614961	50	68	50	7	19727214	19728157	ENSTGUG00000009689	protein_idENSTGUP00000009989
ENSTGUT00000006442	0.808221	0.00675791	0.0614961	202	220	671	4	33191935	33195741	ENSTGUG00000006216	MFAP3L
ENSTGUT00000006892	0.778426	0.00676031	0.0614961	872	1252	3269	1	6881955	6890420	ENSTGUG00000006635	ATP6AP2
ENSTGUT00000009401	-0.918019	0.00676046	0.0614961	278	316	285	2	95586519	95590739	ENSTGUG00000009025	C6orf62
ENSTGUT00000010447	1.78417	0.00676934	0.0615283	5	3	25	4	58918827	58919081	ENSTGUG00000010024	protein_idENSTGUP00000010337
ENSTGUT00000013120	1.16954	0.00679777	0.0617379	22	9	64	1	74264577	74265050	ENSTGUG00000012604	C11orf87
ENSTGUT00000001197	-1.23534	0.00681089	0.0618083	32	41	28	Z	24058252	24058992	ENSTGUG00000001152	PRR16
ENSTGUT00000007280	0.808234	0.00681641	0.0618096	220	222	705	12	7503636	7780062	ENSTGUG00000006966	CACNA2D3
ENSTGUT00000007801	-0.896824	0.00683504	0.0618548	390	455	411	19	8812582	8822244	ENSTGUG00000007493	GDPD1
ENSTGUT00000000251	1.33318	0.00683752	0.0618548	8	10	41	2	2286320	2287555	ENSTGUG00000000246	GJC2
ENSTGUT00000000824	1.33011	0.00683752	0.0618548	9	9	41	23	384499	426226	ENSTGUG00000000777	PTPRU
ENSTGUT00000004817	-0.873504	0.00685809	0.0619922	1305	1660	1460	1A	22496400	22507347	ENSTGUG00000004613	XP_002191584.1
ENSTGUT00000005762	-0.971774	0.0068778	0.0620335	115	176	133	22	3355853	3364926	ENSTGUG00000005514	POLB
ENSTGUT00000009262	0.790385	0.00687802	0.0620335	306	417	1125	7	16593217	16630356	ENSTGUG00000008880	ATF2
ENSTGUT00000010917	0.888949	0.00687884	0.0620335	55	70	209	7	22475120	22484473	ENSTGUG00000010474	C2orf60
ENSTGUT00000001280	-31.5191	0.00689632	0.0620939	6	7	0	13	9254575	9258580	ENSTGUG00000001227	LECT2
ENSTGUT00000008652	-3.54599	0.00689632	0.0620939	3	10	1	6	18347715	18353420	ENSTGUG00000008313	FAS
ENSTGUT00000009300	-1.11409	0.0069126	0.0621918	46	57	43	19	11468302	11470202	ENSTGUG00000008934	MED31
ENSTGUT00000013440	0.786299	0.00692202	0.0622278	416	498	1426	5	53278675	53348422	ENSTGUG00000012904	AKT1
ENSTGUT00000003834	-1.41923	0.00697579	0.0626135	15	39	18	8	2241877	2382093	ENSTGUG00000003617	HMCN1
ENSTGUT00000003028	-1.41705	0.00697579	0.0626135	14	40	18	3	12073142	12094155	ENSTGUG00000002912	CENPF
ENSTGUT00000014182	0.855457	0.00698853	0.0626789	89	100	310	1	117733251	117736793	ENSTGUG00000013618	RPL24
ENSTGUT00000008929	0.810044	0.00702404	0.0629483	152	225	593	11	12700286	12717773	ENSTGUG00000008561	PAPD5
ENSTGUT00000001836	-1.18183	0.00703481	0.0629957	33	45	31	26	4259772	4332186	ENSTGUG00000001756	ANKS1A
ENSTGUT00000013383	1.0202	0.00705696	0.063145	16	33	89	3	90369714	90441430	ENSTGUG00000012849	LRRC1
ENSTGUT00000007536	0.885063	0.00710499	0.0635253	59	57	195	10	10124441	10151124	ENSTGUG00000007228	SHC4
ENSTGUT00000011435	-1.57227	0.00712931	0.0636439	19	17	11	4	69066090	69072013	ENSTGUG00000010977	MRPS26
ENSTGUT00000008891	-1.56972	0.00712931	0.0636439	18	18	11	18	8496380	8521857	ENSTGUG00000008523	LLGL2
ENSTGUT00000004726	0.793733	0.00714645	0.0637474	354	274	1003	25	1151925	1156347	ENSTGUG00000004542	ANP32E
ENSTGUT00000017038	0.795823	0.00716931	0.0639001	198	283	750	Un	111456962	111458206	ENSTGUG00000016386	HSP90AA1
ENSTGUT00000013138	0.85377	0.00717466	0.0639001	104	72	293	5	46011573	46021977	ENSTGUG00000012618	UBR7
ENSTGUT00000008670	-0.991908	0.00719475	0.0640294	105	93	91	12	11277380	11280400	ENSTGUG00000008327	LSM3
ENSTGUT00000009800	-1.03465	0.00721583	0.0641674	73	71	64	1A	47596676	47604784	ENSTGUG00000009385	DDX47
ENSTGUT00000016317	-1.44131	0.0072231	0.0641824	21	24	15	Un	16537824	16548339	ENSTGUG00000015699	protein_idENSTGUP00000016020
ENSTGUT00000011404	1.06947	0.00725462	0.0643699	20	21	78	9	22843968	22856459	ENSTGUG00000010946	SLC7A14
ENSTGUT00000011442	-1.72345	0.00725539	0.0643699	17	12	8		24148310	24249939
ENSTGUT00000010735	1.06763	0.00728506	0.0645833	17	21	72	2	108017227	108035369	ENSTGUG00000010297	KIAA1772
ENSTGUT00000009595	-1.18244	0.00733456	0.0649222	43	34	31	14	15658308	15661109	ENSTGUG00000009211	DCUN1D3
ENSTGUT00000010586	-1.18244	0.00733456	0.0649222	43	34	31	8	26737982	26739575	ENSTGUG00000010158	TCTEX1D1
ENSTGUT00000007508	1.42629	0.00735606	0.0650624	6	8	34	5	7527923	7557750	ENSTGUG00000007213	EPS8L2
ENSTGUT00000003436	0.777419	0.00736582	0.0650987	526	542	1667	10	462792	465470	ENSTGUG00000003285	DNAJA4
ENSTGUT00000000773	-1.86103	0.00738595	0.0652265	13	11	6	24	7341165	7364357	ENSTGUG00000000750	SLC37A2
ENSTGUT00000013111	0.819511	0.0074036	0.0652845	102	172	432	1	71302090	71329108	ENSTGUG00000012593	NDFIP2
ENSTGUT00000011649	-1.19083	0.00740664	0.0652845	44	36	32	9	25534015	25560001	ENSTGUG00000011171	SMC4
ENSTGUT00000010523	0.788747	0.00740954	0.0652845	254	340	924	1	31115697	31156550	ENSTGUG00000010082	REV1
ENSTGUT00000014122	-1.04735	0.00742317	0.0653546	64	85	65	1	113012517	113045038	ENSTGUG00000013562	DGAT2
ENSTGUT00000002729	-0.916987	0.00743626	0.0653721	200	245	213	3	8124064	8127555	ENSTGUG00000002627	MCFD2
ENSTGUT00000014158	-0.923196	0.00743652	0.0653721	178	196	179	1	114278283	114342224	ENSTGUG00000013596	PHLDB2
ENSTGUT00000010772	0.860107	0.00744401	0.065388	86	73	264	15	12427058	12431504	ENSTGUG00000010337	C12orf49
ENSTGUT00000009855	1.20311	0.00748154	0.0656675	10	18	58	11	18395109	18418199	ENSTGUG00000009432	SLC7A10
ENSTGUT00000006774	0.989593	0.00754609	0.0661836	34	29	114	10	7726011	7730791	ENSTGUG00000006530	C15orf15
ENSTGUT00000010374	-0.868998	0.00757563	0.0663921	820	1005	903	7	20877255	20880981	ENSTGUG00000009931	EEF1B2
ENSTGUT00000009728	-1.25015	0.00758444	0.0664187	35	33	26	5	13894155	13905268	ENSTGUG00000009338	MRPL23
ENSTGUT00000014189	-1.46729	0.00759427	0.0664542	19	27	15	1	117846259	117884094	ENSTGUG00000013625	IMPG2
ENSTGUT00000000549	1.35845	0.00760607	0.0665068	6	10	37		5860111	5960288
ENSTGUT00000004839	0.878216	0.00763795	0.066735	52	68	199	4A	13162823	13196816	ENSTGUG00000004663	MAMLD1
ENSTGUT00000001199	0.760977	0.00778667	0.0679827	2242	2434	7201	2	17942911	17980401	ENSTGUG00000001148	GAD2
ENSTGUT00000010034	-1.20448	0.00780344	0.0680259	39	45	33	15	11091820	11093969	ENSTGUG00000009628	UNC119B
ENSTGUT00000012256	-1.155	0.00780344	0.0680259	54	28	34	5	31543945	31606965	ENSTGUG00000011764	ATPBD4
ENSTGUT00000011525	0.817184	0.00783575	0.0682558	114	137	400	9	23752328	23781084	ENSTGUG00000011057	GOLIM4
ENSTGUT00000004860	-1.15542	0.00784859	0.068316	41	45	35	25	1200147	1218360	ENSTGUG00000004647	ARNT
ENSTGUT00000001791	-0.91575	0.00785471	0.0683176	176	239	198	13	16899883	16940707	ENSTGUG00000001703	XP_002192137.1
ENSTGUT00000013500	0.801738	0.00786222	0.0683312	136	205	533	5	55239178	55306635	ENSTGUG00000012959	PPP2R5E
ENSTGUT00000002826	0.827383	0.00788974	0.0684155	93	126	350	3	9440708	9447027	ENSTGUG00000002713	MOSC1
ENSTGUT00000006659	0.961547	0.00790366	0.0684155	39	26	116	8	12744028	12780444	ENSTGUG00000006419	ZNHIT6
ENSTGUT00000010860	-1.45882	0.00790707	0.0684155	30	18	16	5	21516636	21536103	ENSTGUG00000010422	SPI1
ENSTGUT00000007997	-1.37715	0.00790707	0.0684155	20	29	17	1	15156856	15172986	ENSTGUG00000007677	GPR64
ENSTGUT00000011101	1.36617	0.0079138	0.0684155	12	5	40	1A	51251987	51253192	ENSTGUG00000010658	SSTR3
ENSTGUT00000011668	-1.95697	0.00794061	0.0684155	7	19	6	9	25730655	25747203	ENSTGUG00000011199	MFSD1
ENSTGUT00000018952	-1.92142	0.00794061	0.0684155	14	11	6	7	19659732	19662273	ENSTGUG00000018387	protein_idENSTGUP00000017939
ENSTGUT00000016590	-1.91573	0.00794061	0.0684155	12	13	6	Un	75779132	75782044	ENSTGUG00000015951	KRT9
ENSTGUT00000007137	-2.22797	0.00794327	0.0684155	3	18	4	1	8180495	8201198	ENSTGUG00000006878	CXorf59
ENSTGUT00000013381	-2.17966	0.00794327	0.0684155	10	10	4	1	80080865	80092211	ENSTGUG00000012850	C11orf54
ENSTGUT00000006250	-2.17666	0.00794327	0.0684155	9	11	4	12	5990759	5993744	ENSTGUG00000006027	RPL29
ENSTGUT00000004604	-2.17366	0.00794327	0.0684155	8	12	4	17	6172365	6174754	ENSTGUG00000004430	METTL11A
ENSTGUT00000011907	0.812104	0.00798045	0.0686501	130	141	432	6	32463695	32486327	ENSTGUG00000011423	GALNAC4S-6ST
ENSTGUT00000007547	0.858977	0.00798243	0.0686501	56	71	208	4	41324661	41344408	ENSTGUG00000007253	CNOT7
ENSTGUT00000004121	-1.26895	0.00799791	0.0687318	20	42	23	18	2049698	2063246	ENSTGUG00000003939	protein_idENSTGUP00000004076
ENSTGUT00000001820	-0.992488	0.0080164	0.0688388	94	94	86	26	4196647	4200787	ENSTGUG00000001749	RPL10A
ENSTGUT00000005423	0.839813	0.00802232	0.0688388	80	100	291	2	65217659	65219068	ENSTGUG00000005226	KBTBD2
ENSTGUT00000017906	0.786225	0.00802973	0.068851	354	171	849	Un	86294554	86302063	ENSTGUG00000017226	CXCL14
ENSTGUT00000006332	1.04697	0.00806273	0.0690447	9	29	70	2	71200849	71214351	ENSTGUG00000006092	CCDC90A
ENSTGUT00000007235	-0.878972	0.00806432	0.0690447	359	538	437	11	6824614	6855607	ENSTGUG00000006964	SMPD3
ENSTGUT00000012471	0.774609	0.0080876	0.0691926	383	412	1236	2	133525252	133535392	ENSTGUG00000011969	SDC2
ENSTGUT00000001107	-0.991192	0.00814655	0.0696451	102	94	90	26	1006360	1019947	ENSTGUG00000001052	PFKFB2
ENSTGUT00000001830	0.840629	0.00816649	0.0697638	84	94	289	Z	39129440	39136779	ENSTGUG00000001758	DNAJB5
ENSTGUT00000003361	-1.12051	0.00817994	0.0698269	34	76	45	10	253011	294864	ENSTGUG00000003221	DAPK2
ENSTGUT00000009598	-1.17386	0.00822422	0.0701528	30	61	36	9	14931209	14940313	ENSTGUG00000009218	protein_idENSTGUP00000009497
ENSTGUT00000011256	-0.914594	0.00823567	0.0701685	142	229	176	7	25621042	25665086	ENSTGUG00000010768	STAT1
ENSTGUT00000009764	0.842585	0.00823826	0.0701685	75	85	260	7	18587033	18611760	ENSTGUG00000009340	CWC22
ENSTGUT00000002488	-0.89246	0.00825704	0.0702765	239	333	277	4	9583593	9601194	ENSTGUG00000002389	USP38
ENSTGUT00000004951	0.767054	0.00828847	0.0704918	457	555	1557	4A	14944009	14946671	ENSTGUG00000004770	SLITRK4
ENSTGUT00000007709	-0.891309	0.00832647	0.0707627	268	316	285	8	16719790	16918792	ENSTGUG00000007224	PTPRF
ENSTGUT00000004675	0.78467	0.00836156	0.0710085	225	267	767	17	6251472	6256094	ENSTGUG00000004486	C9orf78
ENSTGUT00000006202	-0.878327	0.00837635	0.0710816	338	397	362	10	6421989	6467044	ENSTGUG00000005894	MYO1E
ENSTGUT00000013410	0.779054	0.0084006	0.0712178	257	331	910	1	81724025	81735783	ENSTGUG00000012877	CHORDC1
ENSTGUT00000003855	0.800713	0.00840478	0.0712178	136	167	477	Z	55672985	55715065	ENSTGUG00000003674	PAPD4
ENSTGUT00000017568	2.22455	0.0084452	0.0714154	4	0	17	Un	24749162	24751303	ENSTGUG00000016900	protein_idENSTGUP00000017186
ENSTGUT00000009978	-2.36145	0.00845463	0.0714154	9	8	3	5	14822179	14853533	ENSTGUG00000009551	protein_idENSTGUP00000009872
ENSTGUT00000003456	-2.35214	0.00845463	0.0714154	6	11	3	17	3419406	3560885	ENSTGUG00000003291	ASTN2
ENSTGUT00000008492	-0.949707	0.0084549	0.0714154	118	122	113	15	6164736	6269336	ENSTGUG00000008131	GALNT9
ENSTGUT00000007098	1.4789	0.00845913	0.0714154	9	4	33	11	6584591	6660153	ENSTGUG00000006806	NECAB2
ENSTGUT00000008394	0.815029	0.00850327	0.0717354	111	118	366	2	88788032	88834057	ENSTGUG00000008042	GALNT1
ENSTGUT00000011465	0.800036	0.0085252	0.0717752	133	157	457	2	116237419	116280966	ENSTGUG00000010996	ATP6V1H
ENSTGUT00000009071	0.765519	0.00854583	0.0717752	389	529	1404	14	14929407	14948843	ENSTGUG00000008666	TECPR1
ENSTGUT00000007591	0.788661	0.00855528	0.0717752	223	174	631	9	6903589	6966561	ENSTGUG00000007246	GIGYF2
ENSTGUT00000002112	-0.853109	0.00855909	0.0717752	793	1070	928	27	967018	1039616	ENSTGUG00000002022	NSF
ENSTGUT00000000061	3.14679	0.00857036	0.0717752	0	1	8	24	191656	193372	ENSTGUG00000000060	TMEM25
ENSTGUT00000001737	3.14679	0.00857036	0.0717752	0	1	8	Z	37866198	37878743	ENSTGUG00000001667	AQP3
ENSTGUT00000003279	3.14679	0.00857036	0.0717752	0	1	8	4	18542735	18558357	ENSTGUG00000003147	XP_002191938.1
ENSTGUT00000004669	3.14679	0.00857036	0.0717752	0	1	8	2	63134757	63154903	ENSTGUG00000004473	BFSP2
ENSTGUT00000012307	3.14679	0.00857036	0.0717752	0	1	8	3	63090365	63139537	ENSTGUG00000011813	TRDN
ENSTGUT00000013989	3.14679	0.00857036	0.0717752	0	1	8	1	96528675	96554602	ENSTGUG00000013432	DPT
ENSTGUT00000009479	0.976482	0.00862051	0.0721427	21	35	99	14	15533505	15541449	ENSTGUG00000009095	CRYM
ENSTGUT00000012185	0.775222	0.00864124	0.0722495	238	288	814	1A	59545795	59578282	ENSTGUG00000011686	JHDM1D
ENSTGUT00000006680	-1.22183	0.00864583	0.0722495	31	36	26	3	25960742	25964692	ENSTGUG00000006434	BMP2
ENSTGUT00000009784	0.793692	0.00865229	0.0722511	262	124	627	6	21189228	21190815	ENSTGUG00000009386	ATP6V0E2
ENSTGUT00000014180	-1.17562	0.00869182	0.0725285	32	51	33	1	117690494	117704758	ENSTGUG00000013616	FAM55C
ENSTGUT00000004324	-1.03307	0.00872543	0.0727413	60	64	55	19	4220440	4243861	ENSTGUG00000004042	ATP2A3
ENSTGUT00000012262	1.04621	0.00872996	0.0727413	19	20	73	3	61523409	61550227	ENSTGUG00000011771	RSPO3
ENSTGUT00000001311	-0.881345	0.00875978	0.0729369	236	429	321	2	21459108	21490714	ENSTGUG00000001259	SLC39A12
ENSTGUT00000011878	0.765514	0.00876903	0.0729611	384	453	1288	3	57539732	57560781	ENSTGUG00000011389	WTAP
ENSTGUT00000002903	0.760717	0.00879896	0.0731388	419	625	1585	27	2649879	2653832	ENSTGUG00000002784	BECN1
ENSTGUT00000003973	0.753362	0.0088031	0.0731388	766	1179	2933	17	5532237	5572254	ENSTGUG00000003768	DNM1
ENSTGUT00000015720	0.884487	0.00882206	0.0732382	51	49	168	Un	39553698	39560849	ENSTGUG00000015080	protein_idENSTGUP00000015459
ENSTGUT00000003584	-1.622	0.00883415	0.0732382	16	18	10	18	1708980	1712466	ENSTGUG00000003446	MRPL12
ENSTGUT00000003378	-1.48709	0.00883415	0.0732382	17	17	11	21	4404694	4418910	ENSTGUG00000003217	ACAP3
ENSTGUT00000000050	-1.30802	0.00884548	0.0732793	22	33	20	Z	1212681	1217128	ENSTGUG00000000044	RPL17
ENSTGUT00000006828	0.873897	0.00889475	0.0736344	46	63	180	1A	33221713	33265703	ENSTGUG00000006579	WIF1
ENSTGUT00000009164	1.4011	0.00891911	0.0737301	9	6	36	10	17656881	17800904	ENSTGUG00000008763	ADAMTS17
ENSTGUT00000002315	1.37	0.00891911	0.0737301	6	9	35	Z	43683772	43712875	ENSTGUG00000002227	PLCXD3
ENSTGUT00000005287	1.72713	0.00899665	0.0742643	4	3	21	12	4799640	4820885	ENSTGUG00000005071	TRAIP
ENSTGUT00000013269	1.72713	0.00899665	0.0742643	4	3	21	1	76876148	76880639	ENSTGUG00000012744	TMEM123
ENSTGUT00000009834	0.774018	0.00905417	0.0746856	229	290	801	3	39296180	39458290	ENSTGUG00000009390	PDE10A
ENSTGUT00000014198	0.8132	0.00906873	0.0747203	64	132	306	1	118167296	118175762	ENSTGUG00000013632	NIT2
ENSTGUT00000007485	1.07522	0.00907335	0.0747203	16	17	63	1A	35647668	35698678	ENSTGUG00000007177	LGR5
ENSTGUT00000011727	-0.864094	0.00907786	0.0747203	421	474	446	7	28538350	28590439	ENSTGUG00000011224	DIP2A
ENSTGUT00000011725	-0.919576	0.00909283	0.07479	121	167	137	9	26224712	26227740	ENSTGUG00000011253
ENSTGUT00000004290	1.00057	0.00911703	0.0749355	21	26	85	3	18627288	18631948	ENSTGUG00000004123	SRP9
ENSTGUT00000000936	-0.962478	0.00920619	0.0756143	78	122	92	28	4247716	4278519	ENSTGUG00000000898	STK11
ENSTGUT00000012112	0.887308	0.00922858	0.0757441	38	57	158	1A	58917059	58950349	ENSTGUG00000011620	AGK
ENSTGUT00000001451	-0.915068	0.00925785	0.0759302	124	176	143	Z	29257360	29295176	ENSTGUG00000001382	TEK
ENSTGUT00000004780	1.2466	0.00928593	0.0761062	10	10	43	20	4648510	4720795	ENSTGUG00000004578	PPP1R16B
ENSTGUT00000010715	-0.927147	0.00929525	0.0761284	112	161	129	8	27000553	27020244	ENSTGUG00000010275	ANKRD13C
ENSTGUT00000011383	0.770549	0.00933038	0.0763618	268	300	879	4	67538300	67998845	ENSTGUG00000010908	CTNNA2
ENSTGUT00000008068	1.48627	0.00935187	0.0764832	7	4	28	5	8065263	8076223	ENSTGUG00000007734	PITPNM1
ENSTGUT00000002372	1.19209	0.00937514	0.0766191	15	9	50	1A	5962477	6007790	ENSTGUG00000002282	BEND7
ENSTGUT00000006255	0.780032	0.00938854	0.0766742	194	203	620	15	3026971	3132755	ENSTGUG00000006001	FBXL10
ENSTGUT00000004034	-1.52256	0.00941766	0.0768574	15	20	11	8	2970753	3022902	ENSTGUG00000003845	RGL1
ENSTGUT00000007317	2.05855	0.00947212	0.0771924	0	4	15	11	7207001	7207836	ENSTGUG00000007045
ENSTGUT00000007750	2.05128	0.00947212	0.0771924	2	2	15	4A	20224617	20232295	ENSTGUG00000007439	GDPD2
ENSTGUT00000004579	-1.30012	0.00949316	0.0773092	28	29	21	17	5995436	6015777	ENSTGUG00000004393	PPP2R4
ENSTGUT00000010414	-0.879345	0.00956267	0.0778201	229	293	256	1A	49225204	49244104	ENSTGUG00000009969	RANGAP1
ENSTGUT00000010045	-1.23765	0.00962545	0.0781742	38	21	23	9	17077755	17095218	ENSTGUG00000009610	KIAA0226
ENSTGUT00000015132	1.24035	0.00962656	0.0781742	9	14	49	Un	121864155	121867037	ENSTGUG00000014545	protein_idENSTGUP00000014914
ENSTGUT00000009949	1.2048	0.00962656	0.0781742	11	12	48	15	10968152	10969596	ENSTGUG00000009540	COX6A1
ENSTGUT00000009609	0.747392	0.00965976	0.0783885	729	749	2260	18	9481799	9497568	ENSTGUG00000009216	transcript_name XP_002197951.1
ENSTGUT00000000095	0.939369	0.00967488	0.0784559	27	39	114	Z	1811010	1829490	ENSTGUG00000000091	SHB
ENSTGUT00000010141	-1.04602	0.00974118	0.0789088	47	75	53	6	21553421	21577137	ENSTGUG00000009730	ARHGAP19
ENSTGUT00000016372	0.990398	0.00975131	0.0789088	20	28	86	Un	16972311	16974628	ENSTGUG00000015752	protein_idENSTGUP00000016074
ENSTGUT00000007568	0.968939	0.00975131	0.0789088	22	26	85	4	41356837	41375794	ENSTGUG00000007260	ZDHHC2
ENSTGUT00000009385	-0.838447	0.00977102	0.0789691	802	1125	968	4	48242618	48277232	ENSTGUG00000008989	KLHL5
ENSTGUT00000010302	-0.910909	0.00977249	0.0789691	112	198	147	8	25572351	25590156	ENSTGUG00000009870	ATG4C
ENSTGUT00000005245	-1.23391	0.00978386	0.0790055	22	41	24	11	4348383	4352317	ENSTGUG00000005036	CIAPIN1
ENSTGUT00000013072	-1.06913	0.00979241	0.0790191	47	55	44	2	148492850	148522990	ENSTGUG00000012554	LRRC6
ENSTGUT00000014002	0.784975	0.00980079	0.0790313	142	156	466	1	97649114	97656127	ENSTGUG00000013444	C21orf59
ENSTGUT00000012174	-0.859284	0.00989419	0.0797286	397	360	382	1	49873267	49892858	ENSTGUG00000011671	SLC7A1
ENSTGUT00000003400	0.781209	0.00994984	0.080121	129	154	440	8	105356	108090	ENSTGUG00000003271	MRPS14
ENSTGUT00000012137	-0.869346	0.00998955	0.0803322	278	369	319	5	29515517	29531338	ENSTGUG00000011645	C15orf24
ENSTGUT00000006443	-31.2811	0.0100457	0.0803322	6	5	0	11	5627883	5635327	ENSTGUG00000006176	FUK
ENSTGUT00000006283	-3.32443	0.0100457	0.0803322	8	3	1	7	10596807	10601337	ENSTGUG00000006003	DNPEP
ENSTGUT00000001282	-3.31774	0.0100457	0.0803322	6	5	1	26	1791031	1950638	ENSTGUG00000001222	LGR6
ENSTGUT00000002090	-3.31108	0.0100457	0.0803322	4	7	1	Z	41612090	41621102	ENSTGUG00000002005	CAPSL
ENSTGUT00000002507	-3.31108	0.0100457	0.0803322	4	7	1	17	250972	251094	ENSTGUG00000002417	XP_002190485.1
ENSTGUT00000005184	-3.30776	0.0100457	0.0803322	3	8	1	11	4322596	4325236	ENSTGUG00000004974	DOK4
ENSTGUT00000006403	-3.30776	0.0100457	0.0803322	3	8	1	15	3377706	3378515	ENSTGUG00000006179	B3GNT4
ENSTGUT00000004370	-3.30444	0.0100457	0.0803322	2	9	1	14	2779346	2783731	ENSTGUG00000004207	DCI
ENSTGUT00000009384	0.76895	0.0100459	0.0803322	186	222	629	1	25720208	25771675	ENSTGUG00000008975	ATP11A
ENSTGUT00000001132	0.87651	0.0100906	0.0806333	52	51	172	2	17114725	17222964	ENSTGUG00000001078	MPP7
ENSTGUT00000000426	0.746527	0.0101029	0.0806759	505	573	1640	Z	6113514	6144079	ENSTGUG00000000401	SPTLC1
ENSTGUT00000010294	-0.910751	0.0101166	0.0806959	152	138	141	1A	49001932	49015691	ENSTGUG00000009852	XRCC6
ENSTGUT00000011170	0.94728	0.0101262	0.0806959	23	40	109		26481619	26484935
ENSTGUT00000007700	-1.33639	0.0101264	0.0806959	26	24	18	17	11211698	11258306	ENSTGUG00000007386	FAM125B
ENSTGUT00000013510	1.00105	0.0101446	0.0807844	17	28	81	5	55844024	55851322	ENSTGUG00000012972	XP_002200388.1
ENSTGUT00000003277	0.75267	0.010154	0.0808036	398	416	1248	Z	52715348	52732443	ENSTGUG00000003138	HNRNPK
ENSTGUT00000012566	-1.59298	0.0102136	0.0812216	14	16	9	3	68771145	68775698	ENSTGUG00000012065	DDO
ENSTGUT00000010533	0.863809	0.0102374	0.0812716	45	63	177	6	22565608	22580664	ENSTGUG00000010094	FAM178A
ENSTGUT00000003075	-0.841277	0.010239	0.0812716	567	724	650	4	16249844	16264856	ENSTGUG00000002954	IGFBP7
ENSTGUT00000005055	-1.84954	0.0102411	0.0812716	9	15	6	14	6465765	6466617	ENSTGUG00000004870	C16orf75
ENSTGUT00000007806	-0.899099	0.0102536	0.0813151	128	190	153	9	7187158	7225744	ENSTGUG00000007464	DGKD
ENSTGUT00000012745	-0.952668	0.0102639	0.0813404	82	132	99	2	138751609	138752550	ENSTGUG00000012242	TMEM74
ENSTGUT00000016237	0.811646	0.0102926	0.0815119	97	89	298	Un	104709611	104718496	ENSTGUG00000015597	protein_idENSTGUP00000015947
ENSTGUT00000001456	1.28454	0.0104469	0.0826767	4	12	35	26	2904736	2913909	ENSTGUG00000001400	TMEM77
ENSTGUT00000012796	-1.13262	0.0104849	0.0828408	33	55	36	1	57345470	57371431	ENSTGUG00000012284	LCP1
ENSTGUT00000017828	1.88104	0.0104964	0.0828408	3	3	20	Un	142025868	142038173	ENSTGUG00000017145	SRCIN1
ENSTGUT00000004666	1.80349	0.0104964	0.0828408	4	2	19	11	2309954	2415778	ENSTGUG00000004472	CMIP
ENSTGUT00000011918	1.80349	0.0104964	0.0828408	4	2	19	5	27242101	27251590	ENSTGUG00000011440	XP_002199380.1
ENSTGUT00000008159	0.817243	0.0105192	0.0829638	87	91	285		44141693	44159487
ENSTGUT00000007797	-0.880732	0.0105393	0.0830655	200	187	192	3	29013677	29020672	ENSTGUG00000007487	NAPB
ENSTGUT00000004072	1.29217	0.0105902	0.0833529	12	5	38	2	61668409	61677144	ENSTGUG00000003917	GGCT
ENSTGUT00000005880	1.27327	0.0105902	0.0833529	4	14	39	9	3776452	3976275	ENSTGUG00000005665	HS6ST1
ENSTGUT00000006194	1.18021	0.0106161	0.0834995	9	15	49	1A	29440411	29441382	ENSTGUG00000005972	protein_idENSTGUP00000006135
ENSTGUT00000017830	1.20912	0.0106693	0.0837512	10	12	46	Un	26284179	26288547	ENSTGUG00000017155	protein_idENSTGUP00000017434
ENSTGUT00000013009	-0.846254	0.010673	0.0837512	329	645	480	2	145422865	145436899	ENSTGUG00000012490	SQLE
ENSTGUT00000005419	-0.94625	0.0106741	0.0837512	83	123	96	2	65186958	65208536	ENSTGUG00000005196	AVL9
ENSTGUT00000008498	0.834244	0.0106772	0.0837512	38	91	204	3	31864926	32029177	ENSTGUG00000008155	PLD5
ENSTGUT00000010133	0.820039	0.0107063	0.083922	51	105	245	1	28089937	28151055	ENSTGUG00000009716	UXS1
ENSTGUT00000003090	-1.21583	0.010805	0.0844508	35	34	27	27	2944147	2950604	ENSTGUG00000002970	XP_002198613.1
ENSTGUT00000011786	1.25048	0.0108064	0.0844508	10	9	41	9	26403834	26434822	ENSTGUG00000011304	MME
ENSTGUT00000010286	-1.26527	0.0108318	0.0844508	26	27	20	12	16920389	16963852	ENSTGUG00000009868	protein_idENSTGUP00000010178
ENSTGUT00000000891	3.46492	0.0108325	0.0844508	1	0	10	26	98716	100266	ENSTGUG00000000862	KCNA10
ENSTGUT00000015657	3.46492	0.0108325	0.0844508	1	0	10	Un	11329377	11330622	ENSTGUG00000015055	KIAA0913-2
ENSTGUT00000005968	3.31292	0.0108325	0.0844508	1	0	9	12	5770494	5773381	ENSTGUG00000005753	B5KFM9_TAEGU
ENSTGUT00000005376	2.31839	0.0108325	0.0844508	0	2	9	22	3149422	3160887	ENSTGUG00000005176	SFRP1
ENSTGUT00000015235	2.31839	0.0108325	0.0844508	0	2	9	Un	8017369	8019241	ENSTGUG00000014643	protein_idENSTGUP00000015008
ENSTGUT00000004772	0.736785	0.0108669	0.0846618	574	635	1829	8	5936618	5944391	ENSTGUG00000004594	PRPF38B
ENSTGUT00000007015	0.740215	0.0109151	0.0849796	532	446	1501	17	9805443	9833266	ENSTGUG00000006752	DAB2IP
ENSTGUT00000001760	-1.00845	0.0109402	0.0851179	46	87	59	4	1913876	1929910	ENSTGUG00000001690	SCARB2
ENSTGUT00000013046	0.72923	0.0109817	0.0853828	1528	1277	4276	2	147367165	147423050	ENSTGUG00000012522	ASAP1
ENSTGUT00000008998	-0.885271	0.0110142	0.0855774	192	145	168	14	14822795	14831244	ENSTGUG00000008623	NPTX2
ENSTGUT00000004040	-0.887538	0.0110431	0.0857444	170	123	146	22	338053	347100	ENSTGUG00000003860	NFU1
ENSTGUT00000009547	-1.06174	0.0110506	0.0857446	46	58	45	4	49164647	49261580	ENSTGUG00000009152	ARAP2
ENSTGUT00000001457	-1.41811	0.0110762	0.0858273	10	32	14	26	2928405	2929604	ENSTGUG00000001402	C1orf103
ENSTGUT00000002910	-1.40858	0.0110762	0.0858273	20	21	14	4A	6579293	6597288	ENSTGUG00000002793	HEPH
ENSTGUT00000000800	-0.903139	0.0111233	0.0861347	144	139	138	28	3611699	3696244	ENSTGUG00000000729	PTPRS
ENSTGUT00000004486	0.785965	0.0111573	0.0863398	104	116	344	Z	57860615	57919141	ENSTGUG00000004299	MLLT3
ENSTGUT00000010924	-0.966538	0.0112093	0.0866838	81	103	85	5	21699376	21710528	ENSTGUG00000010475	NR1H3
ENSTGUT00000002117	0.738169	0.0112295	0.0867815	403	473	1323	3	21584	85563	ENSTGUG00000002002	MAP4K3
ENSTGUT00000004653	0.824789	0.0112449	0.0868425	74	75	240	17	6246901	6250138	ENSTGUG00000004463	TOR1A
ENSTGUT00000013136	0.747541	0.0112564	0.086873	245	310	841	2	149897912	149983842	ENSTGUG00000012611	KHDRBS3
ENSTGUT00000007158	-1.13116	0.0112916	0.0869737	26	55	33	4	39284541	39290835	ENSTGUG00000006891	TLR3
ENSTGUT00000013625	0.894079	0.0113026	0.0869737	30	46	127	3	100069607	100123148	ENSTGUG00000013081	GREB1
ENSTGUT00000011173	-2.10707	0.0113122	0.0869737	10	9	4	1	34704646	34705722	ENSTGUG00000010727	P2RY8
ENSTGUT00000015103	1.58319	0.0113148	0.0869737	3	7	27	Un	6822056	6823943	ENSTGUG00000014519	XP_002198625.1
ENSTGUT00000000951	1.57983	0.0113148	0.0869737	4	6	27	28	4312647	4335080	ENSTGUG00000000905	SBNO2
ENSTGUT00000004234	1.57983	0.0113148	0.0869737	4	6	27	1A	19588090	19617391	ENSTGUG00000004046	MAPK12
ENSTGUT00000013517	0.735657	0.0113652	0.0873028	417	559	1463	5	56019200	56034204	ENSTGUG00000012978	HIF1A
ENSTGUT00000003693	-0.84188	0.0113964	0.0874555	387	435	416	6	1305519	1332160	ENSTGUG00000003489	HERC4
ENSTGUT00000001805	-0.92741	0.0114023	0.0874555	94	121	102	4	2216636	2221701	ENSTGUG00000001728	CCNG2
ENSTGUT00000004564	-0.852689	0.0114079	0.0874555	294	288	294	18	2932267	2974670	ENSTGUG00000004385	CACNG4
ENSTGUT00000013031	0.761008	0.0114393	0.0875972	171	197	565	3	79860136	79886546	ENSTGUG00000012515	CYB5R4
ENSTGUT00000006124	0.898244	0.0114475	0.0875972	39	34	124	2	69608251	69621651	ENSTGUG00000005887	PAK1IP1
ENSTGUT00000000287	0.946353	0.0114526	0.0875972	26	29	96	Z	3848105	3859023	ENSTGUG00000000279	FUT10
ENSTGUT00000003626	-0.938316	0.0114569	0.0875972	102	109	100	19	1079337	1385602	ENSTGUG00000003475	WBSCR17
ENSTGUT00000019233	1.01329	0.0114644	0.0875972	18	22	73	Un	160253635	160253898	ENSTGUG00000018411	protein_idENSTGUP00000018274
ENSTGUT00000017452	-1.6194	0.0115383	0.0879866	15	19	10	Un	166510154	166513096	ENSTGUG00000016787	SC5DL
ENSTGUT00000012775	-1.60902	0.0115383	0.0879866	11	23	10	5	39274768	39276981	ENSTGUG00000012271	C14orf4
ENSTGUT00000005628	-1.58276	0.0115383	0.0879866	17	16	10	8	8346080	8357152	ENSTGUG00000005401	FRRS1
ENSTGUT00000002895	1.06916	0.0115748	0.0881981	8	24	60	17	1757752	1761583	ENSTGUG00000002787	FAM166A
ENSTGUT00000004000	0.736164	0.0115954	0.0881981	376	425	1210	2	61426542	61452080	ENSTGUG00000003848	SNRK
ENSTGUT00000010830	2.37248	0.0116041	0.0881981	0	3	14	8	27670864	27695036	ENSTGUG00000010382	protein_idENSTGUP00000010717
ENSTGUT00000001345	-1.28533	0.0116091	0.0881981	19	41	22	2	21789164	21797795	ENSTGUG00000001292	PTPLA
ENSTGUT00000002548	-1.21665	0.0116091	0.0881981	28	31	23	21	1095213	1098215	ENSTGUG00000002457	MIIP
ENSTGUT00000013736	-0.917162	0.0116121	0.0881981	78	149	107	3	107097237	107142966	ENSTGUG00000013190	FKBP1B
ENSTGUT00000003022	0.782407	0.0116308	0.0882821	98	118	336	3	11872196	11947115	ENSTGUG00000002899	KCNK2
ENSTGUT00000002414	-0.962742	0.0116477	0.088352	79	91	79	21	898583	901323	ENSTGUG00000002320	FBXO2
ENSTGUT00000004457	0.757062	0.011657	0.0883645	167	207	571	7	4889915	4906920	ENSTGUG00000004281	PTPLB
ENSTGUT00000009828	-0.965611	0.0116761	0.0884434	71	89	74	12	14403428	14410845	ENSTGUG00000009431	THOC7
ENSTGUT00000004239	-1.22396	0.0116828	0.0884434	28	34	24	3	18376606	18399483	ENSTGUG00000004070	CNIH3
ENSTGUT00000008899	-0.850783	0.0117062	0.088545	251	338	294	5	10806780	11038531	ENSTGUG00000008522	SOX6
ENSTGUT00000010255	-1.30519	0.0117193	0.088545	14	33	17	1A	48962632	48996896	ENSTGUG00000009814	MEI1
ENSTGUT00000012957	-1.29605	0.0117193	0.088545	23	23	17	5	44513799	44559839	ENSTGUG00000012450	KCNK13
ENSTGUT00000009015	0.917725	0.0117376	0.0885905	42	23	113	11	13537140	13537988	ENSTGUG00000008664	SIAH1
ENSTGUT00000013079	1.36232	0.0117407	0.0885905	7	5	28	3	80542646	80542810	ENSTGUG00000012563	TPBG
ENSTGUT00000002749	-1.16791	0.0117881	0.0886723	25	40	26	2	49514853	49514927	ENSTGUG00000002647	TMEM196
ENSTGUT00000018577	-2.83539	0.0117901	0.0886723	1	15	2	2	149534039	149534125	ENSTGUG00000017890
ENSTGUT00000003701	-2.76564	0.0117901	0.0886723	8	7	2	22	138893	144507	ENSTGUG00000003553	POLD2
ENSTGUT00000016853	-2.25978	0.0117901	0.0886723	4	12	3	Un	162349942	162354286	ENSTGUG00000016203
ENSTGUT00000001639	-2.1775	0.0117901	0.0886723	7	8	3	Z	32644449	32655454	ENSTGUG00000001575	RNF165
ENSTGUT00000004578	-0.9856	0.0118032	0.0887128	60	69	59	7	5766994	5781542	ENSTGUG00000004409	SLC15A2
ENSTGUT00000002282	-0.923999	0.0118208	0.0887872	79	158	111	4	8062655	8074746	ENSTGUG00000002188	COQ2
ENSTGUT00000003446	-0.824299	0.0118746	0.0890495	466	662	572	4	20351882	20363287	ENSTGUG00000003296	EIF4E
ENSTGUT00000001168	-0.902773	0.011875	0.0890495	110	154	127	23	3230024	3232899	ENSTGUG00000001124	C1orf63
ENSTGUT00000013982	0.725339	0.0118789	0.0890495	773	883	2482	1	96196507	96220592	ENSTGUG00000013425	ATG3
ENSTGUT00000001716	0.977409	0.0119486	0.0895134	25	19	79	Z	37443279	37526566	ENSTGUG00000001649	BRUNOL4
ENSTGUT00000002867	-0.925921	0.0120267	0.0900401	96	105	96	1A	11807545	11963535	ENSTGUG00000002751	PSMC2
ENSTGUT00000009043	0.895696	0.0120351	0.0900438	45	30	128	1	24134011	24136143	ENSTGUG00000008688	IRS2
ENSTGUT00000002520	2.60789	0.0121162	0.0905919	0	2	11	2	46223108	46226072	ENSTGUG00000002429	VWDE-1
ENSTGUT00000012641	0.720626	0.0121522	0.090802	829	1257	3077	2	136067262	136086178	ENSTGUG00000012137	ATP6V1C1
ENSTGUT00000010708	-0.865773	0.0122198	0.0912482	159	259	205	5	20381449	20398751	ENSTGUG00000010270	CD82
ENSTGUT00000012508	-0.989458	0.0122487	0.0914049	55	82	62	1	54773602	54785517	ENSTGUG00000012010	MRPS31
ENSTGUT00000009732	0.887503	0.0122599	0.0914287	22	47	114	8	22748383	22753735	ENSTGUG00000009333	YIPF1
ENSTGUT00000001047	-1.05757	0.012298	0.0916536	46	48	41	28	4565319	4568475	ENSTGUG00000001010	DAPK3
ENSTGUT00000012860	-0.962376	0.0123217	0.0917706	40	117	71	1	58258832	58262251	ENSTGUG00000012353	C13orf31
ENSTGUT00000012412	-1.40882	0.0123362	0.0918194	21	26	16	5	35803935	35808021	ENSTGUG00000011918	C14orf147
ENSTGUT00000001081	0.730309	0.0123656	0.0919789	373	490	1290		16468039	16483265
ENSTGUT00000001777	0.73434	0.0124006	0.0921538	288	364	979	Z	38189273	38204076	ENSTGUG00000001708	UBAP1
ENSTGUT00000001815	-0.976473	0.0124052	0.0921538	69	81	69	Z	38521762	38525649	ENSTGUG00000001729	DCTN3
ENSTGUT00000009767	0.757434	0.0124322	0.0922822	131	175	466	7	18831524	18884332	ENSTGUG00000009380	UBE2E3
ENSTGUT00000001336	-0.904157	0.0124425	0.0922822	97	156	121	13	10088160	10095811	ENSTGUG00000001286	UBE2B
ENSTGUT00000004180	-1.80737	0.0124497	0.0922822	14	13	7	3	18212037	18224545	ENSTGUG00000004015	FBXO28
ENSTGUT00000000321	0.791711	0.0124545	0.0922822	124	73	316	13	2379015	2383317	ENSTGUG00000000309	RPL26L1
ENSTGUT00000003089	1.67425	0.0124954	0.0925251	2	6	23	2	53851888	53873613	ENSTGUG00000002969	WIPF3
ENSTGUT00000004384	-0.858641	0.012564	0.0929672	156	282	215	8	4242067	4327480	ENSTGUG00000004186	KCNT2
ENSTGUT00000006204	0.718421	0.0125712	0.0929672	636	1096	2537	2	69702561	69758252	ENSTGUG00000005956	CAP2
ENSTGUT00000003755	0.749715	0.0126173	0.0932479	188	205	600	12	171354	215292	ENSTGUG00000003575	FGD3
ENSTGUT00000010517	-0.95808	0.0126921	0.0937408	60	119	82	1A	49569307	49630491	ENSTGUG00000010083	MKL1
ENSTGUT00000012625	0.728812	0.0127086	0.093802	326	394	1079	1	55948726	55958266	ENSTGUG00000012117	C13orf1
ENSTGUT00000005859	-1.03755	0.0127629	0.0941427	29	80	47	20	7267138	7278816	ENSTGUG00000005628	ZNFX1
ENSTGUT00000019117	1.04913	0.0129545	0.0954952	23	14	70	20	11791380	11792477	ENSTGUG00000018255	C20orf177
ENSTGUT00000006978	-0.897478	0.0130011	0.0957371	100	127	110	6	14282795	14336988	ENSTGUG00000006706	VCL
ENSTGUT00000002525	0.742233	0.013004	0.0957371	210	227	664	4A	3984549	4120289	ENSTGUG00000002423	DACH2
ENSTGUT00000006511	-1.11501	0.0130442	0.0959377	41	40	34	14	9062687	9103946	ENSTGUG00000006254	ARHGAP17
ENSTGUT00000007395	-0.839814	0.0130527	0.0959377	180	357	266	6	15118210	15122317	ENSTGUG00000007105	EIF3F
ENSTGUT00000012765	-0.890355	0.0130864	0.0959377	115	137	123	2	138898667	138909358	ENSTGUG00000012252	EBAG9
ENSTGUT00000009704	-2.86672	0.013098	0.0959377	11	5	2	1A	47487358	47488023	ENSTGUG00000009317	HIST1H1A-2
ENSTGUT00000011113	-2.85728	0.013098	0.0959377	8	8	2	3	47307131	47313513	ENSTGUG00000010664	ZC3H12D
ENSTGUT00000005232	-2.851	0.013098	0.0959377	6	10	2	Z	63922421	63924213	ENSTGUG00000005033	CD274
ENSTGUT00000013234	-2.27546	0.013098	0.0959377	9	7	3	1A	73470064	73512929	ENSTGUG00000012714	LOH12CR1
ENSTGUT00000014402	-2.26604	0.013098	0.0959377	6	10	3	Un	116727282	116731047	ENSTGUG00000013835	DOCK7
ENSTGUT00000003577	-1.16033	0.0131603	0.0962122	31	46	31	3	15152282	15162098	ENSTGUG00000003439	KCNG3
ENSTGUT00000000471	-1.15757	0.0131603	0.0962122	49	26	31	2	5583843	5586850	ENSTGUG00000000458	AXUD1
ENSTGUT00000009304	1.55696	0.0131605	0.0962122	5	4	24	18	9165949	9170097	ENSTGUG00000008932	LRRC59
ENSTGUT00000011104	-0.809617	0.0131774	0.0962747	552	798	691	4	64555982	64605030	ENSTGUG00000010646	MAEA
ENSTGUT00000004244	0.744197	0.0132027	0.0963979	155	209	549	4A	11857209	11946722	ENSTGUG00000004075	PSMD10
ENSTGUT00000012356	-0.88064	0.0132315	0.0965474	129	167	145	1A	62308052	62349399	ENSTGUG00000011858	C22orf9
ENSTGUT00000006257	-0.950571	0.0132581	0.09668	85	60	69	12	6315981	6321703	ENSTGUG00000006028	DUSP7
ENSTGUT00000004124	-0.80048	0.0133297	0.0971406	873	1370	1151	Z	56668788	56681379	ENSTGUG00000003968	TBCA
ENSTGUT00000007316	-0.79884	0.0133515	0.0972375	1278	1452	1423	20	8572867	8584834	ENSTGUG00000007038	B5FXL6_TAEGU
ENSTGUT00000007670	0.720861	0.01337	0.0973113	364	536	1330	4	42865577	42872358	ENSTGUG00000007372	C8orf79
ENSTGUT00000009405	-0.839682	0.0133852	0.09736	200	252	228	5	12613411	12635060	ENSTGUG00000009007	PTPRJ
ENSTGUT00000007349	0.792064	0.0134463	0.0977426	75	87	254	17	10225098	10382908	ENSTGUG00000007024	DENND1A
ENSTGUT00000001367	-1.58758	0.0135308	0.0982328	12	18	9	2	21974685	22109468	ENSTGUG00000001311	CUBN
ENSTGUT00000003573	-1.55353	0.0135308	0.0982328	17	12	9	4A	9441549	9442588	ENSTGUG00000003432	NDUFA1
ENSTGUT00000003483	0.722915	0.0135798	0.0984902	316	380	1039	20	843465	875891	ENSTGUG00000003336	NCOA6
ENSTGUT00000003088	1.11722	0.0135934	0.0984902	10	14	47	3	12236362	12264303	ENSTGUG00000002951	SMYD2
ENSTGUT00000007026	-0.937451	0.0136032	0.0984902	59	122	84	4	38829923	38831736	ENSTGUG00000006757	SLC25A4
ENSTGUT00000009977	-1.0702	0.0136595	0.0984902	46	44	39	18	10873558	10883081	ENSTGUG00000009555	SCPEP1
ENSTGUT00000011274	0.720817	0.0137206	0.0984902	412	401	1223	2	113492451	113525950	ENSTGUG00000010816	MAPRE2
ENSTGUT00000000113	30.5484	0.0137717	0.0984902	0	0	6	2	733460	733644	ENSTGUG00000000111
ENSTGUT00000002056	30.5484	0.0137717	0.0984902	0	0	6	1A	2381498	2389558	ENSTGUG00000001980	PODXL
ENSTGUT00000011259	30.5484	0.0137717	0.0984902	0	0	6	3	49556698	49557558	ENSTGUG00000010809	STX11
ENSTGUT00000014464	30.5484	0.0137717	0.0984902	0	0	6	Un	1856523	1861189	ENSTGUG00000013893	XP_002197210.1
ENSTGUT00000014800	30.5484	0.0137717	0.0984902	0	0	6	Un	32896343	32898416	ENSTGUG00000014222	protein_idENSTGUP00000014606
ENSTGUT00000015002	30.5484	0.0137717	0.0984902	0	0	6	Un	34321700	34336524	ENSTGUG00000014403	XP_002191636.1
ENSTGUT00000015980	30.5484	0.0137717	0.0984902	0	0	6	Un	102629461	102631442	ENSTGUG00000015370	SEC24A
ENSTGUT00000016195	30.5484	0.0137717	0.0984902	0	0	6	Un	104418536	104419665	ENSTGUG00000015571	XP_002199157.1
ENSTGUT00000000314	30.2853	0.0137717	0.0984902	0	0	5	2	3318926	3333710	ENSTGUG00000000290	XP_002193375.1
ENSTGUT00000001029	30.2853	0.0137717	0.0984902	0	0	5	23	2787930	2793877	ENSTGUG00000000992	ZDHHC18
ENSTGUT00000002366	30.2853	0.0137717	0.0984902	0	0	5	4A	863678	870665	ENSTGUG00000002253	CSTF2
ENSTGUT00000004711	30.2853	0.0137717	0.0984902	0	0	5		22114111	22126022
ENSTGUT00000005211	30.2853	0.0137717	0.0984902	0	0	5	19	6002124	6013856	ENSTGUG00000005003	TMEM132E
ENSTGUT00000005710	30.2853	0.0137717	0.0984902	0	0	5		2339406	2350951
ENSTGUT00000008209	30.2853	0.0137717	0.0984902	0	0	5	12	9427637	9434980	ENSTGUG00000007879	GATA2
ENSTGUT00000010058	30.2853	0.0137717	0.0984902	0	0	5	3	40698024	40699094	ENSTGUG00000009656	protein_idENSTGUP00000009951
ENSTGUT00000014320	30.2853	0.0137717	0.0984902	0	0	5	Un	28867312	28868340	ENSTGUG00000013754	FARSA
ENSTGUT00000016190	30.2853	0.0137717	0.0984902	0	0	5		73279921	73281486
ENSTGUT00000018660	30.2853	0.0137717	0.0984902	0	0	5	7	21755225	21755313	ENSTGUG00000017973	SNORD70
ENSTGUT00000012467	-0.891488	0.0137869	0.0985379	96	146	117	1	53819513	53939566	ENSTGUG00000011967	FREM2
ENSTGUT00000003284	0.71219	0.0139555	0.0996811	562	650	1799	4A	8412294	8437993	ENSTGUG00000003141	WDR44
Transcripts with adjusted P value > 0.1
ENSTGUT00000012243	0.70694	0.0140392	0.100217	999	989	2961	5	30610960	30922074	ENSTGUG00000011748	MEIS2
ENSTGUT00000016837	0.819616	0.0140839	0.100444	65	52	189	Un	46490228	46494012	ENSTGUG00000016196	XP_002190842.1
ENSTGUT00000001517	0.715409	0.0140885	0.100444	450	460	1361	13	12180273	12223193	ENSTGUG00000001457	GABRA1
ENSTGUT00000009414	0.963413	0.0141588	0.100853	39	9	87	15	10067370	10112873	ENSTGUG00000009017	RBM19
ENSTGUT00000008542	0.729918	0.0141635	0.100853	196	254	673	14	13162882	13166158	ENSTGUG00000008205	PSMG3
ENSTGUT00000012291	0.907444	0.0141996	0.101048	21	36	96	3	62283213	62293554	ENSTGUG00000011798	HDDC2
ENSTGUT00000008778	-0.839696	0.0142419	0.101233	223	257	243	14	13706982	13713368	ENSTGUG00000008424	C7orf20
ENSTGUT00000011131	0.78957	0.0142431	0.101233	74	83	246	1	33820549	33870298	ENSTGUG00000010681	PPP2R3B
ENSTGUT00000008537	-0.958995	0.0143043	0.101605	58	87	67	1A	43310288	43347077	ENSTGUG00000008178	DCN
ENSTGUT00000001510	-2.06114	0.0143462	0.101777	12	11	5	26	3092425	3095587	ENSTGUG00000001452	B5FXA7_TAEGU
ENSTGUT00000002874	-1.78649	0.0143462	0.101777	8	15	6	1A	11876524	11880363	ENSTGUG00000002765	ARMC10
ENSTGUT00000013964	1.66724	0.0144028	0.10185	1	6	20	1	95665423	95668363	ENSTGUG00000013408	ZDHHC23
ENSTGUT00000000112	1.66025	0.0144028	0.10185	3	4	20	Z	2005386	2015475	ENSTGUG00000000103	TRIM14
ENSTGUT00000006843	1.58625	0.0144028	0.10185	3	4	19	20	8105738	8106701	ENSTGUG00000006598	XKR7
ENSTGUT00000000307	1.47949	0.0144028	0.10185	0	8	20	13	2261864	2262969	ENSTGUG00000000299	DUSP1
ENSTGUT00000012298	-1.16578	0.0144185	0.10185	26	44	28	7	33247677	33259869	ENSTGUG00000011790	MCM6
ENSTGUT00000003362	-1.15556	0.0144185	0.10185	31	38	28		358316	368245
ENSTGUT00000006983	-1.12522	0.0144185	0.10185	21	50	29	11	6541251	6544366	ENSTGUG00000006729	LRRC50
ENSTGUT00000007449	0.745215	0.0144764	0.102161	109	175	426	4	41058913	41142353	ENSTGUG00000007145	MTUS1
ENSTGUT00000006269	-1.1702	0.0144802	0.102161	22	46	27	9	4485603	4502446	ENSTGUG00000006032	UBE2G2
ENSTGUT00000003752	-0.824319	0.0145551	0.102515	257	277	274	3	16261637	16412751	ENSTGUG00000003517	THADA
ENSTGUT00000001651	-1.3435	0.0145572	0.102515	19	26	16	2	26290417	26297898	ENSTGUG00000001585	PDK4
ENSTGUT00000017122	-1.26309	0.0145572	0.102515	22	23	17	Un	112044306	112045024	ENSTGUG00000016472	protein_idENSTGUP00000016774
ENSTGUT00000013496	1.34203	0.014582	0.102564	5	9	32	3	95129896	95252393	ENSTGUG00000012954	SNTG2
ENSTGUT00000010281	1.33883	0.014582	0.102564	6	8	32	1	29730805	29734638	ENSTGUG00000009861	IL18R1
ENSTGUT00000002486	0.707823	0.0146377	0.10288	516	583	1628	4A	2746377	2773320	ENSTGUG00000002396	PCDH11X
ENSTGUT00000009584	0.850913	0.0146448	0.10288	38	46	137	7	17957470	17967112	ENSTGUG00000009194	PLEKHA3
ENSTGUT00000013554	-0.89173	0.0146615	0.102935	122	81	101	1	86911963	86923223	ENSTGUG00000013014	ALG8
ENSTGUT00000010049	0.785038	0.0147259	0.103324	66	94	248	1	27293423	27311893	ENSTGUG00000009631	LIMS1
ENSTGUT00000012233	0.769789	0.0147581	0.103486	64	114	271	5	30163902	30196428	ENSTGUG00000011737	RASGRP1
ENSTGUT00000005956	0.756743	0.0148051	0.103753	128	105	361	1	4083684	4107031	ENSTGUG00000005733	WDR4
ENSTGUT00000001215	0.705527	0.0148808	0.104209	629	554	1769	13	8215273	8218935	ENSTGUG00000001168	HNRNPAB
ENSTGUT00000001269	0.75586	0.0149025	0.104209	80	129	316	2	20070215	20314945	ENSTGUG00000001220
ENSTGUT00000008888	0.760948	0.0149039	0.104209	96	114	322	14	14161728	14215260	ENSTGUG00000008535	FAM20C
ENSTGUT00000012644	0.699488	0.0149064	0.104209	961	1129	3073	1	56015350	56040743	ENSTGUG00000012126	KPNA3
ENSTGUT00000002496	0.725225	0.0150241	0.104965	182	280	684	4	9685133	9784163	ENSTGUG00000002400	GAB1
ENSTGUT00000012550	0.697128	0.0150369	0.104965	1232	1541	4059	5	37662023	37670836	ENSTGUG00000012046	PNN
ENSTGUT00000008156	-1.06685	0.0150419	0.104965	28	54	35	10	11361856	11503291	ENSTGUG00000007800	ADAMTSL3
ENSTGUT00000000949	0.796188	0.0150805	0.105156	61	72	209	2	14298901	14342995	ENSTGUG00000000913	CCNY
ENSTGUT00000006390	0.742482	0.0150876	0.105156	146	134	428	4A	18397569	18461631	ENSTGUG00000006117	TRPC5
ENSTGUT00000013327	-1.59866	0.0151528	0.105373	7	27	10	3	89198584	89231732	ENSTGUG00000012799	protein_idENSTGUP00000013178
ENSTGUT00000009173	-1.57488	0.0151528	0.105373	14	19	10	18	8931157	8942245	ENSTGUG00000008799	C17orf28
ENSTGUT00000002677	-1.43476	0.0151528	0.105373	13	20	11	2	48233593	48237053	ENSTGUG00000002578	AGR2
ENSTGUT00000010778	0.737466	0.0151628	0.105373	149	170	482	10	20718578	20732988	ENSTGUG00000010331	TP53BP1
ENSTGUT00000013497	0.695764	0.0151645	0.105373	1319	1531	4182	1	83422902	83956557	ENSTGUG00000012956	DLG2
ENSTGUT00000002579	0.743876	0.0152595	0.105969	169	131	462	1A	8096700	8257327	ENSTGUG00000002449	SEMA3A
ENSTGUT00000008680	0.834451	0.0152721	0.105993	30	50	128	1A	44462143	44502555	ENSTGUG00000008330	TMCC3
ENSTGUT00000007918	1.66041	0.0152949	0.106035	6	2	23	20	10198011	10198025	ENSTGUG00000007613	protein_idENSTGUP00000007833
ENSTGUT00000003308	0.726934	0.0152966	0.106035	100	234	488	17	2576029	2576251	ENSTGUG00000003183
ENSTGUT00000007045	-1.29242	0.0154347	0.106928	19	30	18	14	9568016	9578608	ENSTGUG00000006768	HAGH
ENSTGUT00000000869	-0.984502	0.0154505	0.106973	66	46	52	13	6648287	6656322	ENSTGUG00000000818	TNIP1
ENSTGUT00000000239	0.70207	0.0154801	0.107113	463	600	1559	2	2226830	2229509	ENSTGUG00000000233	ARF1
ENSTGUT00000009254	0.974786	0.0156061	0.10792	24	19	77	8	21725862	21762589	ENSTGUG00000008894	RAB3B
ENSTGUT00000003167	0.692785	0.0156398	0.108088	1009	1679	3873	20	218556	231557	ENSTGUG00000003005	NFS1
ENSTGUT00000006752	0.693446	0.0156611	0.108171	1179	1311	3655	6	12055279	12150006	ENSTGUG00000006471	DLG5
ENSTGUT00000005416	0.705321	0.0157282	0.108569	454	421	1305	10	3899226	3985853	ENSTGUG00000005039	TLN2
ENSTGUT00000006841	-1.04796	0.0157618	0.108736	35	62	42	11	6117977	6125279	ENSTGUG00000006586	OGFOD1
ENSTGUT00000003074	-0.825136	0.0158119	0.109016	190	297	246	4A	7185385	7199590	ENSTGUG00000002952	HPRT1
ENSTGUT00000009880	0.721802	0.0158426	0.1091	251	174	648	18	10426428	10455111	ENSTGUG00000009478	HLF
ENSTGUT00000002354	0.721152	0.015843	0.1091	192	224	621	3	1546071	1558813	ENSTGUG00000002252	UGP2
ENSTGUT00000007652	-0.785006	0.0158974	0.109409	683	847	802	2	80023565	80149953	ENSTGUG00000007271	MYO10
ENSTGUT00000004532	-0.854316	0.0159488	0.109697	118	144	131	3	19138468	19170068	ENSTGUG00000004345	CABC1
ENSTGUT00000008200	-0.809642	0.0159916	0.1099	278	326	312	1	16325736	16342288	ENSTGUG00000007873	SYAP1
ENSTGUT00000007244	0.728802	0.0160048	0.1099	161	176	507	7	11995445	12188481	ENSTGUG00000006950	KCNH7
ENSTGUT00000015620	-1.71045	0.0160166	0.1099	18	7	7	Un	10785841	10786582	ENSTGUG00000015017
ENSTGUT00000004595	-1.70474	0.0160166	0.1099	16	9	7	6	2916266	2933578	ENSTGUG00000004415	OIT3
ENSTGUT00000013700	0.928488	0.0161073	0.110169	32	19	89	5	60275934	60294429	ENSTGUG00000013154	XP_002195769.1
ENSTGUT00000003340	0.921626	0.0161073	0.110169	23	29	89	Z	52833816	52952642	ENSTGUG00000003203	FRMD3
ENSTGUT00000009419	-31.1554	0.0161707	0.110169	9	1	0	1A	46958337	46983231	ENSTGUG00000009037	SLC5A8
ENSTGUT00000011319	-31.1554	0.0161707	0.110169	9	1	0	6	27413905	27461637	ENSTGUG00000010833	NRAP
ENSTGUT00000015774	-31.152	0.0161707	0.110169	8	2	0	Un	101109958	101111162	ENSTGUG00000015169	C2orf79
ENSTGUT00000015752	-31.1452	0.0161707	0.110169	6	4	0	Un	11837324	11842170	ENSTGUG00000015147	protein_idENSTGUP00000015491
ENSTGUT00000000069	-31.1351	0.0161707	0.110169	3	7	0	Z	1590819	1606767	ENSTGUG00000000071	XP_002200141.1
ENSTGUT00000006741	-31.1351	0.0161707	0.110169	3	7	0	4A	19512691	19516517	ENSTGUG00000006495	PRPS1
ENSTGUT00000009890	-3.1852	0.0161707	0.110169	7	3	1	7	19290316	19336649	ENSTGUG00000009498	PPP1R1C
ENSTGUT00000001033	-3.17843	0.0161707	0.110169	5	5	1	28	4508474	4517131	ENSTGUG00000000994	MAP2K2
ENSTGUT00000009400	-3.17506	0.0161707	0.110169	4	6	1	10	18306970	18310521	ENSTGUG00000009032	SPG21
ENSTGUT00000009562	-3.17506	0.0161707	0.110169	4	6	1	5	13036565	13370972	ENSTGUG00000009167	KCNQ1
ENSTGUT00000008611	-0.873897	0.0162756	0.110819	122	115	118	11	12410797	12416541	ENSTGUG00000008259	KIAA0174
ENSTGUT00000007092	0.973209	0.0162987	0.11091	18	22	71	8	15454926	15481040	ENSTGUG00000006817	GIPC2
ENSTGUT00000003102	-2.101	0.0163296	0.110924	8	11	4	21	3800220	3808454	ENSTGUG00000002980	KIAA1751
ENSTGUT00000012234	-2.09797	0.0163296	0.110924	7	12	4	2	129368371	129388324	ENSTGUG00000011739	ATP6V0D2
ENSTGUT00000011456	-2.09495	0.0163296	0.110924	6	13	4	9	23068625	23076327	ENSTGUG00000010997	LRRC34
ENSTGUT00000000848	1.10717	0.0163484	0.110986	17	11	55	23	1209919	1225607	ENSTGUG00000000817	ZCCHC17
ENSTGUT00000014146	-1.11747	0.0165005	0.111893	27	38	27	1	113862332	113869188	ENSTGUG00000013584	RNF121
ENSTGUT00000005172	0.882512	0.0165014	0.111893	31	33	107	2	64787649	64815165	ENSTGUG00000004961	EXOSC7
ENSTGUT00000007938	1.95902	0.0165484	0.112013	0	4	14	6	16079464	16161804	ENSTGUG00000007620	PAX2
ENSTGUT00000000154	1.95539	0.0165484	0.112013	1	3	14	24	795233	798060	ENSTGUG00000000143	ZNF259
ENSTGUT00000000771	1.95174	0.0165484	0.112013	2	2	14	24	7201786	7246654	ENSTGUG00000000744	PKNOX2
ENSTGUT00000009362	1.28194	0.0166236	0.112456	7	8	33	9	14320362	14324106	ENSTGUG00000008991	APOD
ENSTGUT00000006857	1.73612	0.0167229	0.112878	1	5	18	1A	33347429	33404238	ENSTGUG00000006603	MSRB3
ENSTGUT00000007714	1.72904	0.0167229	0.112878	3	3	18	17	11385037	11392880	ENSTGUG00000007409	LMX1B
ENSTGUT00000005524	1.72548	0.0167229	0.112878	4	2	18	20	6751343	6754257	ENSTGUG00000005319	C20orf142
ENSTGUT00000013322	-0.902044	0.0167252	0.112878	73	108	87	3	89120465	89128377	ENSTGUG00000012795	BAG2
ENSTGUT00000008572	-0.839669	0.0167923	0.1132	155	181	170	5	8974832	8995118	ENSTGUG00000008236	DENND5A
ENSTGUT00000010972	-1.1034	0.0167927	0.1132	25	47	30	5	21803188	21882087	ENSTGUG00000010527	C11orf49
ENSTGUT00000001979	-0.782191	0.0168227	0.113337	338	906	633	Z	40416336	40443948	ENSTGUG00000001905	GOLPH3
ENSTGUT00000011564	0.699324	0.0169085	0.113848	349	388	1086	7	27205084	27214403	ENSTGUG00000011098	FAM171B
ENSTGUT00000003469	1.06997	0.0169314	0.113926	8	18	49	4A	9358401	9359926	ENSTGUG00000003329	CXorf56
ENSTGUT00000002364	-1.13931	0.0169399	0.113926	33	35	28	1A	5908208	5916289	ENSTGUG00000002270	PHYH
ENSTGUT00000013339	0.695418	0.0169888	0.114188	365	489	1245	5	50862422	50868624	ENSTGUG00000012810	WDR20
ENSTGUT00000007820	0.747721	0.0170933	0.114563	70	122	288	1	14490438	14562284	ENSTGUG00000007471	RPS6KA3
ENSTGUT00000007784	0.690015	0.0171044	0.114563	565	605	1716	14	10818339	10875896	ENSTGUG00000007455	USP22
ENSTGUT00000009316	0.732281	0.0171063	0.114563	148	121	410	10	18184255	18188057	ENSTGUG00000008949	SELS
ENSTGUT00000013584	0.719016	0.0171233	0.114563	228	160	590	3	99392175	99458153	ENSTGUG00000013044	HPCAL1
ENSTGUT00000012802	-1.02052	0.0171337	0.114563	39	58	43	5	39466467	39475554	ENSTGUG00000012291	GSTZ1
ENSTGUT00000005120	-0.9841	0.0171337	0.114563	37	60	44	1	1049881	1089283	ENSTGUG00000004895	protein_idENSTGUP00000005070
ENSTGUT00000002383	0.707303	0.0171372	0.114563	196	258	668	1A	6023167	6038308	ENSTGUG00000002286	PRPF18
ENSTGUT00000012286	-1.7879	0.0171537	0.114563	7	20	7	1A	61492699	61498434	ENSTGUG00000011794	PKDREJ-2
ENSTGUT00000018783	-1.7599	0.0171537	0.114563	16	10	7	8	3322861	3322936	ENSTGUG00000018096	SNORD79
ENSTGUT00000014660	-1.75426	0.0171537	0.114563	14	12	7	Un	119391943	119392699	ENSTGUG00000014088	protein_idENSTGUP00000014475
ENSTGUT00000014871	-1.05959	0.0171541	0.114563	28	56	36	Un	4703526	4706601	ENSTGUG00000014283	XP_002195434.1
ENSTGUT00000013733	-0.93972	0.017172	0.114585	50	76	59	3	106989071	107002343	ENSTGUG00000013185	UBXN2A
ENSTGUT00000008381	-0.964999	0.017186	0.114585	40	69	50	7	14630738	14752391	ENSTGUG00000008038	MYO3B
ENSTGUT00000002588	-1.06337	0.0171873	0.114585	33	41	32	3	5765848	5903733	ENSTGUG00000002485	KIF6
ENSTGUT00000006260	-0.93596	0.0173181	0.115391	68	71	66	14	8811568	8817481	ENSTGUG00000006029	UBFD1
ENSTGUT00000008545	0.70652	0.0173399	0.115402	217	246	685	3	32296770	32402164	ENSTGUG00000008192	SDCCAG8
ENSTGUT00000009812	0.770768	0.0173399	0.115402	74	79	237	12	14238666	14498165	ENSTGUG00000009416	ATXN7
ENSTGUT00000003368	-1.05793	0.0173632	0.11549	23	59	35	4A	8577283	8586080	ENSTGUG00000003234	XP_002191036.1
ENSTGUT00000010992	-0.982445	0.0174064	0.115711	54	57	51	7	23320118	23326778	ENSTGUG00000010549	COQ10B
ENSTGUT00000008070	1.08906	0.0174165	0.115711	9	15	46	1	15231944	15261968	ENSTGUG00000007736	PPEF1
ENSTGUT00000004738	-1.06443	0.0174857	0.116026	44	41	37	10	3083457	3094970	ENSTGUG00000004517	AP3B2
ENSTGUT00000007268	0.686335	0.0174917	0.116026	509	809	1895	3	28278900	28288645	ENSTGUG00000006976	CCDC104
ENSTGUT00000016942	-0.806281	0.0174942	0.116026	225	272	257	Un	20324063	20326575	ENSTGUG00000016301	XP_002199713.1
ENSTGUT00000001069	-0.767442	0.0175381	0.116251	952	1851	1458	Z	21260739	21277578	ENSTGUG00000001029	REEP5
ENSTGUT00000010457	0.933343	0.0176267	0.116709	20	27	81	1	30323145	30384984	ENSTGUG00000010003	NPAS2
ENSTGUT00000004986	0.702586	0.0176427	0.116709	188	319	736	8	7244081	7256122	ENSTGUG00000004795	RNPC3
ENSTGUT00000015997	-1.02764	0.0176479	0.116709	36	69	46	Un	13605934	13608922	ENSTGUG00000015372	XP_002199290.1
ENSTGUT00000005796	-0.987336	0.0176479	0.116709	47	56	47	8	9661378	9662967	ENSTGUG00000005583	RWDD3
ENSTGUT00000011745	-2.74979	0.0177425	0.116798	3	12	2	7	28607527	28615834	ENSTGUG00000011260	LSS
ENSTGUT00000007841	-2.66761	0.0177425	0.116798	8	6	2	15	4814843	4815936	ENSTGUG00000007537	XP_002194412.1
ENSTGUT00000003785	-2.17115	0.0177425	0.116798	5	10	3	7	2756467	2846218	ENSTGUG00000003628	IQCA1
ENSTGUT00000010013	-2.17115	0.0177425	0.116798	5	10	3	6	21484844	21490591	ENSTGUG00000009606	PI4K2A
ENSTGUT00000015347	-2.17115	0.0177425	0.116798	5	10	3	Un	96494841	96496945	ENSTGUG00000014755	protein_idENSTGUP00000015113
ENSTGUT00000013810	-2.16799	0.0177425	0.116798	4	11	3	3	109444031	109455526	ENSTGUG00000013262	RHAG
ENSTGUT00000003077	-2.08264	0.0177425	0.116798	8	6	3	4	16279297	16285280	ENSTGUG00000002963	protein_idENSTGUP00000003048
ENSTGUT00000002712	-2.07943	0.0177425	0.116798	7	7	3	4A	5515308	5533088	ENSTGUG00000002605	KIF4A
ENSTGUT00000008501	0.722057	0.0178111	0.117182	111	192	446	14	12612227	12625182	ENSTGUG00000008140	EIF3B
ENSTGUT00000010031	0.834025	0.0178346	0.11727	53	33	141	12	15715676	15720361	ENSTGUG00000009627	KBTBD8
ENSTGUT00000013005	0.7714	0.0178846	0.117532	70	67	213	1	67673562	67873816	ENSTGUG00000012492	DACH1
ENSTGUT00000007186	-1.54259	0.0180438	0.118443	13	16	9	Z	71140026	71214110	ENSTGUG00000006911	XRCC4
ENSTGUT00000001092	-1.49873	0.0180438	0.118443	15	13	9	23	3021398	3022683	ENSTGUG00000001050	ZNF593
ENSTGUT00000012126	-0.825107	0.0181197	0.118775	120	214	168	5	29477064	29644366	ENSTGUG00000011639	AVEN
ENSTGUT00000000792	-1.33175	0.0181356	0.118775	14	31	16	Z	15388500	15393571	ENSTGUG00000000766	C9orf95
ENSTGUT00000001151	-1.21414	0.0181356	0.118775	28	15	17	26	1192018	1198696	ENSTGUG00000001106	RASSF5
ENSTGUT00000011043	-0.799868	0.0181358	0.118775	217	252	244	5	22086201	22103395	ENSTGUG00000010593	ARHGAP1
ENSTGUT00000007823	0.677271	0.0181519	0.118786	931	1576	3571	1	14568957	14575894	ENSTGUG00000007524	EIF1AY
ENSTGUT00000011784	-1.25449	0.018158	0.118786	15	33	18	1	46223542	46224327	ENSTGUG00000011314	GJB6-2
ENSTGUT00000005582	0.715858	0.0181771	0.118838	125	159	421	15	2462261	2468178	ENSTGUG00000005369	SETD8
ENSTGUT00000015330	1.16859	0.0181866	0.118838	13	9	45	Un	149222393	149229703	ENSTGUG00000014734	protein_idENSTGUP00000015098
ENSTGUT00000010498	-0.791647	0.0182198	0.118987	286	325	320	1	30741102	30800866	ENSTGUG00000010070	AFF3-1
ENSTGUT00000008144	-0.920781	0.0182407	0.119056	63	84	70	2	84707518	84711644	ENSTGUG00000007822	MED10
ENSTGUT00000000389	0.859375	0.0182906	0.119314	28	38	108	Z	5246780	5372137	ENSTGUG00000000365	ADAMTS19
ENSTGUT00000011734	1.14661	0.018335	0.119468	9	12	42	1	45567583	45579939	ENSTGUG00000011262	FDX1
ENSTGUT00000010238	1.12073	0.018335	0.119468	6	15	41	1	29619107	29632361	ENSTGUG00000009816	SLC9A2
ENSTGUT00000006548	0.684243	0.0185383	0.120725	530	512	1529	15	3487404	3500184	ENSTGUG00000006306	RSRC2
ENSTGUT00000012393	0.78236	0.0186495	0.12138	56	62	184	5	34375951	34455683	ENSTGUG00000011890	NUBPL
ENSTGUT00000013193	0.683713	0.0186936	0.121598	362	533	1289	1	75489293	75493871	ENSTGUG00000012674	KBTBD3
ENSTGUT00000001481	-0.938125	0.0187094	0.121632	64	78	67	26	2998380	3011220	ENSTGUG00000001422	TIMM17A
ENSTGUT00000000933	-0.776634	0.0187546	0.121857	412	413	439	26	284524	285801	ENSTGUG00000000897	KCNA2
ENSTGUT00000017375	-1.16845	0.0187937	0.121984	26	26	21	Un	22999155	23001854	ENSTGUG00000016720	protein_idENSTGUP00000017012
ENSTGUT00000011268	-0.917061	0.0187953	0.121984	67	68	65	9	22156003	22178745	ENSTGUG00000010814	AADACL1
ENSTGUT00000013353	0.732852	0.0188235	0.122098	62	129	282	5	51243956	51271152	ENSTGUG00000012821	TRAF3
ENSTGUT00000014090	-0.83997	0.018864	0.122292	108	121	116	1	103485651	103486745	ENSTGUG00000013530	HTR1F
ENSTGUT00000005131	-0.92185	0.0188819	0.122339	58	72	62	1	1091228	1095454	ENSTGUG00000004934	protein_idENSTGUP00000005081
ENSTGUT00000004369	-0.833081	0.0189113	0.12246	123	151	139	3	18728480	18733375	ENSTGUG00000004203	C1orf55
ENSTGUT00000001032	-0.808714	0.0190012	0.122872	194	209	209	Z	20547916	20571080	ENSTGUG00000000989	WDR36
ENSTGUT00000004789	1.2204	0.019062	0.122872	10	7	36	11	3349721	3362495	ENSTGUG00000004610	MAF
ENSTGUT00000001769	1.18287	0.019062	0.122872	9	8	35	Z	38050890	38051456	ENSTGUG00000001701	IFNB1
ENSTGUT00000006787	-1.97496	0.0190816	0.122872	4	18	5	11	6083968	6085810	ENSTGUG00000006540	MT4
ENSTGUT00000002294	-1.93269	0.0190816	0.122872	12	9	5	2	43405617	43428342	ENSTGUG00000002202	C6orf145
ENSTGUT00000007352	-1.92972	0.0190816	0.122872	11	10	5	1	10407366	10408058	ENSTGUG00000007076	XP_002191838.1
ENSTGUT00000015549	-1.66371	0.0190816	0.122872	10	11	6	Un	150469048	150469378	ENSTGUG00000014947	ARF5
ENSTGUT00000003743	-1.66075	0.0190816	0.122872	9	12	6	LGE22	337808	341681	ENSTGUG00000003592	GPD1-1
ENSTGUT00000008408	-1.65778	0.0190816	0.122872	8	13	6	6	17226358	17232000	ENSTGUG00000008070	protein_idENSTGUP00000008321
ENSTGUT00000006123	-1.65482	0.0190816	0.122872	7	14	6	9	4353287	4354464	ENSTGUG00000005905	GAL3ST2
ENSTGUT00000008552	-0.827431	0.0191286	0.123105	132	190	163	12	11092612	11093655	ENSTGUG00000008214	KLF15
ENSTGUT00000010308	-0.989591	0.019215	0.123593	37	72	49	1	29821833	29836830	ENSTGUG00000009881	IL1R1
ENSTGUT00000012102	0.760069	0.0192642	0.12384	74	65	215	2	126555786	126573597	ENSTGUG00000011614	FAM164A
ENSTGUT00000010157	-0.975597	0.0192868	0.123916	31	73	47	15	11209591	11235767	ENSTGUG00000009721	LIMK2
ENSTGUT00000009026	0.720953	0.019308	0.123983	103	146	369	15	8411299	8421733	ENSTGUG00000008644	TOP3B
ENSTGUT00000007011	-0.791476	0.0193273	0.124037	241	258	262	1A	34601860	34611206	ENSTGUG00000006744	RAP1B
ENSTGUT00000004335	-0.895148	0.0193704	0.124219	88	79	82	17	5794465	5805886	ENSTGUG00000004153	ZER1
ENSTGUT00000007271	0.702123	0.0193941	0.124219	173	220	577	1A	34945111	34969294	ENSTGUG00000006982	RAB3IP
ENSTGUT00000007754	-0.975856	0.0193947	0.124219	51	37	41	3	28967592	28980450	ENSTGUG00000007420	MERTK
ENSTGUT00000003705	-1.03004	0.0194197	0.124219	43	40	37	17	5383752	5387428	ENSTGUG00000003559	AK1
ENSTGUT00000012747	-1.13146	0.0194203	0.124219	22	34	23	5	38667632	38674849	ENSTGUG00000012237	TGFB3
ENSTGUT00000008971	-1.12371	0.0194203	0.124219	30	25	23	14	14714699	14728264	ENSTGUG00000008611	TMEM130
ENSTGUT00000009597	0.733397	0.0195144	0.124751	86	100	280	2	98956467	98958071	ENSTGUG00000009217	SOCS6
