# Supplementary material for: Dynamic transcriptome landscape in the song nucleus HVC between juvenile and adult zebra finches
Source: Adv Genet (Hoboken). 2021 Jan 6;2(1):e10035. doi: 10.1002/ggn2.10035 (PMC9744550; doi:10.1002/ggn2.10035)
Supplement: Supplementary file 3 — Data S2 Comparing gene expression between HVC and whole brain samples at 100 d [file GGN2-2-e10035-s001.xlsx]

## Sheet: ChingLi_d100_WB_HVC
Data_2_Supplementary Information. Comparing gene expression between HVC and Whole brain samples at 100 d
Transcript ID	logFC (WB/HCV)	P Value	Adjusted P Value	Read Number R92L3/100dHVC	Read Number R81L5/100dWB	Chromosome	Start	End	Gene Id	Gene Name
ENSTGUT00000013945	37.5159	9.06418e-35	9.8428e-31	0	647	1	92879562	92912484	ENSTGUG00000013390	CASQ2
ENSTGUT00000011179	6.22227	2.90749e-34	1.57862e-30	11	1240	2	111938264	111946440	ENSTGUG00000010708	TTR-1
ENSTGUT00000006855	4.08265	4.39818e-24	1.592e-20	146	3735	10	7848069	7969999	ENSTGUG00000006535	UNC13C-1
ENSTGUT00000012101	5.82062	3.7168e-20	1.00902e-16	3	256	6	35154199	35276306	ENSTGUG00000011600	EBF3
ENSTGUT00000002853	-4.40178	1.99306e-18	4.32852e-15	196	14	1A	11751111	11755184	ENSTGUG00000002746	FGL2
ENSTGUT00000004232	-3.32851	9.22352e-18	1.6693e-14	1670	251	Z	56938915	56947642	ENSTGUG00000004054	CRHBP
ENSTGUT00000006448	-3.25556	4.2385e-17	6.57513e-14	1575	249	10	6786365	6838567	ENSTGUG00000006178	ALDH1A2
ENSTGUT00000009664	-6.86121	3.50195e-16	4.75346e-13	77	1	9	15566878	15576308	ENSTGUG00000009278	UTS2D
ENSTGUT00000003749	-3.70776	9.36431e-16	1.12986e-12	225	26	Z	55507223	55610018	ENSTGUG00000003565	THBS4
ENSTGUT00000001707	3.07845	1.39817e-15	1.42264e-12	191	2436	4	1764307	1770465	ENSTGUG00000001640	MOBKL1A
ENSTGUT00000009197	3.62475	1.44111e-15	1.42264e-12	24	447	9	13479678	13483103	ENSTGUG00000008838	ZIC1
ENSTGUT00000013435	-3.2756	3.60444e-15	3.26171e-12	372	58	5	53224961	53237624	ENSTGUG00000012901	ADSSL1
ENSTGUT00000000808	3.39653	1.06079e-14	8.86082e-12	30	477	13	6519325	6562614	ENSTGUG00000000776	FAT2
ENSTGUT00000002278	2.86841	1.24329e-14	9.64352e-12	1927	21247	2	43173399	43175905	ENSTGUG00000002190	TUBB2A-2
ENSTGUT00000002050	-3.01728	1.55875e-13	1.12843e-10	370	69	27	539239	556211	ENSTGUG00000001973	ACE
ENSTGUT00000008249	-2.74999	2.66772e-13	1.81055e-10	1800	404	1A	41472811	41485260	ENSTGUG00000007911	NTS
ENSTGUT00000004540	3.96017	7.97897e-13	5.09669e-10	8	188	8	4783831	4796031	ENSTGUG00000004361	LHX9
ENSTGUT00000011631	2.78963	1.17418e-12	7.08357e-10	100	1044	6	30655794	30660545	ENSTGUG00000011164	BAG3
ENSTGUT00000002030	34.6212	1.28045e-12	7.31809e-10	0	87	Z	41088340	41100835	ENSTGUG00000001951	C1QTNF3
ENSTGUT00000017403	-3.88393	3.39883e-12	1.8454e-09	88	9		81614704	81614796
ENSTGUT00000017395	-3.48195	7.64179e-12	3.95153e-09	111	15	Un	81614605	81615531	ENSTGUG00000016743	protein_idENSTGUP00000017032
ENSTGUT00000001656	3.93956	2.45812e-11	1.21331e-08	6	139	13	15719950	15720039	ENSTGUG00000001594	B5FZM2_TAEGU
ENSTGUT00000019385	2.42057	3.19452e-11	1.50823e-08	4607	37241	1	11244677	11244764	ENSTGUG00000018669
ENSTGUT00000001334	2.99054	4.11359e-11	1.86123e-08	25	300	2	21670922	21717961	ENSTGUG00000001273	MRC1-2
ENSTGUT00000014460	-3.17938	5.40648e-11	2.34836e-08	120	20	Un	1779843	1783793	ENSTGUG00000013870	XP_002197656.1
ENSTGUT00000007703	-2.95197	6.0046e-11	2.50785e-08	164	32	1	13601055	13694007	ENSTGUG00000007352	PHEX
ENSTGUT00000018245	-2.42361	6.75235e-11	2.71569e-08	1631	459	Un	129656032	129656123	ENSTGUG00000017558
ENSTGUT00000002610	-2.4106	3.25795e-10	1.2635e-07	574	163	1A	8389044	8514092	ENSTGUG00000002487	SEMA3E
ENSTGUT00000001572	-2.68188	3.98623e-10	1.49264e-07	187	44	2	25377718	25432641	ENSTGUG00000001514	CALCR
ENSTGUT00000003295	-2.53734	1.27081e-09	4.5999e-07	223	58	1A	13854807	13875035	ENSTGUG00000003133	SLC26A4
ENSTGUT00000005149	-2.94492	1.64794e-09	5.77257e-07	102	20	1A	23960493	24036396	ENSTGUG00000004828	CFTR
ENSTGUT00000010354	2.55707	3.21549e-09	1.09116e-06	35	311	5	16292959	16303446	ENSTGUG00000009927	SUV420H1
ENSTGUT00000018583	2.82062	4.42431e-09	1.45587e-06	18	192	1	80117600	80117668	ENSTGUG00000017896	snoU2-30
ENSTGUT00000013237	2.23297	4.57076e-09	1.45982e-06	143	1015	3	84935896	84943141	ENSTGUG00000012716	B3GAT2
ENSTGUT00000008482	3.00892	4.99416e-09	1.54947e-06	13	158	2	89689676	89779145	ENSTGUG00000008110	PTPN3-1
ENSTGUT00000009241	-2.25799	6.03958e-09	1.82177e-06	396	125	12	12196423	12199905	ENSTGUG00000008855	SLC6A8
ENSTGUT00000009825	-2.49254	6.40335e-09	1.8793e-06	164	44	10	19186767	19197449	ENSTGUG00000009403	RPL4
ENSTGUT00000003350	3.22434	7.15687e-09	2.04517e-06	9	127		13895532	13899279
ENSTGUT00000012285	2.35311	8.40997e-09	2.34164e-06	56	432	5	31891719	31892594	ENSTGUG00000011793	GJD2
ENSTGUT00000013434	-2.17647	1.26631e-08	3.43773e-06	494	165	5	53143974	53158887	ENSTGUG00000012898	INF2
ENSTGUT00000003695	3.08365	1.34176e-08	3.55371e-06	10	128	2	58836319	58838865	ENSTGUG00000003557	EOMES
ENSTGUT00000000300	-2.40178	1.37633e-08	3.55848e-06	182	52	Z	4543512	4552432	ENSTGUG00000000287	LPL
ENSTGUT00000014931	2.80317	3.66198e-08	9.18828e-06	13	137	Un	146439411	146444870	ENSTGUG00000014349	protein_idENSTGUP00000014726
ENSTGUT00000006404	2.31247	3.72304e-08	9.18828e-06	44	330	3	24730169	24743956	ENSTGUG00000006175	protein_idENSTGUP00000006340
ENSTGUT00000012698	-2.39193	4.23987e-08	1.02313e-05	146	42	3	70417908	70447399	ENSTGUG00000012192	AIM1-1
ENSTGUT00000000445	2.10182	5.1382e-08	1.21295e-05	106	687	Z	6756406	6757005	ENSTGUG00000000429	DIRAS2
ENSTGUT00000005352	3.00384	5.31006e-08	1.22685e-05	9	109	9	609628	625069	ENSTGUG00000005153	RBP1
ENSTGUT00000015502	-2.62837	8.35936e-08	1.89113e-05	86	21	Un	124329432	124331817	ENSTGUG00000014894	CBX1
ENSTGUT00000001350	2.19068	8.57443e-08	1.89293e-05	56	386	Z	26151227	26257530	ENSTGUG00000001297	SVEP1
ENSTGUT00000013358	-2.87126	8.71595e-08	1.89293e-05	63	13		89563855	89623965
ENSTGUT00000001704	1.98514	9.21702e-08	1.9625e-05	223	1333	2	26732086	26734643	ENSTGUG00000001641	SHFM1
ENSTGUT00000008507	2.07959	1.00442e-07	2.0975e-05	89	568	2	90550691	90719836	ENSTGUG00000008158	PCBP3-2
ENSTGUT00000008860	2.82879	1.18924e-07	2.39221e-05	11	118	2	92289876	92291960	ENSTGUG00000008517	IRX1
ENSTGUT00000004318	2.06441	1.18961e-07	2.39221e-05	92	581	8	3473674	3481065	ENSTGUG00000004151	GLRX2
ENSTGUT00000010635	2.54693	1.47262e-07	2.8956e-05	17	150	3	44150005	44175387	ENSTGUG00000010202	KCNK1
ENSTGUT00000016349	-3.23828	1.49327e-07	2.8956e-05	50	8	Un	105575628	105586255	ENSTGUG00000015726	XP_002199997.1
ENSTGUT00000005509	2.02514	1.52221e-07	2.89994e-05	103	633	11	4709958	4723399	ENSTGUG00000005301	NUTF2
ENSTGUT00000007197	33.6045	1.63874e-07	3.06811e-05	0	43	2	76314543	76326839	ENSTGUG00000006926	C7orf16
ENSTGUT00000006384	-1.92396	1.68074e-07	3.09342e-05	950	378	6	10008717	10017666	ENSTGUG00000006156	C10orf57-1
ENSTGUT00000018345	-2.1257	1.73892e-07	3.14715e-05	211	73	Un	117397914	117398005	ENSTGUG00000017658
ENSTGUT00000013923	-2.24078	1.84105e-07	3.27737e-05	144	46	1	91741683	91790630	ENSTGUG00000013371	POLQ
ENSTGUT00000012428	1.89307	1.88845e-07	3.30752e-05	523	2933	5	35875715	35877135	ENSTGUG00000011931	CFL2
ENSTGUT00000006201	2.00892	2.09435e-07	3.60992e-05	104	632	4A	18172405	18174867	ENSTGUG00000005979	COX7B
ENSTGUT00000016995	-2.73192	2.18905e-07	3.7142e-05	66	15	Un	111004400	111011779	ENSTGUG00000016349	XP_002191046.1
ENSTGUT00000014631	-2.43945	2.37269e-07	3.96385e-05	97	27	Un	2881191	2884097	ENSTGUG00000014049	XP_002187224.1
ENSTGUT00000006520	1.8523	2.9667e-07	4.88112e-05	715	3898	3	24903971	24987387	ENSTGUG00000006214	PLCB4
ENSTGUT00000003063	2.34418	3.4863e-07	5.65041e-05	24	184	3	12162668	12229282	ENSTGUG00000002916	PTPN14
ENSTGUT00000012521	-1.87079	3.54817e-07	5.66611e-05	935	386	1A	64375765	64561973	ENSTGUG00000012016	SCUBE1
ENSTGUT00000010169	-1.98799	3.73603e-07	5.84073e-05	289	110	5	15606223	15609562	ENSTGUG00000009757	POLR2L
ENSTGUT00000017060	-33.3576	3.76509e-07	5.84073e-05	24	0	Un	80605185	80611404	ENSTGUG00000016411	XP_002199725.1
ENSTGUT00000012773	-2.15081	4.03433e-07	6.17026e-05	150	51	2	139060127	139071122	ENSTGUG00000012266	KCNV1
ENSTGUT00000014099	-3.44242	4.66554e-07	7.03654e-05	36	5	1	107934680	107978636	ENSTGUG00000013539	XP_002187576.1
ENSTGUT00000000800	-2.06155	5.02601e-07	7.47636e-05	188	68	28	3611699	3696244	ENSTGUG00000000729	PTPRS
ENSTGUT00000012701	-2.3631	5.96239e-07	8.74941e-05	92	27	3	70450920	70457649	ENSTGUG00000012198	AIM1-2
ENSTGUT00000011023	1.85514	7.71158e-07	0.000111597	160	874	2	109385528	109589336	ENSTGUG00000010575	ZNF521
ENSTGUT00000010080	-2.43877	7.81045e-07	0.000111597	79	22	11	19676587	19684342	ENSTGUG00000009626	CES1
ENSTGUT00000001516	1.87974	7.94065e-07	0.000111984	124	689	26	3158273	3474330	ENSTGUG00000001456	RAP1A
ENSTGUT00000005965	2.32985	8.18505e-07	0.000113951	22	167	6	8218426	8224649	ENSTGUG00000005741	SNCG
ENSTGUT00000001719	-2.57305	8.63414e-07	0.000118681	67	17	2	27087251	27096835	ENSTGUG00000001652	TAC1
ENSTGUT00000009224	4.02029	9.15443e-07	0.00012426	2	49	9	14036047	14037907	ENSTGUG00000008864	NCBP2
ENSTGUT00000009092	-33.2321	9.27762e-07	0.000124377	22	0	14	15035480	15038080	ENSTGUG00000008734	PVALB-1
ENSTGUT00000001473	2.09172	1.09456e-06	0.000144949	39	251	13	11608459	11612472	ENSTGUG00000001417	PTTG1
ENSTGUT00000004595	-4.29486	1.1937e-06	0.000156173	26	2	6	2916266	2933578	ENSTGUG00000004415	OIT3
ENSTGUT00000011673	3.14974	1.28977e-06	0.000166734	5	67	9	25767457	25776581	ENSTGUG00000011202	RARRES1
ENSTGUT00000013142	2.93807	1.34661e-06	0.000172033	7	81	1A	71857121	71858773	ENSTGUG00000012626	NINJ2
ENSTGUT00000003787	-1.9232	1.68021e-06	0.000212155	211	84	7	2899833	2900915	ENSTGUG00000003645	CXCR7
ENSTGUT00000006242	-1.99994	1.78093e-06	0.000222289	151	57	9	4441501	4453768	ENSTGUG00000005963	TRPM2
ENSTGUT00000006190	-1.77934	1.83247e-06	0.000226122	532	234	5	6412826	6416251	ENSTGUG00000005949	FTH1
ENSTGUT00000009661	-1.83884	1.85397e-06	0.000226205	308	130	7	18130167	18210680	ENSTGUG00000009225	IGSF22
ENSTGUT00000008560	-3.17938	1.88622e-06	0.000227583	36	6	12	11125576	11134696	ENSTGUG00000008217	CCDC37
ENSTGUT00000000911	1.73214	1.96294e-06	0.000232062	373	1871	Z	16857704	16994812	ENSTGUG00000000853	TRPM3
ENSTGUT00000008219	1.95715	1.96608e-06	0.000232062	51	299	4	44656609	44657741	ENSTGUG00000007891	SGCB
ENSTGUT00000000624	-1.72841	2.25992e-06	0.000263876	902	411	Z	10188898	10193903	ENSTGUG00000000603
ENSTGUT00000009505	-2.52042	2.42494e-06	0.000277184	57	15	3	36994675	37000917	ENSTGUG00000009122	C6orf154
ENSTGUT00000013083	-2.52042	2.42494e-06	0.000277184	57	15	5	45440346	45441659	ENSTGUG00000012566	B5FY00_TAEGU
ENSTGUT00000004647	-1.68769	2.52517e-06	0.000285634	2492	1168	1A	21876443	22067021	ENSTGUG00000004403	CADPS2
ENSTGUT00000003046	1.93032	2.75127e-06	0.000308001	53	305	21	3357561	3391687	ENSTGUG00000002915	PLCH2
ENSTGUT00000012488	1.7482	2.79904e-06	0.000310151	180	913	2	133895664	133963069	ENSTGUG00000011987	LAPTM4B
ENSTGUT00000011264	1.81099	3.04227e-06	0.000333697	94	498	6	27048560	27158437	ENSTGUG00000010805	TCF7L2
ENSTGUT00000001000	-1.72613	3.21339e-06	0.000348942	596	272	2	15289164	15401337	ENSTGUG00000000947	NRP1
ENSTGUT00000013085	-1.81681	3.2491e-06	0.000349327	273	117	5	45442978	45444549	ENSTGUG00000012568	B5FY01_TAEGU
ENSTGUT00000003293	2.88671	3.39948e-06	0.000360785	6	67	3	13442651	13442791	ENSTGUG00000003171	XP_002194193.1
ENSTGUT00000010227	-3.03499	3.42213e-06	0.000360785	38	7	5	15762188	15855670	ENSTGUG00000009801	RPLP2
ENSTGUT00000005125	-2.29968	3.45574e-06	0.000360826	75	23	3	19977883	19978960	ENSTGUG00000004930	MEA1
ENSTGUT00000014781	-2.13208	3.82467e-06	0.000395543	90	31	Un	90929397	90936866	ENSTGUG00000014200
ENSTGUT00000008897	1.89683	4.21449e-06	0.000431747	53	298	1	20694697	20815890	ENSTGUG00000008536	KAL1
ENSTGUT00000000927	1.73591	4.523e-06	0.000459021	137	689	28	4238357	4239005	ENSTGUG00000000895	B5FZC5_TAEGU
ENSTGUT00000012927	3.01439	5.00126e-06	0.000500551	5	61	3	78083497	78110781	ENSTGUG00000012419	GABRR1
ENSTGUT00000004418	1.89939	5.04719e-06	0.000500551	49	276	18	2692003	2699298	ENSTGUG00000004239	APOH
ENSTGUT00000002876	1.82194	5.07051e-06	0.000500551	68	363	21	2627039	2629724	ENSTGUG00000002766	TPRG1L
ENSTGUT00000015628	-1.73999	5.19751e-06	0.000508466	323	146	Un	99927372	99930458	ENSTGUG00000015012	B5G3T0_TAEGU
ENSTGUT00000007107	-1.78369	5.72684e-06	0.000555247	244	107	19	8088812	8089895	ENSTGUG00000006823	UBB-2
ENSTGUT00000006712	-1.88285	5.8239e-06	0.000557268	149	61	3	26166113	26171667	ENSTGUG00000006475	LRRN4
ENSTGUT00000000932	1.7091	5.90154e-06	0.000557268	142	701	23	2268513	2268976	ENSTGUG00000000899	ATPIF1
ENSTGUT00000006781	-2.37869	5.90164e-06	0.000557268	62	18	15	3834512	3853241	ENSTGUG00000006520	BRAP
ENSTGUT00000007579	1.92914	6.51445e-06	0.000609831	40	230	3	28867820	28871217	ENSTGUG00000007286	CHAC2
ENSTGUT00000001932	1.67615	7.06628e-06	0.000655836	183	883	2	34383343	34386036	ENSTGUG00000001858	C7orf36
ENSTGUT00000002529	-3.17938	7.4172e-06	0.000676295	30	5	Z	46604913	46610442	ENSTGUG00000002425	FST
ENSTGUT00000008242	2.82062	7.44635e-06	0.000676295	6	64	6	16886312	16887442	ENSTGUG00000007925	PPYR1
ENSTGUT00000006181	-1.64016	7.47356e-06	0.000676295	737	357	1	4672912	4691006	ENSTGUG00000005943	PDXK
ENSTGUT00000001519	1.67477	7.81736e-06	0.000696266	156	752	Z	31447455	31460455	ENSTGUG00000001458	SMU1
ENSTGUT00000011163	1.59884	7.8225e-06	0.000696266	954	4363	7	25151860	25283243	ENSTGUG00000010716	TMEFF2
ENSTGUT00000002734	1.99881	8.09481e-06	0.000711422	29	175	4	11617986	11648396	ENSTGUG00000002625	EDNRA
ENSTGUT00000006651	-1.76435	8.1238e-06	0.000711422	225	100	4A	19231043	19239970	ENSTGUG00000006374	GABRE
ENSTGUT00000011876	1.58765	8.29467e-06	0.000720574	1511	6857	1A	55997269	56084207	ENSTGUG00000011378	HIPK2
ENSTGUT00000002466	1.7342	8.99873e-06	0.000775534	86	432	2	45229589	45251428	ENSTGUG00000002373	EEF1E1
ENSTGUT00000005236	1.86209	9.32514e-06	0.000797336	45	247	8	7896830	7916435	ENSTGUG00000005034	DPH5
ENSTGUT00000003485	2.77481	9.6986e-06	0.000818475	6	62	4A	9361009	9381564	ENSTGUG00000003344	UBE2A
ENSTGUT00000008255	32.8221	9.86089e-06	0.000818475	0	25		85697012	85708189
ENSTGUT00000001952	-4.76435	9.86089e-06	0.000818475	18	1	1A	75504	92609	ENSTGUG00000001874	FAM40B
ENSTGUT00000005557	1.66039	9.87386e-06	0.000818475	154	735	10	4662680	4684305	ENSTGUG00000005333	RORA
ENSTGUT00000012996	4.5755	1.0882e-05	0.000893118	1	36	1	65244245	65244574	ENSTGUG00000012484	PCDH9-1
ENSTGUT00000009443	1.57075	1.09887e-05	0.000893118	1014	4548	2	95913202	95970485	ENSTGUG00000009051	MBP
ENSTGUT00000002293	1.85904	1.10211e-05	0.000893118	44	241	Z	43590936	43613124	ENSTGUG00000002197	C7
ENSTGUT00000000239	1.58733	1.21449e-05	0.000976902	378	1715	2	2226830	2229509	ENSTGUG00000000233	ARF1
ENSTGUT00000012880	1.56359	1.23726e-05	0.000987896	838	3740	2	143105650	143167883	ENSTGUG00000012352	ENPP2
ENSTGUT00000000379	-1.85977	1.261e-05	0.000994457	125	52	28	2084276	2092313	ENSTGUG00000000363	ACSBG2
ENSTGUT00000013516	-2.02069	1.27919e-05	0.000994457	86	32	3	96257555	96260872	ENSTGUG00000012979	ADI1
ENSTGUT00000011201	1.7355	1.28457e-05	0.000994457	72	362	2	112075128	112088662	ENSTGUG00000010752	KIAA1012
ENSTGUT00000003911	-1.92337	1.28704e-05	0.000994457	103	41	7	3090597	3141086	ENSTGUG00000003667	COL6A3
ENSTGUT00000002041	-1.77964	1.29126e-05	0.000994457	166	73	1A	1494636	1521585	ENSTGUG00000001966	PLXNA4-1
ENSTGUT00000010200	1.58906	1.34878e-05	0.00103144	306	1390	15	11286313	11291666	ENSTGUG00000009759	DRG1
ENSTGUT00000012645	1.7979	1.38567e-05	0.00105224	48	252	2	136104115	136128844	ENSTGUG00000012142	BAALC
ENSTGUT00000002536	-1.65944	1.43094e-05	0.00107906	295	141	Z	46636290	46683739	ENSTGUG00000002441	NDUFS4
ENSTGUT00000014098	-1.58581	1.52862e-05	0.00114478	668	336	1	107531209	107684830	ENSTGUG00000013538	ROBO2
ENSTGUT00000002537	4.49304	1.61382e-05	0.00120031	1	34	1A	7636023	7734951	ENSTGUG00000002407	SEMA3D
ENSTGUT00000002011	2.03176	1.67817e-05	0.00123968	23	142	4	5172160	5191023	ENSTGUG00000001930	ANXA5
ENSTGUT00000002866	1.5365	1.69235e-05	0.00124171	958	4196	4	13158992	13298023	ENSTGUG00000002750	MAPK10
ENSTGUT00000002675	-1.60068	1.75997e-05	0.00128265	462	230	2	48215227	48230652	ENSTGUG00000002574	TSPAN13
ENSTGUT00000010640	-1.61252	1.78881e-05	0.00129498	401	198	3	44350853	44396186	ENSTGUG00000010208	SLC35F3
ENSTGUT00000009429	2.66431	1.84306e-05	0.00132542	7	67	8	22019800	22038488	ENSTGUG00000009059	FAM159A
ENSTGUT00000001273	1.73678	1.87141e-05	0.00132964	62	312	23	3652492	3658850	ENSTGUG00000001218	CAP1
ENSTGUT00000005219	1.62482	1.88882e-05	0.00132964	131	610	8	7702678	7720355	ENSTGUG00000005012	OLFM3
ENSTGUT00000009228	1.75922	1.90749e-05	0.00132964	54	276	2	94582734	94609810	ENSTGUG00000008853	NR4A3
ENSTGUT00000012192	2.55533	1.91015e-05	0.00132964	8	71	3	60012086	60013561	ENSTGUG00000011702	TMEM200A
ENSTGUT00000005742	-2.30224	1.91015e-05	0.00132964	49	15	2	66665062	66723946	ENSTGUG00000005506	AOAH
ENSTGUT00000014171	1.80247	1.9647e-05	0.0013589	45	237	1	115487788	115492883	ENSTGUG00000013608	HHLA2
ENSTGUT00000006654	2.70326	2.16134e-05	0.00148544	6	59		9352076	9415832
ENSTGUT00000009006	3.65351	2.1983e-05	0.00150135	2	38	8	21503812	21504508	ENSTGUG00000008656	B5G1M9_TAEGU
ENSTGUT00000014027	-2.41754	2.35423e-05	0.00159779	46	13	1	98673893	98678378	ENSTGUG00000013469	MRPL48
ENSTGUT00000000516	-1.57028	2.4789e-05	0.00167195	474	241	24	3725498	3770724	ENSTGUG00000000497	GRAMD1B
ENSTGUT00000001584	1.97957	2.57609e-05	0.00172678	22	131	13	14828613	15022696	ENSTGUG00000001512	SLIT3
ENSTGUT00000010218	1.52791	2.59473e-05	0.0017286	339	1476	9	17491497	17495693	ENSTGUG00000009794	PTMA
ENSTGUT00000001989	1.93609	2.62083e-05	0.00173534	27	156	4	4614729	4661710	ENSTGUG00000001899	PDE5A
ENSTGUT00000008842	32.7018	2.66131e-05	0.00174092	0	23	2	91139348	91144470	ENSTGUG00000008501	NDUFS6
ENSTGUT00000004255	32.6377	2.66131e-05	0.00174092	0	22	6	1977115	2115299	ENSTGUG00000004030	COL13A1
ENSTGUT00000006140	1.6646	2.74444e-05	0.00178454	75	359	1A	29215410	29301663	ENSTGUG00000005861	ADAMTS20
ENSTGUT00000010920	-1.66693	2.76271e-05	0.00178542	204	97	1A	50813427	50817264	ENSTGUG00000010476	POLR2F
ENSTGUT00000011685	1.52643	2.77867e-05	0.00178542	309	1344	2	119025473	119114909	ENSTGUG00000011196	CHD7
ENSTGUT00000002207	-2.45692	2.83105e-05	0.00180838	40	11	2	41845461	41853205	ENSTGUG00000002120	MYLK4
ENSTGUT00000006251	1.5694	2.85021e-05	0.00180997	158	708	4	32192511	32303853	ENSTGUG00000006005	SPOCK3
ENSTGUT00000005267	1.78274	2.9704e-05	0.00187532	41	213	14	7132320	7307886	ENSTGUG00000005074	transcript_name XP_002197663.1
ENSTGUT00000006182	1.57679	3.25339e-05	0.00204212	125	563	1A	29384563	29403089	ENSTGUG00000005944	TWF1
ENSTGUT00000005541	1.68356	3.28572e-05	0.00205056	60	291	20	6783928	6787051	ENSTGUG00000005338	XP_002193632.1
ENSTGUT00000006954	1.46549	3.50071e-05	0.00217224	2612	10891	1	7555226	7658912	ENSTGUG00000006670	TSPAN7
ENSTGUT00000017650	-2.42039	3.7134e-05	0.00229113	39	11	Un	25207889	25210491	ENSTGUG00000016979	XP_002199044.1
ENSTGUT00000004266	-1.48873	3.7474e-05	0.00229904	1013	545	18	2200317	2211579	ENSTGUG00000004087	PRKAR1A
ENSTGUT00000010025	-2.86744	3.78636e-05	0.00230989	29	6		14896866	14901689
ENSTGUT00000007388	-1.91635	3.81897e-05	0.00231677	75	30	14	10303425	10307969	ENSTGUG00000007112	SMCR8
ENSTGUT00000008221	-2.24212	3.87207e-05	0.00233593	47	15	10	11978468	11997129	ENSTGUG00000007877	TMC3
ENSTGUT00000003374	-1.57305	4.2806e-05	0.00256812	268	136	3	14041331	14056579	ENSTGUG00000003232	C1orf107
ENSTGUT00000011141	32.5706	4.42028e-05	0.00263735	0	21	1	34090397	34103407	ENSTGUG00000010688	SHOX
ENSTGUT00000004355	1.66514	5.24876e-05	0.00308695	52	249	3	18675919	18701345	ENSTGUG00000004155	TMEM63A
ENSTGUT00000018782	1.99054	5.25321e-05	0.00308695	18	108	1	80117765	80117848	ENSTGUG00000018095	snoU2_19
ENSTGUT00000002991	1.44637	5.25909e-05	0.00308695	680	2798	1A	12019634	12249614	ENSTGUG00000002836	RELN
ENSTGUT00000009839	1.48282	5.33381e-05	0.00311397	250	1055	18	9768711	9888958	ENSTGUG00000009427	CA10
ENSTGUT00000019300	-3.46889	5.38484e-05	0.00312695	22	3	Un	144239139	144239219	ENSTGUG00000018584
ENSTGUT00000003675	-1.47261	5.62421e-05	0.00324858	647	352	14	1583009	1602175	ENSTGUG00000003506	PPL
ENSTGUT00000000930	-1.50306	5.71511e-05	0.00328362	413	220	23	2257404	2267665	ENSTGUG00000000890	DNAJC8
ENSTGUT00000009126	-1.63005	5.79829e-05	0.00331387	164	80	19	11056308	11085416	ENSTGUG00000008737	SGSM2
ENSTGUT00000003389	1.49939	6.15009e-05	0.00349654	160	683	7	1914518	1940529	ENSTGUG00000003244	NDUFA10
ENSTGUT00000008899	-1.49254	6.49734e-05	0.00367472	410	220	5	10806780	11038531	ENSTGUG00000008522	SOX6
ENSTGUT00000009781	1.51614	7.04564e-05	0.00396418	113	488	2	100683491	100719815	ENSTGUG00000009319	CDH19
ENSTGUT00000011923	-1.72633	7.22862e-05	0.00404616	103	47	5	27287846	27291427	ENSTGUG00000011445	ERH
ENSTGUT00000005048	1.89324	7.32008e-05	0.00407635	23	129	5	2920118	2931028	ENSTGUG00000004824	PAX6
ENSTGUT00000016506	-1.72907	7.49866e-05	0.00415449	101	46	Un	106775450	106776474	ENSTGUG00000015876	TUBB2A-5-pseudogene
ENSTGUT00000001112	-1.69939	7.57231e-05	0.004174	114	53	23	3066806	3068591	ENSTGUG00000001070	STMN1
ENSTGUT00000000287	1.95207	7.78289e-05	0.0042684	19	111	Z	3848105	3859023	ENSTGUG00000000279	FUT10
ENSTGUT00000012726	-2.14696	7.91794e-05	0.00432065	44	15	3	71122911	71252155	ENSTGUG00000012218	POPDC3
ENSTGUT00000004757	1.48688	8.04431e-05	0.00435387	138	584	Z	60019738	60040456	ENSTGUG00000004554	TTC39B
ENSTGUT00000002247	-1.45586	8.05901e-05	0.00435387	496	273	3	378055	481916	ENSTGUG00000002147	SLC8A1
ENSTGUT00000008329	3.21293	8.11645e-05	0.0043632	3	42	10	12164209	12221006	ENSTGUG00000007966	KIAA1199
ENSTGUT00000008497	1.624	8.30431e-05	0.00442941	52	242		8182563	8183298
ENSTGUT00000009864	-2.29486	8.32121e-05	0.00442941	39	12	18	10367448	10409947	ENSTGUG00000009465	STXBP4
ENSTGUT00000008762	2.21293	8.50803e-05	0.00450676	11	77	9	11623882	11625527	ENSTGUG00000008423	RNF7
ENSTGUT00000012539	1.50992	8.65926e-05	0.00456461	110	473	5	37639398	37646632	ENSTGUG00000012039	SIP1
ENSTGUT00000016020	1.61803	8.96659e-05	0.00470378	52	241	Un	41920694	41924164	ENSTGUG00000015396	protein_idENSTGUP00000015747
ENSTGUT00000007240	-2.09192	9.26945e-05	0.00483928	48	17	4	39354388	39366639	ENSTGUG00000006947	F11
ENSTGUT00000009243	-1.48893	9.56067e-05	0.00496743	290	156	2	94975562	94980116	ENSTGUG00000008881	ISG12
ENSTGUT00000016800	1.64844	9.75163e-05	0.00497699	45	213	Un	109623797	109626201	ENSTGUG00000016158	ERCC5
ENSTGUT00000011980	3.49304	9.7624e-05	0.00497699	2	34	2	123223208	123304631	ENSTGUG00000011489	EYA1
ENSTGUT00000012779	3.44997	9.7624e-05	0.00497699	2	33	5	39355993	39360952	ENSTGUG00000012274	ZDHHC22
ENSTGUT00000014629	-2.85746	9.7624e-05	0.00497699	24	5	Un	89264730	89266616	ENSTGUG00000014056	XP_002188234.1
ENSTGUT00000003064	1.65174	9.8802e-05	0.00501351	43	204	4A	7126219	7133698	ENSTGUG00000002933	FAM122B
ENSTGUT00000013632	1.55504	0.000100082	0.00505483	71	315	3	100601836	100620316	ENSTGUG00000013089	TRIB2
ENSTGUT00000011321	-1.60484	0.000104289	0.00520457	139	69	5	23604550	23624665	ENSTGUG00000010855	LTK
ENSTGUT00000001758	1.46786	0.000104546	0.00520457	136	568	2	27575583	27716686	ENSTGUG00000001692	NXPH1
ENSTGUT00000002395	2.48087	0.000104608	0.00520457	7	59	27	1922983	1929190	ENSTGUG00000002300	CASC3
ENSTGUT00000011991	1.45587	0.000104964	0.00520457	148	613	2	123906906	123909064	ENSTGUG00000011511
ENSTGUT00000013239	1.38773	0.00010822	0.00534163	549	2169	3	84943733	85007898	ENSTGUG00000012718	SMAP1
ENSTGUT00000007026	-1.67849	0.00011359	0.00558133	106	50	4	38829923	38831736	ENSTGUG00000006757	SLC25A4
ENSTGUT00000014021	-1.68015	0.000118688	0.00580557	104	49	1	98519104	98522492	ENSTGUG00000013463	SOD1
ENSTGUT00000011042	1.39477	0.000119463	0.00581725	335	1330	9	19701408	19710864	ENSTGUG00000010592	TTC14
ENSTGUT00000016051	32.4262	0.000124789	0.00604947	0	19	Un	42256078	42258104	ENSTGUG00000015441	transcript_name XP_002190146.1
ENSTGUT00000008648	2.33632	0.000128148	0.00611642	8	61	6	18306171	18317575	ENSTGUG00000008300	ANKRD22
ENSTGUT00000014146	-2.21333	0.000128148	0.00611642	43	14	1	113862332	113869188	ENSTGUG00000013584	RNF121
ENSTGUT00000016839	-2.1138	0.000128148	0.00611642	43	15	Un	162199875	162206322	ENSTGUG00000016186	XP_002199231.1
ENSTGUT00000012244	-1.3632	0.000128423	0.00611642	2002	1175	3	60953017	61207873	ENSTGUG00000011742	PTPRK
ENSTGUT00000005687	1.96017	0.000131355	0.00622876	16	94	2	66510181	66573762	ENSTGUG00000005472	EEPD1
ENSTGUT00000007887	1.42035	0.000133422	0.00629925	170	687	2	83081698	83089671	ENSTGUG00000007575	SNRNP48
ENSTGUT00000014039	-1.84496	0.000137949	0.00648481	69	29	1	99119358	99121529	ENSTGUG00000013480	RPS3
ENSTGUT00000000297	-2.25739	0.000141015	0.00656078	38	12	2	2936266	2983596	ENSTGUG00000000285	VIPR1
ENSTGUT00000003814	-2.25739	0.000141015	0.00656078	38	12	Z	55623395	55652835	ENSTGUG00000003634	CMYA5
ENSTGUT00000013958	1.40558	0.000141378	0.00656078	211	844	1	94867610	94891566	ENSTGUG00000013403	GAP43
ENSTGUT00000008541	1.39945	0.000142661	0.00656942	236	940	1A	43684489	43686608	ENSTGUG00000008207	BTG1
ENSTGUT00000012282	3.40558	0.000142774	0.00656942	2	32	5	31867389	31871837	ENSTGUG00000011789	ACTC1
ENSTGUT00000011676	1.34877	0.000144683	0.00662915	1159	4457	1A	54674742	54684558	ENSTGUG00000011181	HSP90B1
ENSTGUT00000014756	2.46447	0.00014706	0.00670978	6	50	Un	61546746	61549298	ENSTGUG00000014174	GABARAPL1
ENSTGUT00000007212	-1.76951	0.000152467	0.00689361	70	31	4	39337024	39344299	ENSTGUG00000006924	CYP4V2
ENSTGUT00000008473	1.53012	0.000152572	0.00689361	61	266	3	31631385	31652650	ENSTGUG00000008137	VEGFA
ENSTGUT00000000036	2.99054	0.00015315	0.00689361	3	36	28	265407	274954	ENSTGUG00000000032	SLC1A6
ENSTGUT00000005659	-2.05385	0.000153629	0.00689361	44	16	5	5481439	5519906	ENSTGUG00000005385	ANO1
ENSTGUT00000000435	-2.50131	0.000155859	0.00694817	30	8	2	5028873	5037666	ENSTGUG00000000420	MYD88
ENSTGUT00000011743	1.41739	0.000156124	0.00694817	152	613	6	31316475	31392609	ENSTGUG00000011228	FGFR2
ENSTGUT00000016942	-1.44775	0.000158104	0.00696948	271	150	Un	20324063	20326575	ENSTGUG00000016301	XP_002199713.1
ENSTGUT00000005042	-2.01892	0.000158111	0.00696948	51	19	15	955647	975068	ENSTGUG00000004844	SLC15A4
ENSTGUT00000011925	1.58528	0.000158529	0.00696948	49	222	2	122555854	122620562	ENSTGUG00000011433	SULF1
ENSTGUT00000011030	1.68311	0.000160754	0.00703884	33	160	3	46434353	46554604	ENSTGUG00000010589	CHRM3
ENSTGUT00000012320	1.45521	0.000162098	0.00706914	100	414	2	130726080	130742549	ENSTGUG00000011825	CALB1
ENSTGUT00000012803	1.38231	0.000163385	0.00709679	250	984	2	141300474	141466342	ENSTGUG00000012298	TRPS1
ENSTGUT00000010183	1.44822	0.000169536	0.00733464	100	412	2	103749789	103758297	ENSTGUG00000009765	VAPA
ENSTGUT00000000787	-1.67595	0.000171544	0.00739206	91	43	2	10710928	10753823	ENSTGUG00000000754	VIPR2
ENSTGUT00000006215	2.40558	0.000173375	0.00740465	7	56	11	5366067	5371279	ENSTGUG00000005987	CALB2
ENSTGUT00000010145	-2.17938	0.000173375	0.00740465	39	13	3	41541244	41571767	ENSTGUG00000009732	WDR27
ENSTGUT00000007044	-1.64072	0.000173882	0.00740465	95	46	15	4055728	4059532	ENSTGUG00000006766	RPL6
ENSTGUT00000007578	-1.55199	0.000176821	0.0075004	134	69	12	8687280	8731699	ENSTGUG00000007230	DNHD2
ENSTGUT00000009927	1.50733	0.000181255	0.00765856	65	279	3	39837048	39990628	ENSTGUG00000009488	RPS6KA2
ENSTGUT00000009619	1.33643	0.000183944	0.00774206	641	2444	18	9543824	9544795	ENSTGUG00000009238	TOB1
ENSTGUT00000002430	1.5755	0.000185478	0.0077643	46	207	21	907423	914246	ENSTGUG00000002334	MAD2L2
ENSTGUT00000002220	4.16047	0.000185927	0.0077643	1	27	1A	3609676	3628337	ENSTGUG00000002134	GATA3
ENSTGUT00000003620	-1.50478	0.000186618	0.0077643	156	83	22	112126	120186	ENSTGUG00000003464	CAMK2B-2
ENSTGUT00000000452	1.40806	0.000188512	0.00781318	145	581	Z	7205831	7224097	ENSTGUG00000000434	SEMA4D
ENSTGUT00000008728	-2.02069	0.000193883	0.00799553	43	16	11	12527269	12535215	ENSTGUG00000008374	TAT
ENSTGUT00000009480	2.43533	0.000194384	0.00799553	6	49	7	17681809	17809643	ENSTGUG00000009073	PDE11A
ENSTGUT00000005530	1.36123	0.000195957	0.00802982	256	993	14	7629687	7673773	ENSTGUG00000005321	C16orf45
ENSTGUT00000010225	1.46165	0.000196824	0.00803501	82	341	9	17506273	17543925	ENSTGUG00000009808	PDE6D
ENSTGUT00000002888	-2.4245	0.000204371	0.00831187	32	9	4A	6416086	6447982	ENSTGUG00000002760	AR
ENSTGUT00000012296	-1.88988	0.000205291	0.00831811	54	22	5	33262784	33280585	ENSTGUG00000011804
ENSTGUT00000002878	1.38565	0.000206689	0.00834362	164	647	2	50913007	50919700	ENSTGUG00000002770	C7orf30
ENSTGUT00000004234	3.35977	0.00020941	0.00837945	2	31	1A	19588090	19617391	ENSTGUG00000004046	MAPK12
ENSTGUT00000017134	-2.73192	0.00020941	0.00837945	22	5	Un	112136759	112138544	ENSTGUG00000016487
ENSTGUT00000004376	1.64004	0.000210871	0.00837945	34	160	18	2476833	2498025	ENSTGUG00000004202	AXIN2
ENSTGUT00000001764	-1.52833	0.000211169	0.00837945	128	67	13	16528580	16546548	ENSTGUG00000001696	ZMAT2
ENSTGUT00000001364	32.3482	0.000212206	0.00837945	0	18	Z	26693210	26693917	ENSTGUG00000001312	TMEM215
ENSTGUT00000013393	-4.29486	0.000212206	0.00837945	13	1	1	80234686	80247670	ENSTGUG00000012862	protein_idENSTGUP00000013243
ENSTGUT00000013235	-1.39412	0.00021747	0.00855617	329	189	3	84787025	84793890	ENSTGUG00000012712	OGFRL1
ENSTGUT00000012360	-3.59442	0.00022557	0.00884284	16	2	3	64843134	64843259	ENSTGUG00000011866	protein_idENSTGUP00000012226
ENSTGUT00000015519	1.78145	0.00023074	0.00901297	21	109	Un	37442144	37443692	ENSTGUG00000014920
ENSTGUT00000003957	1.75135	0.000233896	0.00910352	24	122		22251270	22296909
ENSTGUT00000014006	-1.33139	0.00024181	0.00937793	705	423	1	97789842	97805526	ENSTGUG00000013448	PPME1
ENSTGUT00000003384	1.29973	0.000245636	0.00949241	1191	4427	14	460904	463004	ENSTGUG00000003256	ATP6V0C
ENSTGUT00000010019	-1.78346	0.000256319	0.00987011	57	25	15	11050538	11071737	ENSTGUG00000009611	CABP1
ENSTGUT00000004660	2.26356	0.000265516	0.0101881	8	58	Z	59418866	59531606	ENSTGUG00000004482	BNC2
ENSTGUT00000002862	-1.62837	0.000266971	0.0102079	86	42	27	2609963	2615943	ENSTGUG00000002735	CNTNAP1
ENSTGUT00000003304	1.5386	0.000275165	0.0104843	44	193	1A	13881839	13885245	ENSTGUG00000003173	CBLL1
ENSTGUT00000019049	1.39876	0.000283264	0.0107551	106	422	12	14313097	14338708	ENSTGUG00000018356	Q6QNY9_TAEGU
ENSTGUT00000008144	-1.69396	0.000287578	0.0108736	75	35	2	84707518	84711644	ENSTGUG00000007822	MED10
ENSTGUT00000006936	2.35311	0.000288388	0.0108736	7	54	2	75508602	75521379	ENSTGUG00000006676	C18orf22
ENSTGUT00000010272	1.61125	0.000295811	0.0111149	31	143	6	21786062	21787757	ENSTGUG00000009855	LDB1
ENSTGUT00000006063	1.95307	0.000303102	0.0113387	13	76	10	6009285	6224077	ENSTGUG00000005809	THSD4
ENSTGUT00000002264	-1.49412	0.000304052	0.0113387	125	67	27	1593627	1609316	ENSTGUG00000002172	LASP1
ENSTGUT00000001151	-2.48751	0.000304899	0.0113387	26	7	26	1192018	1198696	ENSTGUG00000001106	RASSF5
ENSTGUT00000015211	3.31247	0.000308015	0.0114155	2	30	Un	95638403	95649015	ENSTGUG00000014615	PTPN3-2
ENSTGUT00000012181	1.79024	0.0003112	0.0114943	18	94	6	36145721	36147525	ENSTGUG00000011692	NKX6-2
ENSTGUT00000011457	-2.59442	0.000312353	0.0114978	24	6		69223804	69233572
ENSTGUT00000004214	2.24208	0.00031352	0.0114984	7	50	4	23247602	23320752	ENSTGUG00000004013	LEF1
ENSTGUT00000007977	1.32804	0.000314488	0.0114984	215	815	18	6675363	6688954	ENSTGUG00000007662	NARF
ENSTGUT00000000002	1.27762	0.000320743	0.0116661	975	3569	13	18142	21075	ENSTGUG00000000003	EGR1
ENSTGUT00000011912	-1.29355	0.000321223	0.0116661	966	595	5	27091451	27094848	ENSTGUG00000011425	SFRS5
ENSTGUT00000007603	1.99054	0.000331498	0.0119991	12	72	11	7333559	7390283	ENSTGUG00000007218	SLC6A2
ENSTGUT00000012478	1.36427	0.000333028	0.0120144	124	482	5	36100923	36111789	ENSTGUG00000011976	PSMA6
ENSTGUT00000009162	1.57092	0.000338373	0.0121669	35	157	15	8839827	8844118	ENSTGUG00000008800	SNAP29
ENSTGUT00000013575	1.2672	0.000343595	0.0123139	1312	4768	3	98873663	98894962	ENSTGUG00000013035	YWHAQ
ENSTGUT00000009379	1.36597	0.000346118	0.0123635	120	467	11	15011183	15080383	ENSTGUG00000009013	ZNF536
ENSTGUT00000007268	1.28085	0.00035468	0.0125047	489	1794	3	28278900	28288645	ENSTGUG00000006976	CCDC104
ENSTGUT00000011518	1.50511	0.000354796	0.0125047	49	210	2	117085822	117107113	ENSTGUG00000011050	TGS1
ENSTGUT00000008474	1.37985	0.000358214	0.0125047	99	389	7	14903919	14918068	ENSTGUG00000008120	GORASP2
ENSTGUT00000003366	1.64262	0.000359802	0.0125047	28	132	4	19035187	19126466	ENSTGUG00000003206	UNC5C
ENSTGUT00000005814	-32.3576	0.000363891	0.0125047	12	0	11	4907736	4912223	ENSTGUG00000005594	FAM65A
ENSTGUT00000009419	-32.3576	0.000363891	0.0125047	12	0	1A	46958337	46983231	ENSTGUG00000009037	SLC5A8
ENSTGUT00000013449	-32.3576	0.000363891	0.0125047	12	0	5	53545737	53547467	ENSTGUG00000012914	AHNAK2
ENSTGUT00000015336	-32.3576	0.000363891	0.0125047	12	0	Un	66096211	66097720	ENSTGUG00000014738	XP_002196494.1
ENSTGUT00000015664	-32.3576	0.000363891	0.0125047	12	0	Un	125538545	125539623	ENSTGUG00000015058
ENSTGUT00000003027	32.2657	0.000363891	0.0125047	0	17	21	3342107	3352609	ENSTGUG00000002903	XP_002196869.1
ENSTGUT00000015740	32.1783	0.000363891	0.0125047	0	16	Un	11677598	11679427	ENSTGUG00000015135	protein_idENSTGUP00000015479
ENSTGUT00000007804	-4.17938	0.000363891	0.0125047	12	1	10	10614623	10618705	ENSTGUG00000007496	XP_002196987.1
ENSTGUT00000008494	1.50407	0.000366075	0.0125401	46	197	1	17321879	17448461	ENSTGUG00000008149	GLRA2
ENSTGUT00000002266	1.3411	0.000369442	0.0125828	143	547	3	672768	701845	ENSTGUG00000002166	MRPS5
ENSTGUT00000006172	-2.17938	0.00036964	0.0125828	30	10	19	6994881	7000297	ENSTGUG00000005933	VTN
ENSTGUT00000005711	1.46556	0.000372222	0.0126311	53	221	2	66634085	66659510	ENSTGUG00000005487	ANLN
ENSTGUT00000012240	-1.35786	0.000375828	0.0127047	275	162	1A	60317901	60560294	ENSTGUG00000011749	SOX5
ENSTGUT00000000830	1.40128	0.00037673	0.0127047	84	335	24	7546274	7553272	ENSTGUG00000000797	STT3A
ENSTGUT00000001919	1.55368	0.000384895	0.0129224	37	164	4	3364145	3383015	ENSTGUG00000001840	UGT8
ENSTGUT00000006828	1.53184	0.000385566	0.0129224	41	179	1A	33221713	33265703	ENSTGUG00000006579	WIF1
ENSTGUT00000001042	2.72751	0.000398967	0.0132501	4	40	13	7070597	7103957	ENSTGUG00000000983	FLT4
ENSTGUT00000013797	2.72751	0.000398967	0.0132501	4	40	3	108793102	108943040	ENSTGUG00000013249	RUNX2
ENSTGUT00000003348	1.80997	0.000400122	0.0132501	17	90	2	55678943	55801696	ENSTGUG00000003211	KCNH8
ENSTGUT00000006778	-1.52603	0.000400224	0.0132501	103	54	7	11066658	11107150	ENSTGUG00000006488	PLA2R1
ENSTGUT00000002279	-1.5783	0.00040635	0.0133912	89	45	2	43173728	43174299	ENSTGUG00000002192	XP_002197781.1
ENSTGUT00000013069	-1.26007	0.000406952	0.0133912	1526	962	2	148257897	148288996	ENSTGUG00000012545	KCNQ3
ENSTGUT00000013134	1.26735	0.000413584	0.0135683	446	1621	1	74374206	74523281	ENSTGUG00000012605	DDX10
ENSTGUT00000004971	-2.43092	0.000426411	0.0139051	25	7	11	4152782	4155697	ENSTGUG00000004764	MMP15
ENSTGUT00000005756	-2.43092	0.000426411	0.0139051	25	7	12	5703739	5707304	ENSTGUG00000005545	MUSTN1-2
ENSTGUT00000012715	4.04943	0.000432754	0.014045	1	25	2	138067120	138229404	ENSTGUG00000012208	ANGPT1
ENSTGUT00000012460	-1.43654	0.000434178	0.014045	147	82	2	133382334	133394544	ENSTGUG00000011961	MTERFD1
ENSTGUT00000004384	-1.3282	0.00043458	0.014045	301	181	8	4242067	4327480	ENSTGUG00000004186	KCNT2
ENSTGUT00000013406	1.24147	0.00043683	0.0140758	1695	6051	1	80634098	80945407	ENSTGUG00000012873	FAT3
ENSTGUT00000011584	-1.43236	0.000442948	0.0142307	143	80	2	117979730	117980842	ENSTGUG00000011117	FAM110B
ENSTGUT00000009811	-1.90108	0.000448977	0.0143818	47	19	14	16044348	16055515	ENSTGUG00000009411	TMC7
ENSTGUT00000003804	-2.13499	0.000451905	0.0144021	32	11	1A	14971267	14976144	ENSTGUG00000003660	XP_002187708.1
ENSTGUT00000008696	1.3131	0.000452851	0.0144021	153	574	7	15201432	15217650	ENSTGUG00000008338	HAT1
ENSTGUT00000000136	-2.91635	0.000454296	0.0144021	20	4	Z	2730695	2737114	ENSTGUG00000000133	MFSD7
ENSTGUT00000000855	-1.27012	0.000454915	0.0144021	730	457	Z	16359417	16375078	ENSTGUG00000000824	ZFAND5
ENSTGUT00000003358	-1.38292	0.000458233	0.0144473	171	99	3	13926626	13993904	ENSTGUG00000003225	SYT14
ENSTGUT00000011573	1.26765	0.000459004	0.0144473	340	1236	3	53696933	53790337	ENSTGUG00000011105	ZDHHC14
ENSTGUT00000011853	1.71224	0.000463567	0.0145488	19	94	3	57345921	57384687	ENSTGUG00000011376	FNDC1
ENSTGUT00000002987	1.22888	0.000471009	0.0147397	5385	19057	2	52095968	52108121	ENSTGUG00000002869	HNRNPA2B1
ENSTGUT00000007704	1.30972	0.000491016	0.0153217	140	524	1A	37146402	37150402	ENSTGUG00000007385	KRR1
ENSTGUT00000009252	1.24568	0.000494977	0.0153991	529	1894	4	48141137	48145976	ENSTGUG00000008862	RPL9
ENSTGUT00000012867	2.47597	0.000498015	0.0153991	5	42	5	40467542	40467694	ENSTGUG00000012362	NRXN3-2
ENSTGUT00000007045	-2.28248	0.000498015	0.0153991	29	9	14	9568016	9578608	ENSTGUG00000006768	HAGH
ENSTGUT00000000555	1.94615	0.000499168	0.0153991	11	64	2	5997525	6002932	ENSTGUG00000000533	SCN5A
ENSTGUT00000007738	1.22385	0.000520313	0.0160059	1899	6697	1A	37298439	37310690	ENSTGUG00000007412	NAP1L1
ENSTGUT00000006902	-1.29436	0.000524452	0.0160626	359	221	15	3922760	3926083	ENSTGUG00000006652	ERP29
ENSTGUT00000013782	1.65351	0.000525116	0.0160626	24	114	5	61597439	61601856	ENSTGUG00000013231	FKBP3
ENSTGUT00000010747	-1.23431	0.000529991	0.0161467	1499	962	10	20649336	20651893	ENSTGUG00000010313
ENSTGUT00000009185	-1.27188	0.000532045	0.0161467	467	292	5	11906070	11992109	ENSTGUG00000008821	KCNC1
ENSTGUT00000008475	1.25245	0.000532326	0.0161467	355	1277	1	17238794	17269279	ENSTGUG00000008126	MOSPD2
ENSTGUT00000014122	-1.64023	0.000543888	0.0163732	64	31	1	113012517	113045038	ENSTGUG00000013562	DGAT2
ENSTGUT00000003303	1.87506	0.000545373	0.0163732	13	72	27	3437094	3456889	ENSTGUG00000003122	ITGB3
ENSTGUT00000005651	1.87506	0.000545373	0.0163732	13	72	20	7063273	7120744	ENSTGUG00000005408	EYA2
ENSTGUT00000002994	2.65351	0.000547332	0.0163732	4	38	1A	12283050	12337960	ENSTGUG00000002883	protein_idENSTGUP00000002965
ENSTGUT00000001171	-2.34931	0.000547332	0.0163732	27	8	23	3233843	3237049	ENSTGUG00000001126	SYF2
ENSTGUT00000013363	2.16047	0.000553804	0.016431	8	54	5	51484282	51484473	ENSTGUG00000012833	protein_idENSTGUP00000013213
ENSTGUT00000008841	-2.03499	0.000553804	0.016431	38	14		91137018	91137071
ENSTGUT00000009165	-1.93546	0.000553804	0.016431	38	15		11695895	11777406
ENSTGUT00000010935	1.33464	0.00056501	0.0167178	99	377	7	23025882	23062827	ENSTGUG00000010492	PLCL1
ENSTGUT00000002845	1.40558	0.000574701	0.0169584	57	228	2	50763402	50783124	ENSTGUG00000002729	FAM126A
ENSTGUT00000014090	-1.37075	0.000586911	0.0172717	161	94	1	103485651	103486745	ENSTGUG00000013530	HTR1F
ENSTGUT00000008698	2.31247	0.000599859	0.0175022	6	45	6	18450717	18457370	ENSTGUG00000008356	SLC16A12
ENSTGUT00000010931	1.28667	0.000601105	0.0175022	158	582	7	22589342	22720913	ENSTGUG00000010480	SATB2
ENSTGUT00000002709	-1.57581	0.000601189	0.0175022	77	39	4	11426980	11566152	ENSTGUG00000002594	ARHGAP10
ENSTGUT00000003875	-1.57581	0.000601189	0.0175022	77	39	4	21578377	21592842	ENSTGUG00000003710	NHEDC1
ENSTGUT00000001933	1.69836	0.000614398	0.0178389	20	98	2	34454490	34716155	ENSTGUG00000001859	POU6F2
ENSTGUT00000006209	1.92343	0.000620845	0.0178666	11	63	6	8589814	8622194	ENSTGUG00000005959	CHAT
ENSTGUT00000014010	-1.85076	0.000620845	0.0178666	43	18	1	97854615	97875775	ENSTGUG00000013452	CHRDL2
ENSTGUT00000005795	1.21761	0.00062174	0.0178666	704	2472	6	6218935	6229769	ENSTGUG00000005576	PHYHIPL
ENSTGUT00000001647	-1.2537	0.000621934	0.0178666	488	309	Z	32785450	32792993	ENSTGUG00000001582	ATP5A1
ENSTGUT00000003747	32.0851	0.000629408	0.0179389	0	15	6	1433873	1446566	ENSTGUG00000003586	PBLD
ENSTGUT00000013512	32.0851	0.000629408	0.0179389	0	15	5	55866240	55909515	ENSTGUG00000012975	SYT16
ENSTGUT00000008207	-4.05385	0.000629408	0.0179389	11	1	4	44646239	44649392	ENSTGUG00000007881	SPATA18
ENSTGUT00000012739	1.23108	0.000633836	0.0180179	395	1400	3	71316411	71363777	ENSTGUG00000012227	HACE1
ENSTGUT00000006267	-1.73738	0.000642303	0.0181702	53	24	6	8706818	8749717	ENSTGUG00000006019	PCDH21
ENSTGUT00000011352	-2.46889	0.000642542	0.0181702	22	6	3	50612129	50624037	ENSTGUG00000010895	TNFAIP3
ENSTGUT00000004269	-1.46641	0.000660784	0.0186375	97	53	14	2611531	2616066	ENSTGUG00000004106	HMOX2
ENSTGUT00000002177	-3.09692	0.000663814	0.0186745	17	3	3	191888	192043	ENSTGUG00000002091	GALM-1
ENSTGUT00000007290	1.96851	0.000683735	0.0191852	11	65	7	12786865	12842244	ENSTGUG00000006979	GRB14
ENSTGUT00000001333	-1.38662	0.0006897	0.0192767	142	82	13	9919671	9947490	ENSTGUG00000001280	SAR1B
ENSTGUT00000005402	-1.67534	0.000690545	0.0192767	55	26	22	3178814	3181073	ENSTGUG00000005195	GINS4
ENSTGUT00000008300	2.15281	0.000702772	0.0195342	7	47	20	10993720	11156314	ENSTGUG00000007909	CDH4
ENSTGUT00000002439	1.2579	0.000703369	0.0195342	185	668	Z	44963583	45132627	ENSTGUG00000002345	HCN1
ENSTGUT00000005972	-1.37203	0.000705647	0.0195475	144	84	20	7318900	7321990	ENSTGUG00000005747	SLC35C2
ENSTGUT00000013616	1.3345	0.000734758	0.0203021	78	297	5	58814825	58835710	ENSTGUG00000013074	FBXO34
ENSTGUT00000000815	1.3258	0.000746319	0.0205692	79	299	Z	15555442	15589137	ENSTGUG00000000785	RORB
ENSTGUT00000007220	-1.22906	0.000776673	0.0213516	517	333	15	4238287	4240890	ENSTGUG00000006939	ISCU
ENSTGUT00000007565	1.19533	0.000779356	0.0213713	695	2403	1	12907660	12917846	ENSTGUG00000007276	KLHL15
ENSTGUT00000007296	1.34418	0.000781497	0.021376	72	276	10	9057922	9071818	ENSTGUG00000006993	CP19A_TAEGU
ENSTGUT00000013088	1.72751	0.000785958	0.021444	17	85	2	148705934	148727266	ENSTGUG00000012567	SLA
ENSTGUT00000019138	2.24688	0.000796956	0.0216896	6	43	1	57705009	57705779	ENSTGUG00000018204	B5FX54_TAEGU
ENSTGUT00000012236	1.18897	0.000816238	0.0221588	798	2747	5	30245775	30268275	ENSTGUG00000011746	SPRED1
ENSTGUT00000007626	-1.17556	0.000821975	0.0222589	7344	4909	9	6981654	7004362	ENSTGUG00000007310	NGEF
ENSTGUT00000008299	1.19925	0.000843397	0.0227822	439	1522	9	9368640	9379003	ENSTGUG00000007943	SERPINE2
ENSTGUT00000008660	-1.30106	0.000870303	0.0234507	204	125	5	9124862	9133289	ENSTGUG00000008322	TMEM9B
ENSTGUT00000000627	1.36214	0.000875315	0.0235274	59	229	24	5221804	5228770	ENSTGUG00000000607	SCN3B
ENSTGUT00000017270	1.6495	0.000879335	0.023577	19	90	Un	165247016	165250794	ENSTGUG00000016608	XP_002195955.1
ENSTGUT00000002028	-1.18986	0.000883797	0.0236383	1106	732	2	39992686	40045340	ENSTGUG00000001940	CDH6
ENSTGUT00000019327	-1.49008	0.000889329	0.0236846	80	43	9	7141724	7141993	ENSTGUG00000018611	SCARNA6
ENSTGUT00000012046	1.21532	0.00088989	0.0236846	259	908	2	124338691	124356943	ENSTGUG00000011561	TCEB1
ENSTGUT00000013858	-1.23268	0.000893977	0.0237352	386	248	1	90013905	90014146	ENSTGUG00000013309
ENSTGUT00000003441	1.32025	0.000907489	0.0240352	74	279	4A	9198406	9215146	ENSTGUG00000003292	LONRF3
ENSTGUT00000009362	2.12179	0.000921138	0.0242439	7	46	9	14320362	14324106	ENSTGUG00000008991	APOD
ENSTGUT00000004139	2.72751	0.000924299	0.0242439	3	30	8	3182260	3183962	ENSTGUG00000003982
ENSTGUT00000007393	-2.40178	0.000924299	0.0242439	21	6	Z	72298623	72310686	ENSTGUG00000007110	XP_002190476.1
ENSTGUT00000016631	-2.40178	0.000924299	0.0242439	21	6	Un	160342582	160347245	ENSTGUG00000016000	protein_idENSTGUP00000016316
ENSTGUT00000000922	1.48481	0.000935757	0.024452	31	131	Z	17105263	17161178	ENSTGUG00000000888	MAMDC2
ENSTGUT00000011219	1.23485	0.000938237	0.024452	168	597	2	112235696	112345132	ENSTGUG00000010770	FAM59A
ENSTGUT00000008795	1.56908	0.000938988	0.024452	25	112	20	13375377	13381670	ENSTGUG00000008448	CSTF1
ENSTGUT00000000203	1.23315	0.00094156	0.0244603	162	575	13	1207414	1208793	ENSTGUG00000000199	PWWP2A
ENSTGUT00000008069	1.2215	0.000957469	0.0248142	192	676	1A	39400513	39427146	ENSTGUG00000007757	LIN7A
ENSTGUT00000006325	1.20205	0.000966142	0.0249794	285	990	1A	30188231	30195705	ENSTGUG00000006091	SFRS2IP
ENSTGUT00000010730	3.10602	0.000996	0.0256293	2	26	2	108003560	108013661	ENSTGUG00000010294	KIAA1772
ENSTGUT00000016590	-2.84235	0.000996	0.0256293	19	4	Un	75779132	75782044	ENSTGUG00000015951	KRT9
ENSTGUT00000001657	1.42265	0.00100096	0.025696	42	170	13	15720091	15727185	ENSTGUG00000001595	TMCO6
ENSTGUT00000002467	1.28472	0.00100715	0.0257941	84	309	3	3580457	3586511	ENSTGUG00000002376	CNRIP1
ENSTGUT00000003400	1.24044	0.00101077	0.0258258	141	503	8	105356	108090	ENSTGUG00000003271	MRPS14
ENSTGUT00000001346	-1.21991	0.00101507	0.0258638	361	234	Z	26107918	26117375	ENSTGUG00000001294	TXN
ENSTGUT00000001282	-3.00946	0.00102179	0.0258638	16	3	26	1791031	1950638	ENSTGUG00000001222	LGR6
ENSTGUT00000002385	-3.00946	0.00102179	0.0258638	16	3	4A	874626	880963	ENSTGUG00000002281	SYTL4
ENSTGUT00000007192	-3.00946	0.00102179	0.0258638	16	3	5	7242848	7262389	ENSTGUG00000006913	INCENP-1
ENSTGUT00000000824	2.5755	0.00103398	0.0261115	4	36	23	384499	426226	ENSTGUG00000000777	PTPRU
ENSTGUT00000016608	-1.99297	0.00105966	0.0266979	29	11	Un	131650793	131654733	ENSTGUG00000015974	transcript_name XP_002200137.1
ENSTGUT00000010498	-1.21743	0.00106835	0.0268546	365	237	1	30741102	30800866	ENSTGUG00000010070	AFF3-1
ENSTGUT00000000869	-1.54862	0.00108166	0.0271263	62	32	13	6648287	6656322	ENSTGUG00000000818	TNIP1
ENSTGUT00000008993	1.20674	0.0010892	0.0271701	200	697	11	12862631	13052112	ENSTGUG00000008627	ZNF423
ENSTGUT00000000868	1.35008	0.0010967	0.0271701	53	204	Z	16472406	16484909	ENSTGUG00000000836	FAM108B1
ENSTGUT00000017472	-32.0946	0.00109841	0.0271701	10	0	Un	23837022	23840531	ENSTGUG00000016802	protein_idENSTGUP00000017101
ENSTGUT00000018675	-32.0946	0.00109841	0.0271701	10	0	1	68004846	68004947	ENSTGUG00000017988
ENSTGUT00000016102	31.9856	0.00109841	0.0271701	0	14	Un	103648555	103650831	ENSTGUG00000015490	protein_idENSTGUP00000015822
ENSTGUT00000017568	31.9856	0.00109841	0.0271701	0	14	Un	24749162	24751303	ENSTGUG00000016900	protein_idENSTGUP00000017186
ENSTGUT00000001243	-1.59442	0.00110274	0.027215	56	28	26	1545270	1569318	ENSTGUG00000001174	KIF21B
ENSTGUT00000012388	-1.651	0.00118259	0.0291195	52	25	1	52888071	52888391	ENSTGUG00000011893	C13orf36
ENSTGUT00000003256	-1.4263	0.00121137	0.0297608	89	50	21	4222174	4225262	ENSTGUG00000003131	AURKAIP1
ENSTGUT00000012120	-1.44632	0.0012247	0.029974	74	41	2	126927129	126928789	ENSTGUG00000011633	HEY1
ENSTGUT00000011553	2.33158	0.00122557	0.029974	5	38	9	24365808	24393209	ENSTGUG00000011088	BCHE
ENSTGUT00000003509	1.14728	0.00123346	0.0300991	761	2545	3	14300718	14317955	ENSTGUG00000003367	KIAA0240
ENSTGUT00000012298	-1.59442	0.00124538	0.030322	54	27	7	33247677	33259869	ENSTGUG00000011790	MCM6
ENSTGUT00000006751	-1.52516	0.00126484	0.0307267	61	32	3	26189582	26195890	ENSTGUG00000006509	FAM161A
ENSTGUT00000012233	-1.19445	0.00126965	0.0307749	385	254	5	30163902	30196428	ENSTGUG00000011737	RASGRP1
ENSTGUT00000013204	1.35667	0.00127467	0.0307815	45	174	5	47576263	47577628	ENSTGUG00000012685	C14orf129
ENSTGUT00000019025	1.96357	0.00127559	0.0307815	9	53	Un	19399989	19546290	ENSTGUG00000018295	XP_002199153.1
ENSTGUT00000007449	1.21149	0.00129259	0.0311225	143	500	4	41058913	41142353	ENSTGUG00000007145	MTUS1
ENSTGUT00000013101	1.33719	0.00131989	0.0317096	54	206	3	81668620	81701583	ENSTGUG00000012584	SH3BGRL2
ENSTGUT00000013413	2.6786	0.00133198	0.0318591	3	29	3	90752731	90758202	ENSTGUG00000012881	GSTA4-2
ENSTGUT00000009218	-2.59442	0.00133198	0.0318591	20	5	5	12173285	12181646	ENSTGUG00000008841	TPH1
ENSTGUT00000003290	1.16081	0.00134845	0.0321669	314	1060	3	13360197	13365094	ENSTGUG00000003167	SLC30A1
ENSTGUT00000010729	1.21968	0.00135078	0.0321669	122	429	6	23174349	23183286	ENSTGUG00000010278	TAF5
ENSTGUT00000001623	1.82062	0.00137578	0.0326906	12	64	Z	32340478	32346772	ENSTGUG00000001559	MARVELD2
ENSTGUT00000002960	1.286	0.0013828	0.0327079	66	243	4	13750950	13757683	ENSTGUG00000002842	ENOPH1
ENSTGUT00000004005	1.26952	0.00138426	0.0327079	75	273	2	61561621	61563357	ENSTGUG00000003854	C3orf39
ENSTGUT00000001004	1.89101	0.00138555	0.0327079	10	56	26	776289	780114	ENSTGUG00000000967	SIKE
ENSTGUT00000003635	-1.22461	0.00139106	0.0327668	243	157	25	105756	142123	ENSTGUG00000003481	MEF2D
ENSTGUT00000005626	2.17817	0.00140993	0.0331212	6	41	12	5313870	5408493	ENSTGUG00000005411	NOL8
ENSTGUT00000003978	-1.46889	0.00141511	0.0331212	66	36	3	16774192	16786455	ENSTGUG00000003806	SLC3A1
ENSTGUT00000010322	1.12853	0.00141525	0.0331212	1086	3585	15	11480514	11481170	ENSTGUG00000009902	YWHAH
ENSTGUT00000007172	-2.17938	0.0014235	0.0331419	24	8	19	8131160	8139990	ENSTGUG00000006858	P2RX5
ENSTGUT00000009580	-2.17938	0.0014235	0.0331419	24	8	18	9434309	9470647	ENSTGUG00000009151	ABCC3
ENSTGUT00000009955	-1.12603	0.00142529	0.0331419	2349	1625	7	19362031	19397622	ENSTGUG00000009501	PDE1A
ENSTGUT00000002303	1.32466	0.00144322	0.033487	55	208	27	1710281	1731613	ENSTGUG00000002209	CRKRS
ENSTGUT00000001104	1.69098	0.00148276	0.034331	16	78	2	16921838	16923365	ENSTGUG00000001062	BAMBI
ENSTGUT00000005005	1.19972	0.00150846	0.0348517	141	489	14	6251368	6257041	ENSTGUG00000004810	NUBP1
ENSTGUT00000008965	-3.29486	0.00152347	0.0351239	13	2	20	14443328	14443477	ENSTGUG00000008615
ENSTGUT00000004050	1.28822	0.00154017	0.0353854	64	236	10	1893730	1895966	ENSTGUG00000003898	B5G047_TAEGU
ENSTGUT00000008626	-1.62545	0.00154133	0.0353854	47	23	10	13093651	13097943	ENSTGUG00000008282	MFGE8
ENSTGUT00000015861	3.86501	0.00157803	0.0358491	1	22	Un	71125343	71126625	ENSTGUG00000015254	MTA2
ENSTGUT00000001513	3.7979	0.00157803	0.0358491	1	21	13	12100790	12116833	ENSTGUG00000001440	GABRA6
ENSTGUT00000013815	3.7979	0.00157803	0.0358491	1	21	3	109941875	109966065	ENSTGUG00000013267	TFAP2B
ENSTGUT00000000510	-2.91635	0.00157803	0.0358491	15	3	Z	9063822	9128522	ENSTGUG00000000492	LRRC2
ENSTGUT00000007881	-2.91635	0.00157803	0.0358491	15	3	18	6307551	6458406	ENSTGUG00000007571	B3GNTL1
ENSTGUT00000004307	1.42727	0.00158663	0.0359692	33	134	4	23974050	24019953	ENSTGUG00000004134	CCDC109B
ENSTGUT00000007896	1.14298	0.00160187	0.0361792	329	1097	20	10142296	10144976	ENSTGUG00000007591	C20orf11
ENSTGUT00000004509	-1.34574	0.00160256	0.0361792	101	60	20	3597264	3814481	ENSTGUG00000004328	protein_idENSTGUP00000004461
ENSTGUT00000012960	1.4865	0.00164022	0.0369526	26	110	1	59757499	59771195	ENSTGUG00000012448	LECT1
ENSTGUT00000010663	1.18519	0.00164669	0.0370138	150	515	4	60364836	60460400	ENSTGUG00000010211	ABLIM2
ENSTGUT00000009696	1.31603	0.00165564	0.0370138	54	203	14	15884451	15891421	ENSTGUG00000009310	GPRC5B
ENSTGUT00000001183	-2.2465	0.00165657	0.0370138	22	7	2	17761115	17772481	ENSTGUG00000001139	protein_idENSTGUP00000001171
ENSTGUT00000004589	-2.2465	0.00165657	0.0370138	22	7	25	1031096	1037995	ENSTGUG00000004407	SNX27
ENSTGUT00000004603	-1.15712	0.00166107	0.037038	418	283	6	2943314	2954044	ENSTGUG00000004428	CCDC109A
ENSTGUT00000002865	-1.49821	0.00167139	0.0371918	58	31	4A	6367399	6405027	ENSTGUG00000002739	OPHN1
ENSTGUT00000014153	-1.69876	0.00168761	0.0374625	43	20	1	114120531	114123644	ENSTGUG00000013591	CD200
ENSTGUT00000000011	-1.56641	0.0016939	0.0374625	51	26	Z	85104	107065	ENSTGUG00000000013	KATNAL2
ENSTGUT00000005148	-1.56641	0.0016939	0.0374625	51	26	1	1101148	1114650	ENSTGUG00000004947	DSCR3
ENSTGUT00000009301	-1.19322	0.00172657	0.0381022	262	173	10	18014754	18083888	ENSTGUG00000008909	LRRK1
ENSTGUT00000007002	-1.50131	0.00172984	0.0381022	60	32	5	7079437	7108736	ENSTGUG00000006737	PTDSS2
ENSTGUT00000011162	-1.11266	0.00178554	0.0392493	1183	826	1A	51421774	51430291	ENSTGUG00000010713	PVALB-2
ENSTGUT00000012149	1.10102	0.00180262	0.0395448	1378	4463	2	127601375	127605904	ENSTGUG00000011658	FABP5
ENSTGUT00000000738	1.25246	0.00180749	0.0395716	72	259	13	5585120	5627161	ENSTGUG00000000711	GALNT10
ENSTGUT00000003693	-1.1374	0.00183029	0.0399901	491	337	6	1305519	1332160	ENSTGUG00000003489	HERC4
ENSTGUT00000010998	1.16171	0.00183986	0.0401186	172	581	15	13078874	13090009	ENSTGUG00000010547	SF3A1
ENSTGUT00000013052	-1.25232	0.00186363	0.0405554	142	90	1A	70612490	70660160	ENSTGUG00000012529	CACNA1C
ENSTGUT00000003839	-1.94234	0.0018771	0.0407668	28	11	17	5482258	5488138	ENSTGUG00000003658	SLC27A4
ENSTGUT00000000251	2.62797	0.00192259	0.0411932	3	28	2	2286320	2287555	ENSTGUG00000000246	GJC2
ENSTGUT00000000774	2.62797	0.00192259	0.0411932	3	28	13	6374527	6412457	ENSTGUG00000000749	GLRA1
ENSTGUT00000001998	2.5755	0.00192259	0.0411932	3	27	Z	40786379	40824856	ENSTGUG00000001921	NPR3
ENSTGUT00000004746	2.5755	0.00192259	0.0411932	3	27	3	19418666	19467193	ENSTGUG00000004450	XDH
ENSTGUT00000011396	-2.25739	0.00192259	0.0411932	19	6	1A	53120362	53153778	ENSTGUG00000010918
ENSTGUT00000013031	1.14962	0.00192354	0.0411932	183	613	3	79860136	79886546	ENSTGUG00000012515	CYB5R4
ENSTGUT00000002281	-1.21058	0.00192405	0.0411932	187	122	3	864304	866281	ENSTGUG00000002191	CHGB
ENSTGUT00000013813	1.32804	0.00193109	0.0411932	43	163	3	109870724	109919342	ENSTGUG00000013264	TFAP2D
ENSTGUT00000007598	31.8787	0.00193467	0.0411932	0	13	4	41451398	41454951	ENSTGUG00000007302	FGF20
ENSTGUT00000008193	31.8787	0.00193467	0.0411932	0	13	10	11627796	11628062	ENSTGUG00000007876	MEX3B
ENSTGUT00000016924	-1.59442	0.00194885	0.041414	48	24	Un	162607570	162609796	ENSTGUG00000016279	protein_idENSTGUP00000016587
ENSTGUT00000002986	2.49304	0.00196155	0.0416025	4	34	21	3266289	3288680	ENSTGUG00000002838	MMEL1
ENSTGUT00000012253	-1.08617	0.00197651	0.0418381	5401	3841	3	61344048	61372634	ENSTGUG00000011759	C6orf174
ENSTGUT00000013177	1.12139	0.00198477	0.0419312	316	1038	1	74885245	74930422	ENSTGUG00000012657	ELMOD1
ENSTGUT00000009515	-1.53784	0.00202751	0.042681	50	26	8	22133692	22150241	ENSTGUG00000009139	PODN
ENSTGUT00000010249	-1.29486	0.00202813	0.042681	117	72	6	21680629	21687584	ENSTGUG00000009834	LCOR
ENSTGUT00000013252	-1.7237	0.00205172	0.0430941	35	16	2	155434006	155459520	ENSTGUG00000012731	LY6E-1
ENSTGUT00000006167	1.77481	0.00207035	0.0432716	12	62	Z	67051979	67053748	ENSTGUG00000005945	ENC1
ENSTGUT00000001168	-1.27249	0.00207379	0.0432716	120	75	23	3230024	3232899	ENSTGUG00000001124	C1orf63
ENSTGUT00000002579	1.19258	0.00207594	0.0432716	102	352	1A	8096700	8257327	ENSTGUG00000002449	SEMA3A
ENSTGUT00000003782	1.09097	0.00207611	0.0432716	860	2766	6	1448212	1452729	ENSTGUG00000003609	HNRNPH3
ENSTGUT00000010662	-1.19346	0.0020801	0.0432717	206	136	3	44688319	44696762	ENSTGUG00000010226	TOMM20
ENSTGUT00000009599	-1.35475	0.00210232	0.0436502	83	49	8	22229224	22231603	ENSTGUG00000009203	MAGOH
ENSTGUT00000000640	-1.10022	0.00211542	0.0438385	913	643	Z	10196069	10274171	ENSTGUG00000000606	DAPK1
ENSTGUT00000009981	1.09753	0.00212983	0.0440529	498	1609	12	14972197	15055759	ENSTGUG00000009560	MAGI1
ENSTGUT00000011194	1.16006	0.00214921	0.0443605	131	442	1	34977248	35184247	ENSTGUG00000010744	DHRSX
ENSTGUT00000010049	1.20104	0.00216359	0.0443605	87	302	1	27293423	27311893	ENSTGUG00000009631	LIMS1
ENSTGUT00000009479	1.70514	0.00216776	0.0443605	13	64	14	15533505	15541449	ENSTGUG00000009095	CRYM
ENSTGUT00000001197	-1.59442	0.00216776	0.0443605	44	22	Z	24058252	24058992	ENSTGUG00000001152	PRR16
ENSTGUT00000012274	-1.59442	0.00216776	0.0443605	44	22	3	61984175	61989261	ENSTGUG00000011782	HINT3
ENSTGUT00000011536	1.60352	0.00217329	0.0443605	17	78		29334589	29383075
ENSTGUT00000007546	1.5849	0.00217329	0.0443605	17	77	17	10800692	10803064	ENSTGUG00000007256	ARPC5L
ENSTGUT00000002125	-1.15171	0.00217776	0.0443684	284	193	4	6366597	6489156	ENSTGUG00000002042	FAT4
ENSTGUT00000002348	1.81157	0.00218729	0.0444074	10	53	21	678331	740042	ENSTGUG00000002257	ANGPTL7-1
ENSTGUT00000004817	-1.08248	0.00219344	0.0444074	1864	1329	1A	22496400	22507347	ENSTGUG00000004613	XP_002191584.1
ENSTGUT00000011501	2.99054	0.00220421	0.0444074	2	24	2	116575268	116583331	ENSTGUG00000011038	RP1
ENSTGUT00000005987	-2.68188	0.00220421	0.0444074	17	4	3	22387907	22402622	ENSTGUG00000005771
ENSTGUT00000008125	-2.68188	0.00220421	0.0444074	17	4	5	8128660	8129049	ENSTGUG00000007814	CEND1
ENSTGUT00000018696	-2.68188	0.00220421	0.0444074	17	4	3	4644969	4645158	ENSTGUG00000018009	U2
ENSTGUT00000009568	1.32206	0.00221304	0.0445026	40	151	12	12492538	12494548	ENSTGUG00000009191	KCTD6
ENSTGUT00000002813	1.12681	0.0022285	0.0447065	212	699	Z	49372531	49401408	ENSTGUG00000002687	ERCC8
ENSTGUT00000009722	1.29393	0.00223224	0.0447065	47	174	7	18384584	18536778	ENSTGUG00000009316	ZNF385B
ENSTGUT00000006412	1.30541	0.00223947	0.0447065	41	153	9	4737837	4753821	ENSTGUG00000006160	SEPT2
ENSTGUT00000001358	1.28005	0.00223965	0.0447065	54	198	26	2312532	2317727	ENSTGUG00000001304	SYT2
ENSTGUT00000007709	-1.13986	0.00228774	0.0455826	324	222	8	16719790	16918792	ENSTGUG00000007224	PTPRF
ENSTGUT00000002830	1.7535	0.00231352	0.045844	11	56	4	12681923	12749593	ENSTGUG00000002714	HHIP
ENSTGUT00000010034	-1.67242	0.00231352	0.045844	38	18	15	11091820	11093969	ENSTGUG00000009628	UNC119B
ENSTGUT00000013362	-1.67242	0.00231352	0.045844	38	18	5	51478020	51481720	ENSTGUG00000012831	XP_002200613.1
ENSTGUT00000011535	-1.11138	0.00233048	0.0460636	518	362	7	26591237	26658069	ENSTGUG00000011065	GULP1
ENSTGUT00000003096	-2.17938	0.00233309	0.0460636	21	7	4A	7302210	7414714	ENSTGUG00000002973	GPC3
ENSTGUT00000008881	1.60721	0.00234569	0.0462054	15	69	10	14797750	14830383	ENSTGUG00000008518	ST8SIA2
ENSTGUT00000003403	1.07318	0.00234878	0.0462054	1193	3790	4	20171883	20231430	ENSTGUG00000003238	RAP1GDS1
ENSTGUT00000012040	1.21025	0.00237854	0.0467062	77	269	1	48680359	48700951	ENSTGUG00000011551	WASF3
ENSTGUT00000003081	1.33756	0.00238319	0.0467132	38	145	2	53314045	53522551	ENSTGUG00000002959	CREB5
ENSTGUT00000007030	-1.27535	0.0024364	0.0476701	101	63	1	7869961	7919159	ENSTGUG00000006759	SYTL5
ENSTGUT00000010262	1.2287	0.00246185	0.0480813	65	230	15	11381009	11383377	ENSTGUG00000009840	C22orf30
ENSTGUT00000012174	-1.12591	0.00247506	0.0482235	331	229	1	49873267	49892858	ENSTGUG00000011671	SLC7A1
ENSTGUT00000008347	-3.17938	0.00248747	0.0482235	12	2	11	11629637	11642797	ENSTGUG00000008000	TCF25
ENSTGUT00000009492	-3.17938	0.00248747	0.0482235	12	2	11	16226593	16228598	ENSTGUG00000009119	TDRD12
ENSTGUT00000013286	-3.17938	0.00248747	0.0482235	12	2	3	87272324	87445154	ENSTGUG00000012758	protein_idENSTGUP00000013137
ENSTGUT00000004053	-1.88988	0.00250021	0.0482235	27	11	10	1899427	1901701	ENSTGUG00000003903	COX5A
ENSTGUT00000006625	-1.88988	0.00250021	0.0482235	27	11	6	11044279	11051371	ENSTGUG00000006390	PPIF
ENSTGUT00000007627	-1.88988	0.00250021	0.0482235	27	11	5	7862469	7865623	ENSTGUG00000007330	C15orf57
ENSTGUT00000012104	1.19699	0.00252968	0.0486629	78	270	1A	58900480	58910821	ENSTGUG00000011616	KIAA1147
ENSTGUT00000019397	-1.44242	0.00253196	0.0486629	63	35	Un	134198059	134198144	ENSTGUG00000018681
ENSTGUT00000012374	1.11297	0.00258976	0.0496858	207	676	3	65109299	65193319	ENSTGUG00000011879	C6orf204
ENSTGUT00000003398	1.0595	0.00261423	0.0500669	1525	4799	22	10048	11035	ENSTGUG00000003254	B5G3G3_TAEGU
ENSTGUT00000000012	-1.22344	0.00262213	0.0501297	133	86	Z	116450	135919	ENSTGUG00000000014	HDHD2
ENSTGUT00000008248	-1.39648	0.00267541	0.0509923	68	39	10	12005530	12009855	ENSTGUG00000007913	IL16
ENSTGUT00000008451	-1.06052	0.00267664	0.0509923	2032	1471	14	12425822	12458273	ENSTGUG00000008112	TTYH3
ENSTGUT00000011209	1.12775	0.00270366	0.051353	147	485	5	23005822	23018093	ENSTGUG00000010756	ZFYVE19
ENSTGUT00000008334	-2.11798	0.00270503	0.051353	23	8	20	12027211	12028320	ENSTGUG00000008008	C20orf174
ENSTGUT00000010099	-1.67688	0.00274874	0.0520292	36	17	9	17205411	17222469	ENSTGUG00000009679	RPL35A
ENSTGUT00000010016	1.18106	0.00277476	0.0520292	85	291		19650632	19654366
ENSTGUT00000010506	-1.15736	0.00277476	0.0520292	195	132	1	31040169	31069032	ENSTGUG00000010075	AFF3-2
ENSTGUT00000012471	1.07761	0.00277717	0.0520292	359	1144	2	133525252	133535392	ENSTGUG00000011969	SDC2
ENSTGUT00000000590	-2.52042	0.00277898	0.0520292	19	5	13	3888240	3890357	ENSTGUG00000000570	XP_002197715.1
ENSTGUT00000001781	-2.52042	0.00277898	0.0520292	19	5	2	28936406	28936636	ENSTGUG00000001712
ENSTGUT00000003516	-2.52042	0.00277898	0.0520292	19	5	7	2122395	2143145	ENSTGUG00000003341	COL6A1
ENSTGUT00000015468	-2.52042	0.00277898	0.0520292	19	5	Un	98730832	98733462	ENSTGUG00000014874	protein_idENSTGUP00000015222
ENSTGUT00000013383	1.50992	0.00282385	0.0527783	20	86	3	90369714	90441430	ENSTGUG00000012849	LRRC1
ENSTGUT00000006585	1.08238	0.00288062	0.053594	284	908	4	34888568	34984808	ENSTGUG00000006325	GLRA3
ENSTGUT00000003644	1.15195	0.00288165	0.053594	107	359	LGE22	214354	237453	ENSTGUG00000003479	LARP4
ENSTGUT00000000375	1.70103	0.0028823	0.053594	11	54	Z	5119773	5135157	ENSTGUG00000000362	ISOC1
ENSTGUT00000009600	-1.47894	0.00290482	0.0539204	48	26	7	18032023	18035842	ENSTGUG00000009215	TTN-3
ENSTGUT00000008081	-1.80087	0.00294338	0.0545429	30	13	5	8076826	8078417	ENSTGUG00000007764	AIP
ENSTGUT00000016141	-1.6319	0.00300449	0.0555805	39	19	Un	73215460	73228394	ENSTGUG00000015488	SMARCA4
ENSTGUT00000006484	-1.36886	0.00302151	0.0558002	65	38	12	6592881	6654196	ENSTGUG00000006140	DNAH1
ENSTGUT00000012397	-1.45949	0.00305129	0.0562546	51	28	7	35924913	36041616	ENSTGUG00000011902	GTDC1
ENSTGUT00000011523	1.13256	0.00308139	0.0567133	116	384	3	53258048	53263680	ENSTGUG00000011060	DYNLT1
ENSTGUT00000009584	1.32069	0.00311456	0.0571616	35	132	7	17957470	17967112	ENSTGUG00000009194	PLEKHA3
ENSTGUT00000016468	-1.55966	0.00311628	0.0571616	41	21	Un	18022067	18025170	ENSTGUG00000015845	protein_idENSTGUP00000016165
ENSTGUT00000004121	-1.78707	0.00313241	0.0572641	32	14	18	2049698	2063246	ENSTGUG00000003939	protein_idENSTGUP00000004076
ENSTGUT00000005245	-1.78707	0.00313241	0.0572641	32	14	11	4348383	4352317	ENSTGUG00000005036	CIAPIN1
ENSTGUT00000008898	1.1488	0.00314517	0.0574006	92	308	20	13872873	13875782	ENSTGUG00000008551	TSHZ2
ENSTGUT00000009888	-1.42158	0.0031785	0.0579117	55	31	9	16959863	16971822	ENSTGUG00000009486	PCYT1A
ENSTGUT00000001204	1.2972	0.00320857	0.0583616	38	141	2	17988378	18093776	ENSTGUG00000001156	MYO3A
ENSTGUT00000002901	1.35311	0.00321517	0.0583839	28	108	2	50924865	51036202	ENSTGUG00000002773	IGF2BP3
ENSTGUT00000013419	1.07836	0.00324227	0.0587777	239	762	3	90771236	90777595	ENSTGUG00000012888	TMEM14A
ENSTGUT00000004403	-2.10899	0.00328887	0.0590324	20	7	6	2220161	2368703	ENSTGUG00000004184	CDH23
ENSTGUT00000006409	-2.10899	0.00328887	0.0590324	20	7		10976919	11000640
ENSTGUT00000010901	-2.10899	0.00328887	0.0590324	20	7	15	12749260	12763700	ENSTGUG00000010446	THOC5
ENSTGUT00000008732	-2.59442	0.00328894	0.0590324	16	4	20	13278909	13288697	ENSTGUG00000008378	TFAP2C
ENSTGUT00000009795	-2.59442	0.00328894	0.0590324	16	4	14	16017936	16027954	ENSTGUG00000009393	TMC5-1
ENSTGUT00000013934	-2.59442	0.00328894	0.0590324	16	4	1	92480024	92502617	ENSTGUG00000013381	C3orf15
ENSTGUT00000007014	1.82062	0.00330213	0.0590739	9	48	14	9563456	9567511	ENSTGUG00000006760	protein_idENSTGUP00000006945
ENSTGUT00000013344	1.82062	0.00330213	0.0590739	9	48	5	50924893	50929743	ENSTGUG00000012815	CINP
ENSTGUT00000004406	1.05126	0.00331559	0.0592171	442	1383	Z	57633718	57656203	ENSTGUG00000004208	TJP2
ENSTGUT00000013106	2.03007	0.00333125	0.0593991	6	37	1A	71198743	71201262	ENSTGUG00000012590	LRTM2
ENSTGUT00000014759	1.33403	0.00333807	0.0594231	31	118	Un	61573631	61580681	ENSTGUG00000014185	CENPH
ENSTGUT00000008596	1.07267	0.00337797	0.0600349	239	759	1A	44109103	44119205	ENSTGUG00000008253	NUDT4
ENSTGUT00000019167	-1.14191	0.00340939	0.0604945	190	130	19	8091424	8091891	ENSTGUG00000018243	protein_idENSTGUP00000018073
ENSTGUT00000003337	-31.9426	0.00344024	0.0605992	9	0	27	3622859	3683295	ENSTGUG00000003212	ACCN1
ENSTGUT00000016364	-31.9426	0.00344024	0.0605992	9	0	Un	44570236	44572427	ENSTGUG00000015716	STAT6
ENSTGUT00000007089	31.7632	0.00344024	0.0605992	0	12	14	9606480	9606590	ENSTGUG00000006833	GNG13
ENSTGUT00000011340	31.7632	0.00344024	0.0605992	0	12	3	50346831	50349920	ENSTGUG00000010883	IL22RA2
ENSTGUT00000006001	1.75608	0.00345436	0.0605992	10	51	4A	17504233	17511909	ENSTGUG00000005769	XP_002195851.1
ENSTGUT00000006996	1.75608	0.00345436	0.0605992	10	51	6	14390893	14395866	ENSTGUG00000006730	PLAU
ENSTGUT00000007490	-1.63624	0.00345436	0.0605992	35	17	4	41181796	41197881	ENSTGUG00000007182	SLC7A2
ENSTGUT00000001631	-1.05794	0.00346805	0.0607413	575	417	4	1322528	1338390	ENSTGUG00000001561	G3BP2
ENSTGUT00000012053	1.06417	0.00350247	0.0611482	261	824	2	124459238	124532486	ENSTGUG00000011568	JPH1
ENSTGUT00000008118	-1.05186	0.00350255	0.0611482	725	528	7	14178150	14273764	ENSTGUG00000007663	LRP2
ENSTGUT00000001499	-1.35341	0.00350984	0.0611771	66	39	26	3075983	3081018	ENSTGUG00000001437	SARS
ENSTGUT00000004095	1.09008	0.00352246	0.0612987	154	495	1A	19312636	19326716	ENSTGUG00000003918	MLC1
ENSTGUT00000013554	-1.24865	0.00356071	0.0617957	96	61	1	86911963	86923223	ENSTGUG00000013014	ALG8
ENSTGUT00000002974	1.19145	0.00356415	0.0617957	58	200	4A	6906433	6920248	ENSTGUG00000002861	MAP7D3
ENSTGUT00000014175	1.26356	0.00357804	0.0617957	40	145	1	116214516	116332474	ENSTGUG00000013612	CBLB
ENSTGUT00000006214	-1.81681	0.00359004	0.0617957	28	12	10	6469106	6472886	ENSTGUG00000005982	CCNB2
ENSTGUT00000010946	-1.81681	0.00359004	0.0617957	28	12	4	62307712	62314964	ENSTGUG00000010505	TNIP2
ENSTGUT00000013452	1.67407	0.00359085	0.0617957	11	53	1	82859635	82860975	ENSTGUG00000012916	FZD4
ENSTGUT00000016772	1.67407	0.00359085	0.0617957	11	53	Un	78234412	78235771	ENSTGUG00000016133	XP_002196344.1
ENSTGUT00000007485	1.52757	0.00361513	0.062115	17	74	1A	35647668	35698678	ENSTGUG00000007177	LGR5
ENSTGUT00000011644	1.33969	0.0036423	0.0624831	28	107	3	55203515	55316476	ENSTGUG00000011168	CNKSR3
ENSTGUT00000000065	1.24077	0.00365481	0.0625987	44	157	28	429827	434967	ENSTGUG00000000067	LSM7
ENSTGUT00000013118	1.23469	0.0037062	0.0633491	47	167	1	74041182	74043704	ENSTGUG00000012602	SLITRK6
ENSTGUT00000012666	-1.08746	0.00371029	0.0633491	304	216	1	56144449	56203673	ENSTGUG00000012160	CAB39L
ENSTGUT00000008542	1.07884	0.00378548	0.0644868	169	539	14	13162882	13166158	ENSTGUG00000008205	PSMG3
ENSTGUT00000013456	1.19759	0.0037888	0.0644868	54	187	3	93224054	93289896	ENSTGUG00000012912	MYOM2
ENSTGUT00000000318	1.13102	0.00380317	0.06463	88	291	Z	4744048	4750326	ENSTGUG00000000307	NIPSNAP3B
ENSTGUT00000001573	1.04943	0.00382171	0.0648436	296	925	Z	31869373	31893127	ENSTGUG00000001505	ACO1
ENSTGUT00000008057	1.3068	0.00382968	0.0648775	34	127	20	10717230	10718017	ENSTGUG00000007750	RPS21
ENSTGUT00000006257	-1.2628	0.00386489	0.0652704	89	56	12	6315981	6321703	ENSTGUG00000006028	DUSP7
ENSTGUT00000009823	-1.2628	0.00386489	0.0652704	89	56	1A	47669296	47689572	ENSTGUG00000009424	KIAA1467
ENSTGUT00000014417	1.02822	0.00389207	0.0656274	592	1823	Un	143847086	143848342	ENSTGUG00000013836	B5G1C7_TAEGU
ENSTGUT00000007187	-1.03723	0.00396386	0.0667342	647	476	4	39310760	39322647	ENSTGUG00000006897	FAM149A
ENSTGUT00000013714	1.07621	0.00399097	0.0670814	158	503	1	88701093	88790469	ENSTGUG00000013167	TSPAN9
ENSTGUT00000002688	-1.02184	0.00400454	0.0670814	1287	957	17	733914	770483	ENSTGUG00000002568	GRIN1
ENSTGUT00000012856	1.89743	0.00401564	0.0670814	8	45	2	143061777	143066749	ENSTGUG00000012349	NOV
ENSTGUT00000004755	-2.44242	0.00402155	0.0670814	18	5	10	3105101	3137442	ENSTGUG00000004564	CPEB1
ENSTGUT00000009150	-2.44242	0.00402155	0.0670814	18	5	1	24548846	24552407	ENSTGUG00000008792
ENSTGUT00000015287	-2.17938	0.00402155	0.0670814	18	6	Un	148862627	148865081	ENSTGUG00000014693	XP_002198737.1
ENSTGUT00000004975	-3.05385	0.00408113	0.0676842	11	2	11	4157932	4162078	ENSTGUG00000004792	C16orf57
ENSTGUT00000013696	-3.05385	0.00408113	0.0676842	11	2	5	60234908	60245533	ENSTGUG00000013142	PYGL
ENSTGUT00000017903	-3.05385	0.00408113	0.0676842	11	2	Un	27562395	27562730	ENSTGUG00000017227
ENSTGUT00000007051	1.52106	0.0040893	0.0676842	15	65	3	26658614	26716926	ENSTGUG00000006790	BCL11A
ENSTGUT00000000506	-1.50131	0.0040893	0.0676842	45	24	1B	348400	363817	ENSTGUG00000000486	SON
ENSTGUT00000006769	-1.29744	0.00410218	0.0676842	70	43	10	7711439	7717132	ENSTGUG00000006508	RAB27A
ENSTGUT00000001618	1.19068	0.00410544	0.0676842	56	193	Z	32324127	32335311	ENSTGUG00000001554	GTF2H2B
ENSTGUT00000002844	2.17111	0.00411378	0.0676842	5	34	4A	6362175	6533703	ENSTGUG00000002733	YIPF6
ENSTGUT00000007098	2.17111	0.00411378	0.0676842	5	34	11	6584591	6660153	ENSTGUG00000006806	NECAB2
ENSTGUT00000004886	-1.29968	0.00416818	0.0684755	75	46	11	4035498	4040527	ENSTGUG00000004640	NDRG4
ENSTGUT00000009957	1.14442	0.00418925	0.0687177	77	257	15	10973541	10975719	ENSTGUG00000009561	GATC
ENSTGUT00000004280	1.11161	0.00422184	0.069077	99	323	11	21106	24906	ENSTGUG00000004109	COX4I1
ENSTGUT00000013129	1.10384	0.00422388	0.069077	102	331	3	82421033	82422109	ENSTGUG00000012613	HTR1B
ENSTGUT00000013418	1.09163	0.00423514	0.0691103	124	399	3	90760574	90769559	ENSTGUG00000012882	GSTA2
ENSTGUT00000009454	-1.0622	0.00423864	0.0691103	325	235	11	16150570	16155566	ENSTGUG00000009076	PDCD5
ENSTGUT00000005750	1.27294	0.00430857	0.0701451	37	135	14	7725174	7774163	ENSTGUG00000005378	MYH11
ENSTGUT00000001214	1.69836	0.00434083	0.0703539	10	49		18669504	18683257
ENSTGUT00000002526	1.69836	0.00434083	0.0703539	10	49	3	4057129	4113847	ENSTGUG00000002434
ENSTGUT00000010834	1.69836	0.00434083	0.0703539	10	49	4	61888141	61907257	ENSTGUG00000010397	C4orf44
ENSTGUT00000002376	-1.02727	0.00435683	0.0705079	652	483	Z	44297220	44303907	ENSTGUG00000002279	HMGCS1
ENSTGUT00000003044	-1.41545	0.00438155	0.0707887	53	30	2	52823125	52907948	ENSTGUG00000002930	HIBADH
ENSTGUT00000010854	1.21731	0.00438722	0.0707887	47	165	8	27787916	27798943	ENSTGUG00000010411	LHX8
ENSTGUT00000007777	1.21293	0.00440172	0.0709174	50	175	12	9117684	9118912	ENSTGUG00000007479	IP6K2
ENSTGUT00000007153	1.11745	0.00442797	0.0711002	87	285	15	4123662	4146643	ENSTGUG00000006837	RPH3A
ENSTGUT00000008840	-1.11134	0.00443188	0.0711002	176	123	2	90966772	91024096	ENSTGUG00000008465	LPCAT1
ENSTGUT00000001640	-1.91635	0.00443926	0.0711002	25	10	Z	32718602	32746254	ENSTGUG00000001578	C18orf25
ENSTGUT00000005453	-1.91635	0.00443926	0.0711002	25	10	7	10070563	10075367	ENSTGUG00000005212	AAMP
ENSTGUT00000007387	1.45869	0.00446184	0.0713566	20	83	20	8655155	8665935	ENSTGUG00000007096	ARFRP1
ENSTGUT00000013500	1.06407	0.00450944	0.0720118	153	483	5	55239178	55306635	ENSTGUG00000012959	PPP2R5E
ENSTGUT00000000389	1.40558	0.00452712	0.0721879	22	88	Z	5246780	5372137	ENSTGUG00000000365	ADAMTS19
ENSTGUT00000002127	-2.03499	0.00463936	0.0736533	19	7	27	1004193	1204738	ENSTGUG00000002035	NMT1
ENSTGUT00000003465	-2.03499	0.00463936	0.0736533	19	7	2	57352106	57356041	ENSTGUG00000003325	RPL15
ENSTGUT00000008639	-2.03499	0.00463936	0.0736533	19	7	20	12915374	12931808	ENSTGUG00000008298	RBM38
ENSTGUT00000012605	0.992693	0.00466256	0.0739135	2233	6709	1A	65037091	65047246	ENSTGUG00000012088	LDHB
ENSTGUT00000004039	-1.76435	0.00471572	0.0746473	27	12	8	3048560	3051309	ENSTGUG00000003888	ARPC5
ENSTGUT00000012871	1.03827	0.0047336	0.0748107	218	676	5	40788697	40824132	ENSTGUG00000012365
ENSTGUT00000003561	1.02721	0.00473983	0.0748107	259	797	19	769306	772565	ENSTGUG00000003426	SBDS
ENSTGUT00000009202	-1.16667	0.00477089	0.0751917	113	76	6	19410585	19471063	ENSTGUG00000008785	MYOF
ENSTGUT00000007403	-1.07985	0.00483231	0.0760493	217	155	10	9926860	9934773	ENSTGUG00000007117	SLC24A5
ENSTGUT00000002771	1.09363	0.00484003	0.0760607	99	319	4	12289612	12358124	ENSTGUG00000002665	ZNF827
ENSTGUT00000001215	1.00348	0.0048672	0.0763301	555	1680	13	8215273	8218935	ENSTGUG00000001168	HNRNPAB
ENSTGUT00000003852	1.10848	0.00488563	0.0763301	90	293	4	21524942	21547776	ENSTGUG00000003687	UBE2D3
ENSTGUT00000001966	-1.09503	0.00489903	0.0763301	191	135	1A	206960	226494	ENSTGUG00000001891	UBE2H
ENSTGUT00000000752	2.86501	0.00491551	0.0763301	2	22	23	69268	69269	ENSTGUG00000000730	TAF12
ENSTGUT00000005535	2.86501	0.00491551	0.0763301	2	22	8	8192104	8200629	ENSTGUG00000005318	SLC35A3
ENSTGUT00000011533	2.86501	0.00491551	0.0763301	2	22	6	29304080	29329677	ENSTGUG00000011058	SLC18A2
ENSTGUT00000003829	2.7979	0.00491551	0.0763301	2	21	2	60701898	60740011	ENSTGUG00000003684	CMTM8
ENSTGUT00000005613	1.49869	0.00492044	0.0763301	15	64	12	5282742	5291922	ENSTGUG00000005388	OGN
ENSTGUT00000006934	-1.46889	0.00492044	0.0763301	44	24	5	6967920	6968450	ENSTGUG00000006683	C15orf62
ENSTGUT00000013753	1.03444	0.004997	0.0772231	205	634	3	107287958	107290731	ENSTGUG00000013204	MRPL19
ENSTGUT00000002576	-1.04541	0.00499929	0.0772231	298	218	3	5659319	5665736	ENSTGUG00000002479	BTBD3
ENSTGUT00000012869	1.02474	0.00499934	0.0772231	264	811	5	40581848	40719576	ENSTGUG00000012363	protein_idENSTGUP00000012725
ENSTGUT00000010168	1.00636	0.00510416	0.0787303	393	1192	2	103452906	103462419	ENSTGUG00000009736	NAPG
ENSTGUT00000014173	1.15849	0.00513789	0.0789061	54	182	1	115524075	115539825	ENSTGUG00000013610	CD47
ENSTGUT00000008615	-1.69396	0.00514742	0.0789061	30	14	12	11245525	11254913	ENSTGUG00000008273	CHCHD4
ENSTGUT00000012499	2.31247	0.00515189	0.0789061	4	30	2	134004617	134048324	ENSTGUG00000011992	MATN2
ENSTGUT00000001009	-1.98674	0.00515189	0.0789061	21	8	23	2705052	2708934	ENSTGUG00000000976	SLC9A1
ENSTGUT00000003971	-1.98674	0.00515189	0.0789061	21	8	8	2901357	2912480	ENSTGUG00000003821	TSEN15
ENSTGUT00000005913	-1.33139	0.00519549	0.0793728	55	33	6	7946349	7961249	ENSTGUG00000005687	OPN4
ENSTGUT00000010586	-1.16558	0.00521224	0.0793728	104	70	8	26737982	26739575	ENSTGUG00000010158	TCTEX1D1
ENSTGUT00000007120	-1.0375	0.00522655	0.0793728	329	242	Z	70483471	70749511	ENSTGUG00000006826	EDIL3
ENSTGUT00000002182	-1.04228	0.00523693	0.0793728	326	239	4A	46211	50614	ENSTGUG00000002096	BRS3
ENSTGUT00000011270	1.07426	0.00524251	0.0793728	106	337	5	23388743	23407003	ENSTGUG00000010812	CHP
ENSTGUT00000004213	1.2287	0.00525576	0.0793728	39	138	3	18280758	18286619	ENSTGUG00000004053	CNIH4
ENSTGUT00000009034	1.2287	0.00525576	0.0793728	39	138	8	21514892	21546874	ENSTGUG00000008658	TTC39A
ENSTGUT00000004324	-1.30069	0.00526014	0.0793728	62	38	19	4220440	4243861	ENSTGUG00000004042	ATP2A3
ENSTGUT00000011109	-1.19533	0.0052613	0.0793728	91	60	2	111733082	111752774	ENSTGUG00000010651	DSC1
ENSTGUT00000012947	1.01526	0.00526168	0.0793728	270	824	5	43995337	44023807	ENSTGUG00000012434	TTC8
ENSTGUT00000008813	-0.987578	0.00527781	0.0793728	1505	1146	10	14442653	14467634	ENSTGUG00000008436	SV2B
ENSTGUT00000011896	1.26808	0.00528785	0.0793728	33	120	9	27046908	27089767	ENSTGUG00000011417	WWTR1
ENSTGUT00000017284	1.26808	0.00528785	0.0793728	33	120	Un	50929835	50932320	ENSTGUG00000016634
ENSTGUT00000011868	1.29866	0.00529225	0.0793728	28	104	5	26692444	26711451	ENSTGUG00000011387	XP_002200494.1
ENSTGUT00000012441	-1.26068	0.00529535	0.0793728	73	46	1	53282919	53308124	ENSTGUG00000011933	POSTN
ENSTGUT00000001887	1.75922	0.00531394	0.0793728	9	46	2	32494796	32504484	ENSTGUG00000001814	BLVRA
ENSTGUT00000005049	1.75922	0.00531394	0.0793728	9	46	14	6328983	6328988	ENSTGUG00000004849	CLEC16A
ENSTGUT00000014861	1.75922	0.00531394	0.0793728	9	46	Un	91609781	91617325	ENSTGUG00000014271	protein_idENSTGUP00000014662
ENSTGUT00000010637	1.12179	0.00532878	0.0794853	70	230	4	60240235	60302148	ENSTGUG00000010189	AFAP1
ENSTGUT00000011652	1.03176	0.00536072	0.0798519	184	568	3	55795129	55806013	ENSTGUG00000011186	MTRF1L
ENSTGUT00000011087	1.12274	0.00537686	0.0799826	66	217	15	14135686	14173323	ENSTGUG00000010632	AIFM3
ENSTGUT00000003308	1.05328	0.00539992	0.0802158	135	423	17	2576029	2576251	ENSTGUG00000003183
ENSTGUT00000000430	0.993302	0.00541086	0.0802685	522	1569	Z	6413742	6415115	ENSTGUG00000000417	NFIL3
ENSTGUT00000015764	1.61857	0.00557124	0.0824445	11	51	Un	126230226	126232588	ENSTGUG00000015146
ENSTGUT00000017660	2.08365	0.00557273	0.0824445	5	32	Un	54149555	54151021	ENSTGUG00000016989
ENSTGUT00000004521	0.99715	0.00563091	0.0831919	363	1094	4A	12188742	12201479	ENSTGUG00000004291	ACSL4
ENSTGUT00000011854	1.19848	0.00571828	0.084368	43	149	5	26594237	26609537	ENSTGUG00000011369	MED6
ENSTGUT00000000796	0.972516	0.00572678	0.0843787	1396	4136	23	337410	342271	ENSTGUG00000000765	SFRS4
ENSTGUT00000009591	-1.52042	0.00575088	0.0846189	38	20	2	97993936	97997314	ENSTGUG00000009205	CBLN2
ENSTGUT00000004285	-1.45692	0.00581843	0.0847883	40	22	18	2231660	2250401	ENSTGUG00000004110	WIPI1
ENSTGUT00000006862	-1.45692	0.00581843	0.0847883	40	22	19	7734796	7759935	ENSTGUG00000006594	GOSR1
ENSTGUT00000007606	-1.45692	0.00581843	0.0847883	40	22	3	28871681	28878420	ENSTGUG00000007291	ASB3
ENSTGUT00000013681	-1.45692	0.00581843	0.0847883	40	22	3	104261377	104263362	ENSTGUG00000013135	TTC32
ENSTGUT00000005039	2.40558	0.00582485	0.0847883	3	24	10	3535347	3538929	ENSTGUG00000004854	NMB
ENSTGUT00000014072	-2.35996	0.00582485	0.0847883	17	5	1	102746951	102755457	ENSTGUG00000013513	XP_002191138.1
ENSTGUT00000000108	-2.09692	0.00582485	0.0847883	17	6	2	634095	634319	ENSTGUG00000000106
ENSTGUT00000001312	-2.09692	0.00582485	0.0847883	17	6	23	3712307	3713850	ENSTGUG00000001261	HPCAL4
ENSTGUT00000008432	-1.71995	0.00591577	0.0854583	24	11	3	31242937	31251714	ENSTGUG00000008009	CAPN1
ENSTGUT00000013374	3.5755	0.00591642	0.0854583	1	18	3	89903975	89935614	ENSTGUG00000012840	HCRTR2
ENSTGUT00000017182	3.5755	0.00591642	0.0854583	1	18	Un	50196731	50199852	ENSTGUG00000016533	protein_idENSTGUP00000016833
ENSTGUT00000000009	-2.7099	0.00591642	0.0854583	13	3	LG2	99503	107766	ENSTGUG00000000012	AHNAK
ENSTGUT00000011691	-2.7099	0.00591642	0.0854583	13	3	7	28502767	28507890	ENSTGUG00000011222	PCNT
ENSTGUT00000012319	1.47597	0.00591925	0.0854583	15	63	7	33615158	33806228	ENSTGUG00000011824	THSD7B
ENSTGUT00000005384	1.25107	0.00592597	0.0854583	32	115	20	6508471	6512417	ENSTGUG00000005178	RIMS4
ENSTGUT00000012579	1.28906	0.00596744	0.0859152	29	107	1	55132503	55190504	ENSTGUG00000012075	WDFY2
ENSTGUT00000009528	1.14254	0.00598118	0.0859152	54	180	1	26011770	26023978	ENSTGUG00000009135	PCID2
ENSTGUT00000006932	1.0745	0.00598139	0.0859152	89	283		75506612	75514518
ENSTGUT00000007968	1.4474	0.00600715	0.0861688	17	70	9	7697981	7730169	ENSTGUG00000007659	ACPL2
ENSTGUT00000005274	1.30505	0.00601491	0.0861688	26	97	14	7338462	7367726	ENSTGUG00000005075	CPPED1
ENSTGUT00000014053	-1.3803	0.00602405	0.086186	50	29	1	100802379	100803251	ENSTGUG00000013494	STX19
ENSTGUT00000002760	-1.2863	0.00603303	0.0862008	63	39	27	2519576	2532676	ENSTGUG00000002659	PTRF
ENSTGUT00000007982	-1.32234	0.00604418	0.0862467	53	32	14	11393856	11411375	ENSTGUG00000007676	FBXL18
ENSTGUT00000011679	1.02063	0.00605627	0.0863058	174	533		25173929	25191922
ENSTGUT00000002904	-0.974046	0.00607341	0.0863248	1167	897	17	1761594	1763705	ENSTGUG00000002788	TUBB2A-3
ENSTGUT00000009640	0.983953	0.0060735	0.0863248	439	1311	9	15270406	15351259	ENSTGUG00000009253	FGF12
ENSTGUT00000002417	-1.15242	0.00616513	0.0869029	106	72	17	84225	100205	ENSTGUG00000002318	UAP1L1
ENSTGUT00000001105	-31.7727	0.0061782	0.0869029	8	0	23	3043121	3047029	ENSTGUG00000001060	TRIM63
ENSTGUT00000003865	-31.7727	0.0061782	0.0869029	8	0	10	1693191	1705003	ENSTGUG00000003708	CSPG4
ENSTGUT00000009959	-31.7727	0.0061782	0.0869029	8	0		14718150	14744100
ENSTGUT00000014859	-31.7727	0.0061782	0.0869029	8	0	Un	33280035	33281423	ENSTGUG00000014280	protein_idENSTGUP00000014660
ENSTGUT00000006274	31.6377	0.0061782	0.0869029	0	11	9	4512407	4519339	ENSTGUG00000006048	PTTG1IP-2
ENSTGUT00000009193	31.6377	0.0061782	0.0869029	0	11	9	13462861	13468702	ENSTGUG00000008837	ZIC4
ENSTGUT00000015429	31.6377	0.0061782	0.0869029	0	11	Un	36740932	36741881	ENSTGUG00000014836	AACS
ENSTGUT00000009142	-1.15164	0.00621035	0.0872253	103	70	5	11631702	11677368	ENSTGUG00000008748	USH1C
ENSTGUT00000007219	1.09299	0.00621718	0.0872253	77	248	8	15569147	15600602	ENSTGUG00000006940	FAM73A
ENSTGUT00000007611	0.968571	0.0062495	0.0875612	794	2346	6	15586566	15620917	ENSTGUG00000007294	TM9SF3
ENSTGUT00000012393	1.18877	0.00625725	0.0875612	43	148	5	34375951	34455683	ENSTGUG00000011890	NUBPL
ENSTGUT00000009068	0.975977	0.00627206	0.0876555	531	1577	2	94107905	94129911	ENSTGUG00000008684	EXOC3
ENSTGUT00000013316	1.04744	0.00628584	0.0877351	116	362	3	88473442	88722644	ENSTGUG00000012786	KHDRBS2
ENSTGUT00000000964	-1.0137	0.00631077	0.08797	341	255	26	470760	477561	ENSTGUG00000000928	SFRS3
ENSTGUT00000004957	-1.00946	0.00640448	0.089116	328	246	15	497039	531620	ENSTGUG00000004751	RIMBP2
ENSTGUT00000002741	1.05833	0.00641146	0.089116	97	305	2	48998982	49135771	ENSTGUG00000002613	HDAC9
ENSTGUT00000014603	-1.70134	0.0064176	0.089116	28	13	Un	174392542	174393335	ENSTGUG00000014019
ENSTGUT00000010393	1.05102	0.00642912	0.0891619	109	341	8	26094477	26184044	ENSTGUG00000009951	CACHD1
ENSTGUT00000011768	1.19613	0.00646233	0.0892354	37	128	6	31556665	31564488	ENSTGUG00000011287	NSMCE4A
ENSTGUT00000005891	-1.16271	0.00646233	0.0892354	86	58	3	21620872	21652217	ENSTGUG00000005655	GTF2A1L
ENSTGUT00000006355	-1.16271	0.00646233	0.0892354	86	58	9	4630609	4648111	ENSTGUG00000006107	STK25
ENSTGUT00000005342	-1.01548	0.00646729	0.0892354	320	239	6	4512013	4524378	ENSTGUG00000005145	CISD1
ENSTGUT00000005627	-1.11951	0.00647921	0.0892864	118	82	19	6465124	6482210	ENSTGUG00000005396	C17orf85
ENSTGUT00000014843	-1.19646	0.00648992	0.0893207	85	56	Un	4468029	4474298	ENSTGUG00000014259
ENSTGUT00000011418	1.13977	0.00650621	0.0894316	52	173	2	115577513	115643810	ENSTGUG00000010944	ST18
ENSTGUT00000003463	2.10602	0.00654712	0.0897666	4	26	10	503916	517304	ENSTGUG00000003323	CRABP1
ENSTGUT00000006394	2.10602	0.00654712	0.0897666	4	26	8	10921016	10933370	ENSTGUG00000006148	CDC7
ENSTGUT00000017652	1.1396	0.00662032	0.0906558	49	163	Un	140451201	140452591	ENSTGUG00000016983	XP_002196653.1
ENSTGUT00000012928	-1.07441	0.00667411	0.0912773	159	114	1A	69333743	69480291	ENSTGUG00000012409	PTPRO
ENSTGUT00000002995	-3.91635	0.0067265	0.0914723	10	1	18	681503	682959	ENSTGUG00000002882	SOX9
ENSTGUT00000001838	-2.91635	0.0067265	0.0914723	10	2	26	4332739	4334562	ENSTGUG00000001766	TAF11
ENSTGUT00000010889	-2.91635	0.0067265	0.0914723	10	2	9	18548073	18556276	ENSTGUG00000010451	KNG1
ENSTGUT00000010909	-2.91635	0.0067265	0.0914723	10	2	4	62109729	62116993	ENSTGUG00000010470	MFSD10
ENSTGUT00000007689	1.72751	0.00673891	0.0914723	9	45	10	10492876	10499698	ENSTGUG00000007375	SQRDL
ENSTGUT00000010286	-1.54862	0.00673891	0.0914723	31	16	12	16920389	16963852	ENSTGUG00000009868	protein_idENSTGUP00000010178
ENSTGUT00000008778	-1.02411	0.00677891	0.0919003	264	196	14	13706982	13713368	ENSTGUG00000008424	C7orf20
ENSTGUT00000011245	0.988569	0.00684245	0.0925711	244	731	2	112889186	113046230	ENSTGUG00000010787	NOL4
ENSTGUT00000008190	-1.22447	0.00684544	0.0925711	65	42	11	11533237	11559110	ENSTGUG00000007843	SPG7
ENSTGUT00000006793	0.975081	0.00689791	0.0931646	344	1021	4A	19582685	19587276	ENSTGUG00000006519	PLP1
ENSTGUT00000005816	0.96213	0.00692822	0.0934578	547	1609	2	66759864	67033709	ENSTGUG00000005533	ELMO1
ENSTGUT00000005620	1.59	0.00693693	0.0934592	11	50	3	20676576	20677391	ENSTGUG00000005415	ANKRD9
ENSTGUT00000004147	1.30828	0.00696265	0.0936488	23	86	1A	19509794	19513518	ENSTGUG00000003988	TUBGCP6-1
ENSTGUT00000014048	0.979123	0.00696825	0.0936488	296	881	1	100063413	100065143	ENSTGUG00000013489	ZNF654
ENSTGUT00000004419	-1.29803	0.00698998	0.093748	57	35	17	5876932	5878491	ENSTGUG00000004256	DOLK
ENSTGUT00000008114	1.17111	0.0069929	0.093748	40	136	1	15776803	15801497	ENSTGUG00000007798	NHS
ENSTGUT00000002651	1.5755	0.00705068	0.0943947	12	54	2	48097490	48113955	ENSTGUG00000002553
ENSTGUT00000008773	1.20205	0.00707146	0.0943947	38	132	5	9989960	9999947	ENSTGUG00000008422	RRAS2
ENSTGUT00000017513	-1.16326	0.00707146	0.0943947	89	60	Un	166752007	166767416	ENSTGUG00000016832	transcript_name XP_002191662.1
ENSTGUT00000003292	1.53803	0.0070846	0.0943947	13	57	3	13420932	13429186	ENSTGUG00000003169	RD3
ENSTGUT00000012617	1.53803	0.0070846	0.0943947	13	57	7	38716596	38772543	ENSTGUG00000012102	FMNL2
ENSTGUT00000010164	1.3854	0.00709914	0.0944123	18	71	5	15183211	15254210	ENSTGUG00000009744	TSPAN4
ENSTGUT00000010190	1.48087	0.00710666	0.0944123	14	59	3	41604973	41619213	ENSTGUG00000009754	C6orf70
ENSTGUT00000006944	-1.91635	0.007112	0.0944123	20	8	14	9475826	9479495	ENSTGUG00000006663	RPS2
ENSTGUT00000006395	-1.41	0.00712296	0.0944423	44	25	15	3341191	3358128	ENSTGUG00000006158	MLXIP
ENSTGUT00000002678	0.94342	0.00713582	0.0944974	2085	6054	3	7789309	7803934	ENSTGUG00000002576	transcript_name XP_002199415.1
ENSTGUT00000006218	1.1042	0.00715294	0.0946088	61	198	3	23810068	23827009	ENSTGUG00000005958	RRBP1
ENSTGUT00000008254	-2.40178	0.00735594	0.0971754	14	4		12015304	12021397
ENSTGUT00000006856	0.945453	0.00738767	0.0973417	975	2835	9	5001133	5084503	ENSTGUG00000006576	LTF
ENSTGUT00000012235	1.05613	0.00739791	0.0973417	86	270	5	30203212	30217331	ENSTGUG00000011744	FAM98B
ENSTGUT00000001422	-0.999543	0.00740134	0.0973417	290	219	2	22831797	22836792	ENSTGUG00000001367	ACBD7
ENSTGUT00000013136	0.982004	0.00740439	0.0973417	226	674	2	149897912	149983842	ENSTGUG00000012611	KHDRBS3
ENSTGUT00000011569	-0.999936	0.00747188	0.0981102	302	228	6	30297363	30320122	ENSTGUG00000011093	EIF3A
ENSTGUT00000006410	1.07264	0.0074989	0.0983461	74	235	19	7184987	7186463	ENSTGUG00000006170	RPL23A
ENSTGUT00000015322	2.03785	0.00754849	0.0987579	5	31	Un	65677511	65689331	ENSTGUG00000014707	protein_idENSTGUP00000015091
ENSTGUT00000008909	-1.88393	0.00754849	0.0987579	22	9	8	19168131	19184526	ENSTGUG00000008545	STIL
ENSTGUT00000002020	-1.21109	0.00762692	0.099664	69	45	27	410486	419997	ENSTGUG00000001939	STRADA
Transcripts with adjusted P value > 0.1
ENSTGUT00000003184	-0.967024	0.00766602	0.100054	536	414	4	16359650	16463940	ENSTGUG00000003051	FAM13A1
ENSTGUT00000001356	-0.987516	0.00774752	0.100997	348	265	2	21904424	21912867	ENSTGUG00000001298	VIM
ENSTGUT00000013874	0.993318	0.00776776	0.101139	173	520	3	112133855	112255230	ENSTGUG00000013324	HMBOX1
ENSTGUT00000002973	1.02449	0.00779812	0.101358	112	344	3	10671369	10788440	ENSTGUG00000002852	GPATCH2
ENSTGUT00000002483	-0.998488	0.00780319	0.101358	262	198	4A	1629376	1728255	ENSTGUG00000002329	DIAPH2
ENSTGUT00000012529	1.02225	0.00781561	0.101398	120	368	1A	64574944	64599661	ENSTGUG00000012025	TTLL12
ENSTGUT00000010226	-1.00946	0.00782809	0.101438	228	171	1	29603928	29610555	ENSTGUG00000009811	MFSD9
ENSTGUT00000004873	1.28528	0.00784508	0.101537	25	92	1A	23063840	23064958	ENSTGUG00000004691	KCND2
ENSTGUT00000002257	-1.13804	0.00785936	0.101601	86	59	2	43088004	43094449	ENSTGUG00000002159	NQO2
ENSTGUT00000012334	1.90808	0.00788176	0.101769	6	34	7	34059766	34060518	ENSTGUG00000011842	NXPH2
ENSTGUT00000004044	-1.09921	0.00790101	0.101897	105	74	10	1873357	1881384	ENSTGUG00000003869	SCAMP5
ENSTGUT00000001269	1.02851	0.0079401	0.102158	100	308	2	20070215	20314945	ENSTGUG00000001220
ENSTGUT00000008008	1.02851	0.0079401	0.102158	100	308	10	11008901	11011590	ENSTGUG00000007701	C15orf40
ENSTGUT00000011294	1.03361	0.00797458	0.10248	99	306	7	25784906	25807545	ENSTGUG00000010836	NAB1
ENSTGUT00000014094	0.947262	0.00800916	0.102664	485	1412	1	104199016	104324404	ENSTGUG00000013534	CADM2
ENSTGUT00000001644	1.29141	0.00801723	0.102664	23	85	26	3887005	3897172	ENSTGUG00000001581	RSBN1
ENSTGUT00000008381	-1.28248	0.00801723	0.102664	58	36	7	14630738	14752391	ENSTGUG00000008038	MYO3B
ENSTGUT00000002903	0.944445	0.00803887	0.10282	530	1540	27	2649879	2653832	ENSTGUG00000002784	BECN1
ENSTGUT00000006566	1.07935	0.00809686	0.103144	63	201	8	12485119	12513156	ENSTGUG00000006332	XP_002196007.1
ENSTGUT00000006768	-1.65332	0.00813263	0.103144	25	12	12	6773143	6775950	ENSTGUG00000006517	SLC38A3
ENSTGUT00000010885	-1.65332	0.00813263	0.103144	25	12	6	23973572	24013118	ENSTGUG00000010439	CCDC147
ENSTGUT00000001902	1.33519	0.00813416	0.103144	21	80	2	33001750	33007352	ENSTGUG00000001827	PSMA2
ENSTGUT00000004868	1.33519	0.00813416	0.103144	21	80	1A	22797490	22814664	ENSTGUG00000004681	KCND3
ENSTGUT00000007664	1.33519	0.00813416	0.103144	21	80	1A	37109977	37233750	ENSTGUG00000007370	CCDC107
ENSTGUT00000015550	1.33519	0.00813416	0.103144	21	80	Un	68307753	68312349	ENSTGUG00000014940	XP_002199610.1
ENSTGUT00000013982	0.933444	0.00814022	0.103144	1048	3022	1	96196507	96220592	ENSTGUG00000013425	ATG3
ENSTGUT00000010708	-1.03384	0.00819424	0.103708	179	132	5	20381449	20398751	ENSTGUG00000010270	CD82
ENSTGUT00000004543	-1.64887	0.00831792	0.105028	27	13	10	2803635	2810854	ENSTGUG00000004303	PARP6
ENSTGUT00000011711	-1.64887	0.00831792	0.105028	27	13	1	42875552	43180959	ENSTGUG00000011238	GPC5
ENSTGUT00000008887	1.20627	0.00838136	0.105368	31	108	3	34111411	34119971	ENSTGUG00000008529	QPCT
ENSTGUT00000010143	1.40558	0.00841758	0.105368	17	68	1	28228640	28258587	ENSTGUG00000009731	NCK2
ENSTGUT00000002948	-1.31063	0.00841758	0.105368	46	28	4	13692868	13718330	ENSTGUG00000002833	SCD5
ENSTGUT00000008036	1.05411	0.00842401	0.105368	74	232	18	6968400	7083874	ENSTGUG00000007714	SEPT9
ENSTGUT00000001141	2.34418	0.00844139	0.105368	3	23		17223251	17392565
ENSTGUT00000000735	-2.27249	0.00844139	0.105368	16	5	Z	14113401	14122455	ENSTGUG00000000713	NR2F1
ENSTGUT00000003931	-2.27249	0.00844139	0.105368	16	5	7	3165416	3190359	ENSTGUG00000003766	MLPH
ENSTGUT00000008612	-2.00946	0.00844139	0.105368	16	6	8	18746390	18753798	ENSTGUG00000008262	LRRC41
ENSTGUT00000018483	-2.00946	0.00844139	0.105368	16	6	9	18585950	18586130	ENSTGUG00000017796	SNORA81
ENSTGUT00000004315	1.1128	0.00845711	0.105368	49	160	14	2656481	2733952	ENSTGUG00000004130	MGRN1
ENSTGUT00000000417	-1.10899	0.00846082	0.105368	90	63	24	2150739	2165966	ENSTGUG00000000404	PVRL1
ENSTGUT00000013113	-0.957446	0.00846127	0.105368	454	353	5	45715544	45735650	ENSTGUG00000012588	LGMN
ENSTGUT00000005290	-0.959653	0.00850132	0.105567	465	361	22	2942768	2952407	ENSTGUG00000005082	TACC1
ENSTGUT00000001125	1.38286	0.00851617	0.105567	16	63	23	3084296	3093149	ENSTGUG00000001083	SEPN1
ENSTGUT00000001716	1.38286	0.00851617	0.105567	16	63	Z	37443279	37526566	ENSTGUG00000001649	BRUNOL4
ENSTGUT00000010716	-1.37683	0.00851617	0.105567	43	25	1A	50443317	50475782	ENSTGUG00000010274	NPTXR
ENSTGUT00000013232	1.06854	0.00852594	0.105568	72	228	3	84673491	84691967	ENSTGUG00000012710	ASRGL1
ENSTGUT00000001858	-1.59442	0.00854278	0.105656	30	15	26	4431663	4436074	ENSTGUG00000001782	RPS10
ENSTGUT00000003799	-0.960131	0.00855968	0.105745	460	357	17	5457625	5471245	ENSTGUG00000003654	URM1
ENSTGUT00000002204	0.931349	0.0085929	0.10578	738	2125	3	228067	252694	ENSTGUG00000002112	HNRPLL
ENSTGUT00000001697	-1.39279	0.00859504	0.10578	40	23	13	16328841	16358319	ENSTGUG00000001632	PFDN1
ENSTGUT00000006511	-1.39279	0.00859504	0.10578	40	23	14	9062687	9103946	ENSTGUG00000006254	ARHGAP17
ENSTGUT00000015116	-1.50696	0.00860154	0.10578	32	17	Un	34544871	34567241	ENSTGUG00000014475	ASCC3L1
ENSTGUT00000004361	-1.38292	0.00862322	0.105846	38	22	18	2331626	2363317	ENSTGUG00000004156	XP_002194139.1
ENSTGUT00000006204	0.928154	0.00862774	0.105846	827	2376	2	69702561	69758252	ENSTGUG00000005956	CAP2
ENSTGUT00000010017	-1.48195	0.00864107	0.105846	37	20	5	14863469	14880286	ENSTGUG00000009585	MUC5AC
ENSTGUT00000009829	-1.47578	0.00864585	0.105846	35	19	6	21246058	21268008	ENSTGUG00000009430	CNNM1
ENSTGUT00000008741	-1.12876	0.00876306	0.107039	84	58	12	11517729	11651379	ENSTGUG00000008370	GRIP2
ENSTGUT00000010222	-1.12876	0.00876306	0.107039	84	58	8	25423484	25434434	ENSTGUG00000009799	USP1
ENSTGUT00000008055	-1.12167	0.00888324	0.108386	98	68	20	10706687	10713500	ENSTGUG00000007738	CABLES2
ENSTGUT00000005262	1.17111	0.00892937	0.108785	35	119	4	27323127	27360080	ENSTGUG00000005047	ARFIP1
ENSTGUT00000005026	-0.920842	0.008936	0.108785	2010	1603	12	4385717	4537797	ENSTGUG00000004762	DOCK3
ENSTGUT00000004438	-0.985336	0.00904103	0.10994	257	196	7	4744943	4885379	ENSTGUG00000004238	MYLK
ENSTGUT00000012456	-1.02738	0.00915017	0.111119	162	120	1	53335113	53429751	ENSTGUG00000011947	TRPC4
ENSTGUT00000002054	-1.0458	0.00918324	0.111119	134	98	1A	1804702	1984111	ENSTGUG00000001967	PLXNA4-2
ENSTGUT00000004188	0.926411	0.00923453	0.111119	552	1584	3	18230649	18235042	ENSTGUG00000004024	DEGS1
ENSTGUT00000008402	3.49304	0.00923547	0.111119	1	17	4	44984934	44987022	ENSTGUG00000008069	SLC10A4
ENSTGUT00000001404	-2.59442	0.00923547	0.111119	12	3	23	4024623	4033194	ENSTGUG00000001342	YARS
ENSTGUT00000006078	-2.59442	0.00923547	0.111119	12	3	11	5190077	5206825	ENSTGUG00000005820	FHOD1
ENSTGUT00000008692	2.04943	0.00924033	0.111119	4	25	6	18442905	18444332	ENSTGUG00000008354	IFIT5
ENSTGUT00000009630	2.04943	0.00924033	0.111119	4	25	2	99031701	99094371	ENSTGUG00000009221	RTTN
ENSTGUT00000012286	-1.95699	0.00924033	0.111119	18	7	1A	61492699	61498434	ENSTGUG00000011794	PKDREJ-2
ENSTGUT00000013717	-1.95699	0.00924033	0.111119	18	7	3	105180284	105211468	ENSTGUG00000013166	APOB
ENSTGUT00000004926	0.92398	0.0092659	0.111304	621	1779	7	7083869	7125584	ENSTGUG00000004727	MRAS
ENSTGUT00000008158	1.17376	0.00929717	0.11131	32	109	1	16269877	16281988	ENSTGUG00000007826	RBBP7
ENSTGUT00000009972	1.17376	0.00929717	0.11131	32	109	15	10981659	10986074	ENSTGUG00000009568	COQ5
ENSTGUT00000005610	-1.16002	0.00929717	0.11131	74	50	10	4739257	4760084	ENSTGUG00000005370	ANXA2
ENSTGUT00000005128	0.933715	0.00930806	0.111317	397	1145	5	3363437	3377430	ENSTGUG00000004912	EIF3M
ENSTGUT00000012005	1.06609	0.00932382	0.111383	62	196	1A	57573910	57608904	ENSTGUG00000011522	SYT10
ENSTGUT00000001081	0.933125	0.00938212	0.111956	393	1133		16468039	16483265
ENSTGUT00000003724	-0.99552	0.00939711	0.112012	206	156	21	4917870	4948626	ENSTGUG00000003533	UBE4B
ENSTGUT00000004498	1.31704	0.00942787	0.112133	21	79	4	25157964	25172202	ENSTGUG00000004319	HGSNAT
ENSTGUT00000000559	-1.26185	0.00942787	0.112133	54	34	13	3689835	3694849	ENSTGUG00000000535	CLTB
ENSTGUT00000009840	0.939183	0.00948542	0.112694	305	883	5	14033886	14046891	ENSTGUG00000009428	CTSD
ENSTGUT00000011492	-0.941544	0.00949871	0.112728	491	386	4	69585994	69639375	ENSTGUG00000011007	C20orf194
ENSTGUT00000003977	1.03254	0.00960598	0.113877	79	244	2	61248174	61259472	ENSTGUG00000003814	ABHD5
ENSTGUT00000005438	0.959346	0.0096179	0.113894	187	549	6	5036828	5050350	ENSTGUG00000005236	ZNF365
ENSTGUT00000007720	1.00032	0.00966413	0.114317	98	296	17	11497639	11499003	ENSTGUG00000007424	ZBTB34
ENSTGUT00000008561	1.00448	0.00971112	0.114748	103	312	1	17886048	17886836	ENSTGUG00000008222	RAB9A
ENSTGUT00000003335	0.912481	0.00980648	0.115612	924	2626	2	55277641	55347625	ENSTGUG00000003198	SATB1
ENSTGUT00000013870	2.21293	0.00981625	0.115612	4	28	3	111667595	111911075	ENSTGUG00000013321	MSRA
ENSTGUT00000009455	-1.84235	0.00981625	0.115612	19	8	1A	47058962	47060790	ENSTGUG00000009083
ENSTGUT00000010483	1.1322	0.00990348	0.116513	42	139	3	42796437	42798723	ENSTGUG00000010059	C1orf96
ENSTGUT00000001521	0.925942	0.00991624	0.116537	373	1070	26	3213293	3216396	ENSTGUG00000001462	ATP5F1
ENSTGUT00000014162	1.00013	0.00993598	0.116643	100	302	1	114623536	114641843	ENSTGUG00000013600	PVRL3
ENSTGUT00000006082	1.05283	0.00996523	0.11686	68	213	4A	17861001	17873427	ENSTGUG00000005852	UPRT
ENSTGUT00000012515	1.1761	0.010029	0.117354	34	116	1	54798788	54806828	ENSTGUG00000012012	SLC25A15
ENSTGUT00000012737	1.1761	0.010029	0.117354	34	116	1	56698756	56706347	ENSTGUG00000012232	MED4
ENSTGUT00000014180	-1.29897	0.0100688	0.117693	44	27	1	117690494	117704758	ENSTGUG00000013616	FAM55C
ENSTGUT00000004869	0.973138	0.0101495	0.118269	139	412	17	6542352	6579333	ENSTGUG00000004662	FUBP3
ENSTGUT00000002263	1.01153	0.0101504	0.118269	91	277	2	43103429	43121751	ENSTGUG00000002170	RIPK1
ENSTGUT00000012118	0.98257	0.0101507	0.118269	121	361	7	31080801	31091416	ENSTGUG00000011611	DDX18
ENSTGUT00000011370	-1.34288	0.0101779	0.118323	42	25	1	39152998	39153465	ENSTGUG00000010913	A2LD1
ENSTGUT00000003172	-0.969633	0.0101828	0.118323	262	202	4	16305160	16347222	ENSTGUG00000002965	HERC3
ENSTGUT00000000120	-0.918007	0.010188	0.118323	871	696	Z	2038468	2057977	ENSTGUG00000000114	CLTA
ENSTGUT00000005998	-1.81681	0.0102214	0.118457	21	9	7	10522052	10527860	ENSTGUG00000005757	ABCB6
ENSTGUT00000013271	-1.81681	0.0102214	0.118457	21	9	2	155847472	155898292	ENSTGUG00000012747	ZC3H3-2
ENSTGUT00000001778	1.1556	0.0102719	0.118915	33	111	Z	38216496	38226646	ENSTGUG00000001710	KIF24
ENSTGUT00000013517	0.917767	0.010298	0.119091	454	1295	5	56019200	56034204	ENSTGUG00000012978	HIF1A
ENSTGUT00000002358	-1.07403	0.0103673	0.119764	99	71	Z	44145034	44206233	ENSTGUG00000002265	GHR
ENSTGUT00000012929	0.917651	0.0103788	0.11977	433	1235	1	59511313	59570742	ENSTGUG00000012418	NARG1L
ENSTGUT00000010116	-1.35626	0.0103907	0.11978	39	23	6	21533363	21533807	ENSTGUG00000009702	PGAM1
ENSTGUT00000012574	0.906551	0.0104053	0.119821	778	2202	3	68944948	68973901	ENSTGUG00000012072	WASF1
ENSTGUT00000017146	1.4865	0.0104913	0.12049	13	55	Un	112622290	112628313	ENSTGUG00000016495	XP_002200165.1
ENSTGUT00000008731	-1.34444	0.0104913	0.12049	37	22	11	12549094	12550107	ENSTGUG00000008391	CHST4
ENSTGUT00000004980	-1.65855	0.0104967	0.12049	23	11	22	2804436	2806375	ENSTGUG00000004793	LSM1
ENSTGUT00000008769	-1.37203	0.0105853	0.121379	36	21	12	11800921	11802872	ENSTGUG00000008428	CCDC72
ENSTGUT00000009896	-0.961966	0.0105978	0.121394	249	193	8	22948145	22955164	ENSTGUG00000009490	DHCR24
ENSTGUT00000013034	-0.919662	0.0106127	0.121436	654	522	5	44953806	45013731	ENSTGUG00000012514	RPS6KA5
ENSTGUT00000016363	1.43533	0.0106698	0.12187	12	49	Un	74185695	74188291	ENSTGUG00000015735	transcript_name XP_002199248.1
ENSTGUT00000003298	1.19913	0.0106731	0.12187	30	104	21	4281896	4316411	ENSTGUG00000003140	DVL1
ENSTGUT00000017755	1.50074	0.0107412	0.122474	11	47	Un	141290023	141297823	ENSTGUG00000017080	protein_idENSTGUP00000017366
ENSTGUT00000004257	-0.91691	0.0107485	0.122474	644	515	10	2161904	2182687	ENSTGUG00000004094	NPTN
ENSTGUT00000000917	0.906493	0.0107901	0.122818	589	1667	Z	17075908	17103925	ENSTGUG00000000881	SMC5
ENSTGUT00000002197	1.72751	0.010821	0.122818	8	40	Z	42393712	42409055	ENSTGUG00000002113	GDNF
ENSTGUT00000009152	-1.54551	0.0108239	0.122818	29	15	18	8898095	8916948	ENSTGUG00000008790	CDR2L
ENSTGUT00000005525	-1.4524	0.0108239	0.122818	29	16	1	3173130	3236843	ENSTGUG00000005268	BACE2
ENSTGUT00000011310	-1.12692	0.0108638	0.123142	81	56	1	38013719	38017303	ENSTGUG00000010858	C13orf39
ENSTGUT00000000707	-0.937217	0.0108972	0.123392	383	302	Z	12833506	12844331	ENSTGUG00000000683	CETN3
ENSTGUT00000008667	-0.994959	0.0110561	0.124587	165	125	14	13208876	13236899	ENSTGUG00000008283	INTS1
ENSTGUT00000009370	0.949899	0.0110572	0.124587	168	490	5	12438437	12469912	ENSTGUG00000008983	PTPN5
ENSTGUT00000005169	-1.22245	0.0110835	0.124587	51	33	17	6910123	6922208	ENSTGUG00000004939	POMT1
ENSTGUT00000001510	-2.76435	0.0111334	0.124587	9	2	26	3092425	3095587	ENSTGUG00000001452	B5FXA7_TAEGU
ENSTGUT00000002976	-2.76435	0.0111334	0.124587	9	2	4A	6927546	6931214	ENSTGUG00000002863	FHL1
ENSTGUT00000003634	-2.76435	0.0111334	0.124587	9	2	14	1459511	1500130	ENSTGUG00000003476	SEC14L5
ENSTGUT00000006386	-2.76435	0.0111334	0.124587	9	2	20	7565764	7568108	ENSTGUG00000006152	ACOT8
ENSTGUT00000015968	-2.76435	0.0111334	0.124587	9	2	Un	13463535	13467166	ENSTGUG00000015354
ENSTGUT00000013182	0.981524	0.0111841	0.124587	107	319	1A	72148511	72181750	ENSTGUG00000012662	IQSEC3
ENSTGUT00000000092	-31.58	0.0112093	0.124587	7	0	2	459439	468021	ENSTGUG00000000090	ZNF398
ENSTGUT00000008174	-31.58	0.0112093	0.124587	7	0	6	16666652	16670744	ENSTGUG00000007858	ALOX5
ENSTGUT00000011463	-31.58	0.0112093	0.124587	7	0	4	69330528	69338343	ENSTGUG00000011001	SLC4A11-1
ENSTGUT00000014494	31.5002	0.0112093	0.124587	0	10	Un	29755647	29763721	ENSTGUG00000013907	protein_idENSTGUP00000014318
ENSTGUT00000000891	31.3482	0.0112093	0.124587	0	9	26	98716	100266	ENSTGUG00000000862	KCNA10
ENSTGUT00000005074	31.3482	0.0112093	0.124587	0	9	14	6553238	6554354	ENSTGUG00000004883	LITAF
ENSTGUT00000006847	31.3482	0.0112093	0.124587	0	9	1A	33293372	33297589	ENSTGUG00000006588	LEMD3
ENSTGUT00000015678	31.3482	0.0112093	0.124587	0	9	Un	125764208	125766898	ENSTGUG00000015076
ENSTGUT00000017894	31.3482	0.0112093	0.124587	0	9	Un	86050590	86052857	ENSTGUG00000017218	protein_idENSTGUP00000017495
ENSTGUT00000003385	-1.23828	0.0112487	0.124898	50	32	17	2775323	2822825	ENSTGUG00000003200	TNC
ENSTGUT00000005363	-1.01973	0.0112782	0.125022	141	105	15	2318138	2352759	ENSTGUG00000005101	DNAH10
ENSTGUT00000001040	-0.886083	0.0112879	0.125022	4764	3892	Z	20810546	20829421	ENSTGUG00000001006	C5orf13
ENSTGUT00000003074	-0.951453	0.0113039	0.125022	260	203	4A	7185385	7199590	ENSTGUG00000002952	HPRT1
ENSTGUT00000005546	-1.14191	0.011306	0.125022	76	52	11	4727832	4755717	ENSTGUG00000005312	EDC4
ENSTGUT00000007792	0.900186	0.0113754	0.125661	593	1671	4A	20629119	20676020	ENSTGUG00000007474	LRCH2
ENSTGUT00000005015	0.935798	0.0114458	0.126311	188	543	18	3594428	3599226	ENSTGUG00000004819	C17orf75
ENSTGUT00000008903	-0.889334	0.0115065	0.126852	1931	1574	19	10752245	10814597	ENSTGUG00000008487	NF1
ENSTGUT00000009468	-0.923729	0.0116339	0.128126	392	312	5	12766040	12826881	ENSTGUG00000009038	OSBPL5
ENSTGUT00000012260	0.985304	0.011651	0.128185	92	275	3	61490011	61491057	ENSTGUG00000011768	RNF146
ENSTGUT00000005087	-0.907874	0.0116986	0.128578	594	478	7	8720656	8833150	ENSTGUG00000004882	BIN1
ENSTGUT00000010415	-1.27892	0.0117785	0.129195	45	28	12	18371754	18423779	ENSTGUG00000009960	CNTN3
ENSTGUT00000010982	-1.27892	0.0117785	0.129195	45	28	1A	50938629	50958746	ENSTGUG00000010541	LGALS1-2
ENSTGUT00000001514	0.884813	0.0119557	0.130916	1184	3301	Z	31431047	31438596	ENSTGUG00000001446	DNAJA1
ENSTGUT00000013704	-1.2658	0.011966	0.130916	43	27	5	60302653	60315332	ENSTGUG00000013155	SAV1
ENSTGUT00000008236	0.956594	0.0119716	0.130916	129	378	4	44659701	44662769	ENSTGUG00000007902	XP_002193491.1
ENSTGUT00000004420	0.944633	0.0120041	0.131139	149	433	19	4416206	4420336	ENSTGUG00000004243	C1QBP
ENSTGUT00000007244	0.932509	0.0121407	0.132499	186	536	7	11995445	12188481	ENSTGUG00000006950	KCNH7
ENSTGUT00000009357	1.33632	0.0121585	0.132559	16	61	11	14638287	14649105	ENSTGUG00000008979	CCNE1
ENSTGUT00000010712	-1.20586	0.0122193	0.132728	55	36	1	31806163	31824635	ENSTGUG00000010272	CNGA3
ENSTGUT00000005170	-1.02738	0.012227	0.132728	108	80	5	3535971	3542262	ENSTGUG00000004967	DEPDC7
ENSTGUT00000009199	-2.17938	0.0122351	0.132728	15	5	10	17836612	17849486	ENSTGUG00000008811	LASS3
ENSTGUT00000015528	-2.17938	0.0122351	0.132728	15	5	Un	37655525	37667882	ENSTGUG00000014924	XP_002199467.1
ENSTGUT00000016359	-2.17938	0.0122351	0.132728	15	5	Un	129347998	129355486	ENSTGUG00000015736	XP_002198691.1
ENSTGUT00000007823	0.879088	0.0125429	0.13593	1094	3038	1	14568957	14575894	ENSTGUG00000007524	EIF1AY
ENSTGUT00000011101	1.40558	0.0125552	0.13593	14	56	1A	51251987	51253192	ENSTGUG00000010658	SSTR3
ENSTGUT00000005279	1.28005	0.0126527	0.136632	21	77	11	4397362	4403932	ENSTGUG00000005066	HERPUD1
ENSTGUT00000000042	-1.2074	0.0126527	0.136632	52	34	2	98891	103496	ENSTGUG00000000042	CHPF2
ENSTGUT00000005594	-0.894138	0.0126579	0.136632	709	576	4	28611237	28632876	ENSTGUG00000005365	GUCY1B3
ENSTGUT00000017038	0.889612	0.0127033	0.136987	518	1449	Un	111456962	111458206	ENSTGUG00000016386	HSP90AA1
ENSTGUT00000002611	-0.881776	0.0127367	0.13721	1340	1098	1A	8610789	8617820	ENSTGUG00000002517	PCLO
ENSTGUT00000010235	1.04398	0.0128853	0.138673	53	165	3	42025479	42030952	ENSTGUG00000009806	PSMB1
ENSTGUT00000007257	1.99054	0.0130381	0.14004	4	24	Z	71942219	71960113	ENSTGUG00000006971	XP_002190254.1
ENSTGUT00000014044	1.99054	0.0130381	0.14004	4	24	1	99338381	99375216	ENSTGUG00000013485	ADAMTS5
ENSTGUT00000003368	-1.25493	0.0131269	0.140716	49	31	4A	8577283	8586080	ENSTGUG00000003234	XP_002191036.1
ENSTGUT00000003340	1.25358	0.0131269	0.140716	20	72	Z	52833816	52952642	ENSTGUG00000003203	FRMD3
ENSTGUT00000012624	-1.39089	0.0131599	0.14093	33	19	5	37941932	37958326	ENSTGUG00000012116	ABCD4
ENSTGUT00000006594	1.02174	0.013193	0.141146	61	187	1A	32411779	32481460	ENSTGUG00000006354	PPM1H
ENSTGUT00000010372	0.910253	0.0132248	0.141347	234	664	1	30188297	30205483	ENSTGUG00000009945	RNF149
ENSTGUT00000001437	-1.15514	0.0132638	0.141624	59	40	26	2801182	2823090	ENSTGUG00000001381	ADORA1
ENSTGUT00000014185	0.997395	0.0132846	0.141706	70	211	1	117786536	117787528	ENSTGUG00000013621	RG9MTD1
ENSTGUT00000004425	-1.4245	0.0133542	0.142003	32	18	11	934360	934485	ENSTGUG00000004263	protein_idENSTGUP00000004379
ENSTGUT00000008634	-1.4245	0.0133542	0.142003	32	18	3	32812365	32817273	ENSTGUG00000008289	FAM152A
ENSTGUT00000002954	0.932045	0.0133734	0.142003	151	435	4A	6802775	6805738	ENSTGUG00000002840	protein_idENSTGUP00000002925
ENSTGUT00000001761	-1.05385	0.0133825	0.142003	88	64	13	16514584	16530112	ENSTGUG00000001688	HARSL
ENSTGUT00000011391	-0.960549	0.0133829	0.142003	174	135	9	22762572	22767595	ENSTGUG00000010928	EIF5A2
ENSTGUT00000012558	0.899989	0.0133909	0.142003	263	741	3	68598436	68695844	ENSTGUG00000012053	CDC2L6
ENSTGUT00000008032	0.960484	0.0134087	0.142053	97	285	10	11012576	11024953	ENSTGUG00000007705	BTBD1
ENSTGUT00000011878	0.88531	0.0134567	0.142423	417	1163	3	57539732	57560781	ENSTGUG00000011389	WTAP
ENSTGUT00000006079	-1.41385	0.0135381	0.143006	30	17	5	6347231	6354569	ENSTGUG00000005781	FADS1-3
ENSTGUT00000009564	-1.41385	0.0135381	0.143006	30	17	2	97386834	97406131	ENSTGUG00000009178	FBXO15
ENSTGUT00000008492	-1.06649	0.0135892	0.143374	86	62	15	6164736	6269336	ENSTGUG00000008131	GALNT9
ENSTGUT00000008501	0.93821	0.0136186	0.143374	131	379	14	12612227	12625182	ENSTGUG00000008140	EIF3B
ENSTGUT00000008582	-0.889042	0.013621	0.143374	628	512	1	18273960	18275703	ENSTGUG00000008243	TMSB4X
ENSTGUT00000012355	1.30174	0.013646	0.143374	18	67	5	34170284	34178029	ENSTGUG00000011859	AP4S1
ENSTGUT00000001366	-0.915209	0.013655	0.143374	316	253	Z	26737349	26739880	ENSTGUG00000001314	TOPORS
ENSTGUT00000000993	1.16231	0.0137022	0.143374	29	98	Z	19400794	19413986	ENSTGUG00000000960	FBXL17
ENSTGUT00000009855	1.59321	0.013705	0.143374	9	41	11	18395109	18418199	ENSTGUG00000009432	SLC7A10
ENSTGUT00000010723	1.59321	0.013705	0.143374	9	41	4	60895123	60900607	ENSTGUG00000010289	GPR78
ENSTGUT00000010167	-1.49489	0.013705	0.143374	28	15	15	11258359	11276734	ENSTGUG00000009749	PATZ1
ENSTGUT00000006081	-1.40178	0.013705	0.143374	28	16	19	6860353	6967441	ENSTGUG00000005836	SMG6
ENSTGUT00000002115	1.19566	0.0137765	0.143845	24	83	4	5549460	5677568	ENSTGUG00000002029	SPATA5
ENSTGUT00000009723	-1.15385	0.0137765	0.143845	56	38	12	13896904	13905574	ENSTGUG00000009334	C3orf14
ENSTGUT00000007730	1.08596	0.0138047	0.144001	39	125	2	80845103	80853939	ENSTGUG00000007427	FAM105B
ENSTGUT00000006666	1.65351	0.0138461	0.144156	8	38	3	25544169	25565585	ENSTGUG00000006420	HAO1
ENSTGUT00000012245	1.65351	0.0138461	0.144156	8	38	1A	60924812	60941816	ENSTGUG00000011753
ENSTGUT00000013523	1.5755	0.0139494	0.144473	8	36	3	96303840	96321800	ENSTGUG00000012984	COLEC11
ENSTGUT00000016146	-1.53784	0.0139494	0.144473	25	13	Un	43519573	43522251	ENSTGUG00000015529	XP_002199170.1
ENSTGUT00000012532	1.77481	0.0139697	0.144473	6	31	1	54875118	54895194	ENSTGUG00000012032	THSD1
ENSTGUT00000000519	-1.73192	0.0139697	0.144473	22	10	24	3834666	3836159	ENSTGUG00000000505	protein_idENSTGUP00000000512
ENSTGUT00000002932	-1.73192	0.0139697	0.144473	22	10	4A	6700982	6709310	ENSTGUG00000002818	XP_002189711.1
ENSTGUT00000000495	-1.59442	0.0139697	0.144473	22	11	28	2577471	2581388	ENSTGUG00000000482	protein_idENSTGUP00000000489
ENSTGUT00000000912	-1.59442	0.0139697	0.144473	22	11	13	6737571	6745114	ENSTGUG00000000871	NDST1
ENSTGUT00000015533	-1.53302	0.0139982	0.14463	23	12	Un	37804552	37808121	ENSTGUG00000014930	ZDHHC3
ENSTGUT00000006105	-0.958234	0.0140123	0.144638	166	129	10	6314127	6348767	ENSTGUG00000005850	CHRNA7
ENSTGUT00000000031	-1.06257	0.0140296	0.14468	83	60	Z	728752	860458	ENSTGUG00000000030	KIAA0427
ENSTGUT00000011051	0.914592	0.0141235	0.14551	182	518	7	23446847	23511380	ENSTGUG00000010567	ANKRD44
ENSTGUT00000007837	-0.914039	0.0141983	0.145856	312	250	15	4777963	4809454	ENSTGUG00000007533	protein_idENSTGUP00000007756
ENSTGUT00000003991	-1.2863	0.0142137	0.145856	42	26	8	2916739	2967087	ENSTGUG00000003826	GLT25D2
ENSTGUT00000006758	-1.2863	0.0142137	0.145856	42	26	4A	19574156	19574761	ENSTGUG00000006516	RAB9B
ENSTGUT00000012442	-1.23185	0.0142137	0.145856	42	27	2	132836273	132856217	ENSTGUG00000011936	CCNE2
ENSTGUT00000005254	1.15281	0.0142243	0.145856	28	94	1	2077748	2080878	ENSTGUG00000005059	PSMG1
ENSTGUT00000007346	-0.923171	0.0142451	0.145932	265	211	1	10339085	10360429	ENSTGUG00000007017	GK
ENSTGUT00000005229	0.880296	0.0144298	0.146288	367	1020	10	3815514	3831614	ENSTGUG00000005002	TPM1
ENSTGUT00000002575	3.40558	0.0144399	0.146288	1	16	27	2319216	2319366	ENSTGUG00000002482
ENSTGUT00000012077	3.40558	0.0144399	0.146288	1	16	3	59028248	59036803	ENSTGUG00000011583	XP_002191969.1
ENSTGUT00000001483	3.31247	0.0144399	0.146288	1	15	13	11677740	11727882	ENSTGUG00000001419	ATP10B
ENSTGUT00000007159	3.31247	0.0144399	0.146288	1	15		8357454	8363154
ENSTGUT00000015389	3.31247	0.0144399	0.146288	1	15	Un	97320281	97331742	ENSTGUG00000014794	XP_002197980.1
ENSTGUT00000017725	3.31247	0.0144399	0.146288	1	15	Un	25558290	25561036	ENSTGUG00000017055	protein_idENSTGUP00000017336
ENSTGUT00000004801	-2.46889	0.0144399	0.146288	11	3	5	710194	782885	ENSTGUG00000004608	GAS2
ENSTGUT00000005391	-2.46889	0.0144399	0.146288	11	3	20	6523187	6526855	ENSTGUG00000005191	KCNK15
ENSTGUT00000013898	-2.46889	0.0144399	0.146288	11	3	1	90448081	90495135	ENSTGUG00000013348	CASR
ENSTGUT00000019004	-2.46889	0.0144399	0.146288	11	3	5	7877745	7889300	ENSTGUG00000018415	CASC5
ENSTGUT00000005675	0.857308	0.0144415	0.146288	1878	5137	2	66359770	66447242	ENSTGUG00000005405	SEPT7
ENSTGUT00000010905	-1.05837	0.01451	0.146845	80	58	1A	50764680	50772412	ENSTGUG00000010456	PICK1
ENSTGUT00000006999	0.86758	0.0145789	0.147404	612	1686	8	14047115	14171612	ENSTGUG00000006679	LPHN2
ENSTGUT00000012999	-0.981445	0.0146007	0.147488	136	104	2	145179877	145187957	ENSTGUG00000012480	NDUFB9
ENSTGUT00000004958	-0.983193	0.0147224	0.148471	127	97	8	6241568	6395619	ENSTGUG00000004776	NTNG1
ENSTGUT00000019269	-0.858946	0.0147254	0.148471	1743	1451	3	61383670	61391751	ENSTGUG00000018126	KIAA0408
ENSTGUT00000008706	-0.908803	0.0147532	0.148613	286	230	11	12487762	12511384	ENSTGUG00000008329	PHLPPL
ENSTGUT00000002001	1.18087	0.0148013	0.148959	26	89	4	4983160	4986659	ENSTGUG00000001927	C4orf31
ENSTGUT00000012372	0.983752	0.0148165	0.148975	71	212	1	52734351	52744709	ENSTGUG00000011877	SPG20
ENSTGUT00000008721	0.95848	0.0149444	0.150122	91	267	3	33048742	33240080	ENSTGUG00000008377	KIF26B
ENSTGUT00000006002	0.889672	0.0151412	0.151785	232	649	3	23633867	23646302	ENSTGUG00000005772	DTD1
ENSTGUT00000009897	-1.28031	0.0151617	0.151785	37	23	11	19159624	19160142	ENSTGUG00000009505	CHST8
ENSTGUT00000012333	-0.961479	0.015165	0.151785	138	107	7	34028356	34042139	ENSTGUG00000011840	SPOPL
ENSTGUT00000011277	-0.878838	0.015166	0.151785	503	413	3	49740344	49905094	ENSTGUG00000010811	PDE7B
ENSTGUT00000002964	0.869759	0.0152838	0.152822	386	1065	4A	6817137	6822759	ENSTGUG00000002846	ZC3H12B
ENSTGUT00000009390	1.06678	0.0153013	0.152822	43	136	2	95563704	95568503	ENSTGUG00000009018	GMNN
ENSTGUT00000007942	-1.22519	0.0153118	0.152822	48	31	11	10654244	10670881	ENSTGUG00000007635	JPH3
ENSTGUT00000009087	0.934128	0.015364	0.153203	113	326	18	8815182	8820113	ENSTGUG00000008727	SUMO4
ENSTGUT00000004664	-0.867351	0.0154264	0.153684	673	557	22	1891979	1899862	ENSTGUG00000004464	NEFL
ENSTGUT00000003619	-1.14191	0.0154414	0.153692	57	39	10	599784	604994	ENSTGUG00000003469	CHRNA3
ENSTGUT00000006892	0.852509	0.015552	0.154651	1001	2729	1	6881955	6890420	ENSTGUG00000006635	ATP6AP2
ENSTGUT00000012787	0.899811	0.0156049	0.155035	175	493	3	73687903	73690011	ENSTGUG00000012283	TSTD1
ENSTGUT00000013914	-1.02441	0.0156266	0.155109	97	72	1	91582155	91604984	ENSTGUG00000013364	SIDT1
ENSTGUT00000007271	0.90007	0.015707	0.155765	170	479	1A	34945111	34969294	ENSTGUG00000006982	RAB3IP
ENSTGUT00000006984	1.17817	0.0157882	0.156428	24	82	17	9646706	9656794	ENSTGUG00000006681	GSN
ENSTGUT00000004885	-1.03149	0.0158288	0.156687	88	65	6	3349311	3365301	ENSTGUG00000004649	CHUK
ENSTGUT00000012019	0.921828	0.0158926	0.157174	129	369	3	58422195	58426754	ENSTGUG00000011521	SGK1
ENSTGUT00000005324	-0.897304	0.0159299	0.1574	301	244	19	6121123	6125127	ENSTGUG00000005105	CCT6A
ENSTGUT00000002435	0.872705	0.0160296	0.158056	306	846	2	44901816	44917581	ENSTGUG00000002331	RIOK1
ENSTGUT00000004951	0.857245	0.0160329	0.158056	525	1436	4A	14944009	14946671	ENSTGUG00000004770	SLITRK4
ENSTGUT00000006667	-1.04022	0.0160399	0.158056	79	58	14	9263334	9309024	ENSTGUG00000006371	PKD1
ENSTGUT00000000372	1.1858	0.0161548	0.158636	23	79	Z	5054799	5090331	ENSTGUG00000000343	SLC27A6
ENSTGUT00000000373	-1.13986	0.0161548	0.158636	54	37	28	2069328	2081200	ENSTGUG00000000360	MLLT1
ENSTGUT00000005883	0.941072	0.0161586	0.158636	89	258	1	3947704	3952812	ENSTGUG00000005646	RSPH1
ENSTGUT00000014041	-1.00471	0.0161679	0.158636	101	76	1	99198175	99262419	ENSTGUG00000013482	GDPD5
ENSTGUT00000008498	1.00858	0.0161718	0.158636	53	161	3	31864926	32029177	ENSTGUG00000008155	PLD5
ENSTGUT00000003250	1.3752	0.0162196	0.158961	12	47	19	238859	249081	ENSTGUG00000003118	POM121
ENSTGUT00000006810	-0.937309	0.0164042	0.160474	156	123	4	38083617	38177247	ENSTGUG00000006543	WWC2
ENSTGUT00000012851	-1.09889	0.0164348	0.160474	61	43	2	142942477	142972473	ENSTGUG00000012342	COLEC10
ENSTGUT00000011453	1.2954	0.0164504	0.160474	17	63	2	116123615	116142265	ENSTGUG00000010985	OPRK1
ENSTGUT00000005663	0.836283	0.0164872	0.160474	5976	16110	19	6503669	6523940	ENSTGUG00000005435	YWHAE
ENSTGUT00000010531	-0.8628	0.0164968	0.160474	595	494	5	17093478	17120719	ENSTGUG00000010095	SLC1A7
ENSTGUT00000002826	0.919575	0.0165035	0.160474	125	357	3	9440708	9447027	ENSTGUG00000002713	MOSC1
ENSTGUT00000014276	2.5755	0.016507	0.160474	2	18	Un	171641860	171643547	ENSTGUG00000013711	XP_002196461.1
ENSTGUT00000018877	2.5755	0.016507	0.160474	2	18	Un	4390662	4392066	ENSTGUG00000018153	XP_002194382.1
ENSTGUT00000015570	-2.29486	0.016507	0.160474	13	4	Un	10429994	10438779	ENSTGUG00000014946	protein_idENSTGUP00000015320
ENSTGUT00000013562	1.19407	0.0165425	0.160676	22	76	5	57428883	57437631	ENSTGUG00000013023	DACT3
ENSTGUT00000005846	-0.999678	0.0167053	0.162112	98	74	2	67251658	67279368	ENSTGUG00000005632	EPDR1
ENSTGUT00000009208	0.96431	0.0168432	0.163303	74	218	2	94525096	94543470	ENSTGUG00000008839	STX17
ENSTGUT00000003436	0.855527	0.0169433	0.163924	444	1213	10	462792	465470	ENSTGUG00000003285	DNAJA4
ENSTGUT00000012018	1.47597	0.0169654	0.163924	10	42	1A	57821556	57847002	ENSTGUG00000011528	SLC13A4
ENSTGUT00000005602	0.958971	0.0169824	0.163924	77	226	1A	25373922	25773703	ENSTGUG00000005315	FOXP2
ENSTGUT00000006439	-1.00946	0.016991	0.163924	96	72	4	33120148	33127633	ENSTGUG00000006209	C4orf27
ENSTGUT00000009645	-1.00946	0.016991	0.163924	96	72	4	52549671	52552281	ENSTGUG00000009263	C4orf52
ENSTGUT00000006120	0.832273	0.0169978	0.163924	6487	17439	14	8448302	8454644	ENSTGUG00000005889	ARL6IP1
ENSTGUT00000013424	-1.02576	0.0170217	0.16401	89	66	5	52154553	52260049	ENSTGUG00000012891	ASPG
ENSTGUT00000002951	0.937299	0.0170835	0.164449	92	266		6799041	6802732
ENSTGUT00000002979	0.838754	0.0171007	0.164449	1235	3335	2	51594279	51596692	ENSTGUG00000002866	CYCS
ENSTGUT00000001939	-0.880944	0.0171127	0.164449	322	264	4	4303091	4327893	ENSTGUG00000001861	PRSS12
ENSTGUT00000005617	0.934832	0.0171551	0.16471	88	254	1A	26128768	26129881	ENSTGUG00000005404
ENSTGUT00000005830	0.905424	0.0173224	0.166031	128	362	6	6601337	6605314	ENSTGUG00000005616	KIAA1128-2
ENSTGUT00000012309	0.854404	0.0173337	0.166031	422	1152	1	51507491	51515361	ENSTGUG00000011814	RFC3
ENSTGUT00000009833	1.55758	0.0173385	0.166031	9	40	14	16098004	16128465	ENSTGUG00000009436	SYT17
ENSTGUT00000007797	-0.945894	0.0173965	0.166439	148	116	3	29013677	29020672	ENSTGUG00000007487	NAPB
ENSTGUT00000009529	0.848832	0.0174843	0.167132	481	1308	12	12360003	12420701	ENSTGUG00000009123	PRKAR2A
ENSTGUT00000009262	0.854377	0.0176895	0.168422	359	980	7	16593217	16630356	ENSTGUG00000008880	ATF2
ENSTGUT00000003727	-1.48751	0.0177013	0.168422	26	14	LGE22	315198	331949	ENSTGUG00000003577	LASS5
ENSTGUT00000007978	-1.48751	0.0177013	0.168422	26	14	14	11379827	11381170	ENSTGUG00000007670	ACTG2
ENSTGUT00000008602	-1.48751	0.0177013	0.168422	26	14	9	10710579	10715760	ENSTGUG00000008261	SLC19A3
ENSTGUT00000000333	-2.07985	0.0177278	0.168422	14	5	13	2484413	2491063	ENSTGUG00000000322	STC2
ENSTGUT00000009173	-2.07985	0.0177278	0.168422	14	5	18	8931157	8942245	ENSTGUG00000008799	C17orf28
ENSTGUT00000011771	-2.07985	0.0177278	0.168422	14	5	9	26345819	26368053	ENSTGUG00000011275	PLCH1
ENSTGUT00000006040	0.84376	0.0177444	0.168433	572	1550	2	68815057	68914507	ENSTGUG00000005813	HIVEP1
ENSTGUT00000001471	0.856958	0.0177704	0.168521	343	938	13	11597847	11607532	ENSTGUG00000001410	SLU7
ENSTGUT00000011589	-0.888335	0.0177848	0.168521	255	208	6	30352533	30359795	ENSTGUG00000011115	PRDX3
ENSTGUT00000014887	-1.19481	0.0178514	0.169004	47	31	Un	146131563	146132705	ENSTGUG00000014310	XP_002194177.1
ENSTGUT00000013169	0.88897	0.0180414	0.170655	152	425	2	152517591	152520123	ENSTGUG00000012651	protein_idENSTGUP00000013021
ENSTGUT00000005967	0.974147	0.0180618	0.170699	59	175	12	5766367	5769722	ENSTGUG00000005751	SPCS1
ENSTGUT00000004588	1.64262	0.0183414	0.172254	7	33	Z	58357153	58359457	ENSTGUG00000004417	FAM29A
ENSTGUT00000014401	1.64262	0.0183414	0.172254	7	33	Un	143839933	143844043	ENSTGUG00000013820	protein_idENSTGUP00000014233
ENSTGUT00000016657	1.64262	0.0183414	0.172254	7	33	Un	131834566	131838274	ENSTGUG00000016021	XP_002200173.1
ENSTGUT00000012984	1.22374	0.018343	0.172254	19	67	2	145062329	145089920	ENSTGUG00000012471	TMEM65
ENSTGUT00000015927	1.92914	0.0183842	0.172254	4	23	Un	13068031	13072731	ENSTGUG00000015318	protein_idENSTGUP00000015658
ENSTGUT00000017315	1.92914	0.0183842	0.172254	4	23	Un	22573297	22577852	ENSTGUG00000016665
ENSTGUT00000002433	-1.78707	0.0183842	0.172254	16	7	27	1935479	1952934	ENSTGUG00000002312	TOP2A
ENSTGUT00000012279	-1.78707	0.0183842	0.172254	16	7	7	33229367	33245590	ENSTGUG00000011780	LCT
ENSTGUT00000003440	-0.916349	0.0184535	0.172254	185	148	2	57030969	57229207	ENSTGUG00000003303
ENSTGUT00000000490	0.974687	0.0184767	0.172254	61	181	Z	8261519	8395538	ENSTGUG00000000475	protein_idENSTGUP00000000484
ENSTGUT00000006981	0.875274	0.018487	0.172254	191	529	12	6939908	6944878	ENSTGUG00000006702	TMEM111
ENSTGUT00000009134	-1.04188	0.0184906	0.172254	75	55	20	15109083	15117140	ENSTGUG00000008769	B4GALT5
ENSTGUT00000004024	-3.76435	0.018496	0.172254	9	1	3	17215421	17215554	ENSTGUG00000003877
ENSTGUT00000007892	-3.76435	0.018496	0.172254	9	1	20	10114531	10132802	ENSTGUG00000007577	C20orf59
ENSTGUT00000015768	-3.76435	0.018496	0.172254	9	1	Un	70199483	70205858	ENSTGUG00000015154	CNNM4
ENSTGUT00000017729	-3.76435	0.018496	0.172254	9	1	Un	55418820	55421586	ENSTGUG00000017060
ENSTGUT00000018983	-3.76435	0.018496	0.172254	9	1	Un	61661428	61662624	ENSTGUG00000018222	protein_idENSTGUP00000017875
ENSTGUT00000001417	1.72751	0.0185743	0.172539	6	30	26	2713410	2726741	ENSTGUG00000001354	TMEM183A
ENSTGUT00000010634	-1.66481	0.0185743	0.172539	21	10	8	26892982	26893578	ENSTGUG00000010205	B5FY78_TAEGU
ENSTGUT00000012255	-1.66481	0.0185743	0.172539	21	10	1A	61093148	61186293	ENSTGUG00000011761	ST8SIA1
ENSTGUT00000013087	1.89101	0.0187017	0.17313	5	28	5	45446941	45449593	ENSTGUG00000012569	CPSF2
ENSTGUT00000000536	-1.67242	0.0187017	0.17313	19	9	24	3867437	3876606	ENSTGUG00000000515	ST14
ENSTGUT00000006319	-1.67242	0.0187017	0.17313	19	9	19	7135137	7147502	ENSTGUG00000006056	KIAA0100
ENSTGUT00000006570	-1.67242	0.0187017	0.17313	19	9	6	10793701	10814852	ENSTGUG00000006340	XP_002192088.1
ENSTGUT00000008204	1.23565	0.0188664	0.174506	18	64	15	5688228	5691829	ENSTGUG00000007878	HSCB
ENSTGUT00000000633	0.835593	0.0189541	0.175168	563	1517	13	4587921	4632462	ENSTGUG00000000611	CLINT1
ENSTGUT00000004031	0.852867	0.0190602	0.175941	282	769	6	1700243	1711359	ENSTGUG00000003868	KIAA1279
ENSTGUT00000010028	-1.13756	0.0190702	0.175941	51	35	15	11082630	11085919	ENSTGUG00000009621	MLEC
ENSTGUT00000012455	-0.824115	0.0191162	0.176217	1882	1605	2	133375141	133380089	ENSTGUG00000011958	UQCRB
ENSTGUT00000004688	-0.898098	0.0191347	0.176237	216	175	Z	59741369	59865489	ENSTGUG00000004492	protein_idENSTGUP00000004639
ENSTGUT00000001537	-0.910283	0.0192644	0.177199	178	143	13	12700483	12709190	ENSTGUG00000001476	HMMR
ENSTGUT00000007560	0.832134	0.0192717	0.177199	577	1551	7	13252086	13272166	ENSTGUG00000007262	CSRNP3
ENSTGUT00000007294	0.820394	0.0193369	0.177647	1624	4330	4	39733585	39831770	ENSTGUG00000006987	FAT1
ENSTGUT00000003020	1.02531	0.0193779	0.177697	41	126	4	15402397	15402957	ENSTGUG00000002907
ENSTGUT00000011727	-0.852733	0.0193978	0.177697	427	357	7	28538350	28590439	ENSTGUG00000011224	DIP2A
ENSTGUT00000012396	1.27231	0.0194241	0.177697	17	62	1	52954481	52974352	ENSTGUG00000011897	SMAD9
ENSTGUT00000013340	1.27231	0.0194241	0.177697	17	62	1	79491405	79502376	ENSTGUG00000012811	FAM76B
ENSTGUT00000008627	-1.17938	0.0194241	0.177697	42	28	4	45329736	45360977	ENSTGUG00000008235	ATP10D
ENSTGUT00000012924	-0.97775	0.0195524	0.17872	90	69	1	59479209	59494669	ENSTGUG00000012414	C13orf15
ENSTGUT00000001805	-1.02832	0.0195863	0.17888	77	57	4	2216636	2221701	ENSTGUG00000001728	CCNG2
ENSTGUT00000001216	1.02617	0.0197857	0.180055	40	123	13	8249339	8256604	ENSTGUG00000001170	NME5
ENSTGUT00000004764	-1.01526	0.0197857	0.180055	83	62	11	2598225	2611402	ENSTGUG00000004587	C16orf61
ENSTGUT00000001326	1.06162	0.0197941	0.180055	33	104	Z	25966473	25972548	ENSTGUG00000001275	GNG10
ENSTGUT00000011007	1.06162	0.0197941	0.180055	33	104	12	21390998	21392639	ENSTGUG00000010565	TRH
ENSTGUT00000009316	0.882191	0.0197979	0.180055	129	359	10	18184255	18188057	ENSTGUG00000008949	SELS
ENSTGUT00000012789	0.972619	0.0199175	0.180991	54	160	1A	66826575	66880941	ENSTGUG00000012279	TRIM24
ENSTGUT00000008064	1.34418	0.019974	0.181317	12	46	10	11127549	11133912	ENSTGUG00000007753	BNC1
ENSTGUT00000012288	1.08676	0.0199868	0.181317	29	93	5	32057405	32111870	ENSTGUG00000011795	STXBP6
ENSTGUT00000001815	-1.25153	0.0200192	0.181318	41	26	Z	38521762	38525649	ENSTGUG00000001729	DCTN3
ENSTGUT00000007851	0.966294	0.0200745	0.181318	60	177	14	11125071	11126659	ENSTGUG00000007543	ATP5J2
ENSTGUT00000008281	-1.09038	0.0201362	0.181318	55	39	3	31130510	31131952	ENSTGUG00000007960	TMEM151B-1
ENSTGUT00000012968	-0.841061	0.0201362	0.181318	490	413	5	44619152	44627430	ENSTGUG00000012452	PSMC1
ENSTGUT00000005198	-0.930289	0.0201884	0.181318	130	103	5	3547519	3555718	ENSTGUG00000004982	TCP11L1
ENSTGUT00000007207	-0.833857	0.0201963	0.181318	667	565	20	8388185	8391193	ENSTGUG00000006927	FKBP1A
ENSTGUT00000007784	0.825046	0.0201988	0.181318	569	1522	14	10818339	10875896	ENSTGUG00000007455	USP22
ENSTGUT00000009378	-1.00353	0.0202139	0.181318	81	61	10	18257909	18275693	ENSTGUG00000009006	PLEKHO2
ENSTGUT00000001561	0.936853	0.0202725	0.181318	73	211	4	120206	128447	ENSTGUG00000001502	PCDH18
ENSTGUT00000010300	0.88773	0.0203229	0.181318	126	352	10	20247274	20255533	ENSTGUG00000009878	EIF3J
ENSTGUT00000005704	-0.909295	0.0203353	0.181318	153	123	9	2117666	2327449	ENSTGUG00000005481	GPC1
ENSTGUT00000004653	0.943999	0.0204535	0.181318	63	183	17	6246901	6250138	ENSTGUG00000004463	TOR1A
ENSTGUT00000011637	-0.861441	0.0205239	0.181318	290	241	2	118150603	118189557	ENSTGUG00000011150	NSMAF
ENSTGUT00000001809	-31.3576	0.0205543	0.181318	6	0	23	5736915	5743424	ENSTGUG00000001734	DLGAP3
ENSTGUT00000005184	-31.3576	0.0205543	0.181318	6	0	11	4322596	4325236	ENSTGUG00000004974	DOK4
ENSTGUT00000011745	-31.3576	0.0205543	0.181318	6	0	7	28607527	28615834	ENSTGUG00000011260	LSS
ENSTGUT00000012811	-31.3576	0.0205543	0.181318	6	0	1	57551272	57552258	ENSTGUG00000012308	SPERT
ENSTGUT00000012897	-31.3576	0.0205543	0.181318	6	0	1A	69034692	69060860	ENSTGUG00000012392	SLC15A5
ENSTGUT00000013970	-31.3576	0.0205543	0.181318	6	0	1	95817799	95826942	ENSTGUG00000013414	ILDR1
ENSTGUT00000015326	-31.3576	0.0205543	0.181318	6	0	Un	35887769	35890060	ENSTGUG00000014730	protein_idENSTGUP00000015094
ENSTGUT00000000028	31.1783	0.0205543	0.181318	0	8	Z	494572	503963	ENSTGUG00000000028	ZBTB7C
ENSTGUT00000004669	31.1783	0.0205543	0.181318	0	8	2	63134757	63154903	ENSTGUG00000004473	BFSP2
ENSTGUT00000004998	31.1783	0.0205543	0.181318	0	8	4	26135640	26139880	ENSTGUG00000004814	ARL9
ENSTGUT00000010387	31.1783	0.0205543	0.181318	0	8	1	30212447	30224049	ENSTGUG00000009952	C2orf29
ENSTGUT00000012708	31.1783	0.0205543	0.181318	0	8	3	70638182	70644625	ENSTGUG00000012204	PRDM1
ENSTGUT00000013376	31.1783	0.0205543	0.181318	0	8	3	90015252	90061431	ENSTGUG00000012844	FAM83B
ENSTGUT00000013989	31.1783	0.0205543	0.181318	0	8	1	96528675	96554602	ENSTGUG00000013432	DPT
ENSTGUT00000015079	31.1783	0.0205543	0.181318	0	8	Un	6579169	6586746	ENSTGUG00000014492	protein_idENSTGUP00000014867
ENSTGUT00000015669	31.1783	0.0205543	0.181318	0	8	Un	125541212	125544475	ENSTGUG00000015064	USP50
ENSTGUT00000017345	31.1783	0.0205543	0.181318	0	8	Un	51263964	51265766	ENSTGUG00000016694
ENSTGUT00000018987	31.1783	0.0205543	0.181318	0	8	10	766042	777727	ENSTGUG00000018480	NRG4
ENSTGUT00000009030	-0.929289	0.0205596	0.181318	140	111	2	93945597	94086912	ENSTGUG00000008651
ENSTGUT00000007241	1.37241	0.0205928	0.181318	11	43	6	14840992	14847071	ENSTGUG00000006970	FUT11
ENSTGUT00000013525	1.37241	0.0205928	0.181318	11	43	5	56313590	56348889	ENSTGUG00000012985	SLC38A6
ENSTGUT00000000997	-1.33139	0.0205928	0.181318	30	18	13	6931975	6944651	ENSTGUG00000000942	PDGFRB
ENSTGUT00000014145	-1.33139	0.0205928	0.181318	30	18	1	113848385	113853849	ENSTGUG00000013583	CEP110-2
ENSTGUT00000004141	-0.913963	0.0206047	0.181318	151	121	1A	19484784	19501021	ENSTGUG00000003976	SELO
ENSTGUT00000009100	-0.862789	0.0206819	0.18185	271	225	5	11537159	11613212	ENSTGUG00000008682	ABCC8
ENSTGUT00000001955	-1.10138	0.0207093	0.181943	54	38	27	178280	189230	ENSTGUG00000001880	UBTF
ENSTGUT00000005668	-0.943429	0.0207827	0.182441	121	95	3	21046292	21070872	ENSTGUG00000005446	CLIP4
ENSTGUT00000001574	-1.11798	0.0208006	0.182451	46	32	2	25640275	25646075	ENSTGUG00000001515	TFPI2
ENSTGUT00000008761	0.833555	0.0208492	0.182729	333	896	14	13663572	13703213	ENSTGUG00000008402	ADAP1
ENSTGUT00000004457	0.861258	0.0209381	0.18336	175	480	7	4889915	4906920	ENSTGUG00000004281	PTPLB
ENSTGUT00000009432	-0.842768	0.0210246	0.183969	430	362	9	14371052	14413033	ENSTGUG00000009012	ACAP2
ENSTGUT00000014705	0.955136	0.0210663	0.184186	55	161	Un	119749220	119754312	ENSTGUG00000014114	ALDH6A1
ENSTGUT00000001941	-0.951578	0.0210995	0.184328	114	89	4	4348602	4364213	ENSTGUG00000001867	transcript_name XP_002186611.1
ENSTGUT00000013339	0.82334	0.0211539	0.184655	463	1237	5	50862422	50868624	ENSTGUG00000012810	WDR20
ENSTGUT00000010045	-1.31431	0.0212402	0.185259	28	17	9	17077755	17095218	ENSTGUG00000009610	KIAA0226
ENSTGUT00000007957	-1.08541	0.0213203	0.185808	52	37	7	14120887	14159051	ENSTGUG00000007617	ABCB11
ENSTGUT00000008090	-1.17938	0.0214584	0.186862	45	30	14	11593517	11602854	ENSTGUG00000007760	KIAA0415
ENSTGUT00000010967	-0.937906	0.0214783	0.186885	118	93	12	21182241	21209637	ENSTGUG00000010483	IFT122
ENSTGUT00000006442	0.851103	0.0216373	0.187791	199	542	4	33191935	33195741	ENSTGUG00000006216	MFAP3L
ENSTGUT00000011994	0.86501	0.0216382	0.187791	152	418	1A	57351355	57355680	ENSTGUG00000011510	YARS2
ENSTGUT00000000329	-0.810666	0.0216581	0.187791	1444	1243	28	1719617	1723350	ENSTGUG00000000312	OAZ1
ENSTGUT00000001800	-1.09485	0.0216689	0.187791	58	41	2	29609536	29647204	ENSTGUG00000001730	CLASP2
ENSTGUT00000003685	-1.09485	0.0216689	0.187791	58	41	17	5331763	5361779	ENSTGUG00000003535	XP_002197163.1
ENSTGUT00000009391	0.804336	0.0216872	0.187793	1671	4406	7	17543334	17546030	ENSTGUG00000008996	HNRNPA3
ENSTGUT00000008268	-0.872157	0.0217037	0.187793	217	179	18	7960889	7981633	ENSTGUG00000007923	UBE2O
ENSTGUT00000010851	0.819481	0.0217359	0.187922	477	1271	5	21423762	21430899	ENSTGUG00000010400	PSMC3
ENSTGUT00000010465	-0.903966	0.0217677	0.188047	145	117	1	30541104	30545990	ENSTGUG00000010036	PDCL3
ENSTGUT00000011856	1.29866	0.0220624	0.190442	14	52	5	26616094	26617965	ENSTGUG00000011383	ADAM21
ENSTGUT00000013746	-0.811553	0.0221387	0.190948	1095	942	3	107179317	107226249	ENSTGUG00000013193	ITSN2
ENSTGUT00000008261	1.21293	0.0221633	0.191009	18	63	9	9342917	9363121	ENSTGUG00000007912	WDFY1
ENSTGUT00000011373	-0.809108	0.0224009	0.192903	1027	885	5	23837382	23877036	ENSTGUG00000010896	TYRO3
ENSTGUT00000009375	0.812204	0.0224473	0.193076	559	1482	9	14327128	14343227	ENSTGUG00000008999	PPP1R2
ENSTGUT00000005803	-0.803194	0.0225134	0.193076	1722	1490	5	5961674	5967215	ENSTGUG00000005589	protein_idENSTGUP00000005745
ENSTGUT00000010024	0.87951	0.0225491	0.193076	117	325	4	54328941	54589549	ENSTGUG00000009575	SLIT2
ENSTGUT00000010879	0.818056	0.0225538	0.193076	423	1126	8	27809225	27848167	ENSTGUG00000010420	SLC44A5
ENSTGUT00000011759	3.21293	0.0225987	0.193076	1	14	1	45872180	45877563	ENSTGUG00000011280	CENPJ
ENSTGUT00000018909	3.21293	0.0225987	0.193076	1	14		70128342	70128488
ENSTGUT00000004468	-2.33139	0.0225987	0.193076	10	3	10	2788774	2800810	ENSTGUG00000004278	BRUNOL6
ENSTGUT00000005461	-2.33139	0.0225987	0.193076	10	3	4A	16055901	16062793	ENSTGUG00000005241	SLC25A14
ENSTGUT00000009790	-2.33139	0.0225987	0.193076	10	3	10	19185420	19186111	ENSTGUG00000009402	SNAPC5
ENSTGUT00000017857	-2.33139	0.0225987	0.193076	10	3	Un	56447240	56450670	ENSTGUG00000017168
ENSTGUT00000004777	1.18319	0.0226708	0.193311	21	72	25	1181248	1189559	ENSTGUG00000004590	RPRD2
ENSTGUT00000014262	1.18319	0.0226708	0.193311	21	72	Un	142753604	142755659	ENSTGUG00000013700
ENSTGUT00000011383	0.834238	0.0226797	0.193311	224	603	4	67538300	67998845	ENSTGUG00000010908	CTNNA2
ENSTGUT00000005248	-1.00289	0.0227139	0.193451	73	55	19	6083171	6086309	ENSTGUG00000005052	MRPS17
ENSTGUT00000003008	-0.991312	0.0227498	0.193605	79	60	4A	6974324	6995769	ENSTGUG00000002865	SLC9A6
ENSTGUT00000006851	-0.862355	0.0227925	0.193817	236	196	12	6810607	6816187	ENSTGUG00000006595	GRM2
ENSTGUT00000005677	-1.28957	0.022842	0.193934	34	21	15	2627887	2646182	ENSTGUG00000005468	PITPNM2
ENSTGUT00000009079	-1.28957	0.022842	0.193934	34	21	18	8795807	8808462	ENSTGUG00000008703	NUP85
ENSTGUT00000003354	-0.854217	0.0228954	0.194235	267	223	4A	8458779	8511682	ENSTGUG00000003165	DOCK11
ENSTGUT00000001621	0.808727	0.0229287	0.194347	594	1571	26	3821766	3841182	ENSTGUG00000001553	HIPK1
ENSTGUT00000008108	0.833913	0.0229443	0.194347	243	654	4	43777990	43801290	ENSTGUG00000007756	PDGFRA
ENSTGUT00000003265	1.08365	0.0229787	0.194486	25	80	2	54403378	54486710	ENSTGUG00000003139	RFTN1
ENSTGUT00000005275	0.822211	0.0230259	0.194679	339	905	5	3657512	3707667	ENSTGUG00000005064	HIPK3
ENSTGUT00000013755	0.947728	0.0230374	0.194679	57	166	3	107871480	107952857	ENSTGUG00000013208	C6orf138
ENSTGUT00000019037	-0.869281	0.0232053	0.195945	196	162	1A	21570367	21574428	ENSTGUG00000018129	B5FYU0_TAEGU
ENSTGUT00000007102	0.804939	0.0232631	0.196281	613	1617	10	8795623	8806095	ENSTGUG00000006815	LEO1
ENSTGUT00000000165	-1.41754	0.0233076	0.196351	23	13	24	805235	877741	ENSTGUG00000000153	SIK3
ENSTGUT00000005077	-1.41754	0.0233076	0.196351	23	13	2	64662618	64693109	ENSTGUG00000004823	KIF15
ENSTGUT00000004383	-0.871955	0.023393	0.196918	200	165	22	1347241	1402762	ENSTGUG00000004168	DPYSL2
ENSTGUT00000006067	0.886705	0.023425	0.197035	96	268	6	8405528	8422580	ENSTGUG00000005845	TIMM23B
ENSTGUT00000005914	-0.932838	0.0234668	0.197234	110	87	7	10370169	10399278	ENSTGUG00000005692	CCDC108
ENSTGUT00000008744	0.888788	0.0235054	0.197406	93	260	5	9806069	9821171	ENSTGUG00000008401	RIC3
ENSTGUT00000011881	0.816367	0.0235981	0.19803	340	904	9	27012835	27015267	ENSTGUG00000011405	PFN2
ENSTGUT00000007874	1.10602	0.023701	0.198587	24	78	8	17215742	17218963	ENSTGUG00000007553	B4GALT2
ENSTGUT00000010560	1.10602	0.023701	0.198587	24	78	3	43775828	43778083	ENSTGUG00000010135	KIAA1383
ENSTGUT00000010246	-1.00946	0.0239106	0.200047	64	48	5	15828859	15850987	ENSTGUG00000009826	SLC25A22
ENSTGUT00000004888	0.868683	0.0239208	0.200047	107	295	10	3334953	3388467	ENSTGUG00000004705	ZNF609
ENSTGUT00000013563	0.801025	0.0239305	0.200047	658	1731	3	98786637	98805794	ENSTGUG00000013016	CPSF3
ENSTGUT00000015951	1.55242	0.024003	0.200376	7	31	Un	102505294	102506977	ENSTGUG00000015340	XP_002194719.1
ENSTGUT00000004593	-0.861644	0.0240067	0.200376	207	172	20	3858474	4001590	ENSTGUG00000004341	PTPRT
ENSTGUT00000008743	0.886469	0.0241133	0.201111	91	254	3	33675819	33708052	ENSTGUG00000008403	C1orf71
ENSTGUT00000012966	0.902698	0.024218	0.201816	79	223	1	61860389	61945572	ENSTGUG00000012457	PCDH17
ENSTGUT00000013543	0.840298	0.024235	0.201816	182	492	3	98541732	98630097	ENSTGUG00000013004	MBOAT2
ENSTGUT00000006382	0.939915	0.0242564	0.20184	58	168	15	3293337	3308228	ENSTGUG00000006155	BCL7A
ENSTGUT00000006276	0.853038	0.0243586	0.202535	132	360	Z	67120006	67125342	ENSTGUG00000006033	TINP1
ENSTGUT00000010217	-0.930705	0.0245075	0.203617	101	80	1A	48935104	48952882	ENSTGUG00000009772	SREBF2
ENSTGUT00000013194	1.0194	0.0245739	0.203936	33	101	1	75503273	75506069	ENSTGUG00000012675	KIAA1826
ENSTGUT00000005796	-1.06976	0.0245835	0.203936	57	41	8	9661378	9662967	ENSTGUG00000005583	RWDD3
ENSTGUT00000010125	0.804688	0.0246402	0.204064	444	1171	4	55574117	55787115	ENSTGUG00000009708	LDB2
ENSTGUT00000012376	1.6786	0.0246653	0.204064	6	29	3	65147570	65147725	ENSTGUG00000011882	PLN
ENSTGUT00000003378	-1.59442	0.0246653	0.204064	20	10	21	4404694	4418910	ENSTGUG00000003217	ACAP3
ENSTGUT00000019338	2.49304	0.0247244	0.204064	2	17	8	3324951	3325035	ENSTGUG00000018622	snosnR60_Z15
ENSTGUT00000002733	-2.17938	0.0247244	0.204064	12	4	21	2222099	2223301	ENSTGUG00000002629	RPL22
ENSTGUT00000003808	-2.17938	0.0247244	0.204064	12	4		1102906	1133926
ENSTGUT00000008676	0.915773	0.0247305	0.204064	66	188	15	7648986	7735336	ENSTGUG00000008310	ARVCF
ENSTGUT00000002234	0.804717	0.0248066	0.204537	422	1113	1A	5207680	5265376	ENSTGUG00000002142	USP6NL-1
ENSTGUT00000012625	0.810274	0.0248868	0.205042	315	834	1	55948726	55958266	ENSTGUG00000012117	C13orf1
ENSTGUT00000003745	-0.7893	0.024998	0.205802	1662	1452	8	2162962	2201202	ENSTGUG00000003515	TPR
ENSTGUT00000001319	0.903484	0.025098	0.206469	74	209	13	9880958	9884649	ENSTGUG00000001268	CAMLG
ENSTGUT00000013176	-0.805791	0.025164	0.206855	565	488	3	83174975	83259953	ENSTGUG00000012648	COL12A1
ENSTGUT00000004052	0.819811	0.0252009	0.207002	224	597	6	1731223	1744456	ENSTGUG00000003886	VPS26A
ENSTGUT00000004048	-0.826662	0.0252407	0.207111	343	292	2	61614873	61618442	ENSTGUG00000003871	RPL14
ENSTGUT00000010898	1.83854	0.0252524	0.207111	5	27	7	22297152	22300747	ENSTGUG00000010459	SGOL2-1
ENSTGUT00000008369	-0.798011	0.0254628	0.208679	775	673	10	12364962	12459047	ENSTGUG00000008015	ARNT2
ENSTGUT00000015356	1.33846	0.0255338	0.208946	11	42	Un	149596595	149601567	ENSTGUG00000014751	protein_idENSTGUP00000015121
ENSTGUT00000013670	-1.28248	0.0255338	0.208946	29	18	3	103104739	103106220	ENSTGUG00000013126	KCNS3
ENSTGUT00000010974	0.878831	0.0255951	0.209044	85	236	7	23283459	23292202	ENSTGUG00000010520	MOBKL3
ENSTGUT00000008338	0.921278	0.0256055	0.209044	64	183	10	12305589	12333578	ENSTGUG00000008006	FAM108C1
ENSTGUT00000004799	2.06854	0.0256634	0.209044	3	19	6	3250009	3269651	ENSTGUG00000004592	KIAA1274
ENSTGUT00000013119	2.06854	0.0256634	0.209044	3	19	2	148964043	148985716	ENSTGUG00000012594	ST3GAL1
ENSTGUT00000013644	2.06854	0.0256634	0.209044	3	19	5	59808577	59811792	ENSTGUG00000013101	GNPNAT1
ENSTGUT00000013440	0.795829	0.0256675	0.209044	499	1308	5	53278675	53348422	ENSTGUG00000012904	AKT1
ENSTGUT00000009287	-1.68188	0.0256972	0.209044	17	8	18	9156208	9159576	ENSTGUG00000008925	MRPL27
ENSTGUT00000009872	-0.835429	0.0258224	0.209044	260	220	15	10823081	10826290	ENSTGUG00000009458	RPLP0
ENSTGUT00000006743	0.901732	0.0258656	0.209044	67	189	8	13021516	13031479	ENSTGUG00000006482	MCOLN3
ENSTGUT00000005905	1.86501	0.0258923	0.209044	4	22	20	7287104	7289645	ENSTGUG00000005684	SNRPB
ENSTGUT00000019392	1.86501	0.0258923	0.209044	4	22	1	57670627	57670756	ENSTGUG00000018676	SNORA31
ENSTGUT00000001730	-1.69396	0.0258923	0.209044	15	7	Z	37825609	37830917	ENSTGUG00000001664	XP_002188510.1
ENSTGUT00000002589	-1.69396	0.0258923	0.209044	15	7	21	1284819	1310238	ENSTGUG00000002492	DHRS3
ENSTGUT00000005886	-1.69396	0.0258923	0.209044	15	7	15	2794577	2798469	ENSTGUG00000005664	CCDC62
ENSTGUT00000009688	-1.69396	0.0258923	0.209044	15	7	8	22530181	22628413	ENSTGUG00000009294	GLIS1
ENSTGUT00000010332	-1.69396	0.0258923	0.209044	15	7	5	16180204	16189744	ENSTGUG00000009896	RNH1
ENSTGUT00000015103	-1.69396	0.0258923	0.209044	15	7	Un	6822056	6823943	ENSTGUG00000014519	XP_002198625.1
ENSTGUT00000017610	-1.69396	0.0258923	0.209044	15	7	Un	53665151	53666916	ENSTGUG00000016944	protein_idENSTGUP00000017227
ENSTGUT00000008998	-0.864028	0.0259841	0.20963	176	146	14	14822795	14831244	ENSTGUG00000008623	NPTX2
ENSTGUT00000017465	-1.12876	0.0260181	0.209748	42	29	Un	166587091	166590082	ENSTGUG00000016806
ENSTGUT00000003533	-0.842349	0.0261235	0.210213	209	176	8	649867	833451	ENSTGUG00000003383	FAM5C
ENSTGUT00000006156	1.05766	0.0261339	0.210213	28	88	9	4377779	4383107	ENSTGUG00000005928	ING5
ENSTGUT00000012823	1.05766	0.0261339	0.210213	28	88	1	57633125	57640624	ENSTGUG00000012317	SLC25A30
ENSTGUT00000011755	0.795168	0.0261684	0.210335	479	1255	3	56599969	56601129	ENSTGUG00000011284	AKAP12-3
ENSTGUT00000008147	1.0655	0.0262092	0.210447	25	79	18	7770323	7783950	ENSTGUG00000007831	MXRA7
ENSTGUT00000002013	-0.786881	0.026221	0.210447	1113	974	2	37991395	38092529	ENSTGUG00000001934	CDH9
ENSTGUT00000012651	0.87236	0.0263386	0.211234	89	246	1A	65246761	65258180	ENSTGUG00000012143	CYB5R3
ENSTGUT00000002354	0.827405	0.0264555	0.212015	159	426	3	1546071	1558813	ENSTGUG00000002252	UGP2
ENSTGUT00000014389	1.27065	0.0265796	0.212852	14	51	Un	29279943	29285295	ENSTGUG00000013805	protein_idENSTGUP00000014222
ENSTGUT00000005242	-0.775878	0.0266308	0.213105	2936	2589	14	6808657	6843368	ENSTGUG00000005026	MKL2
ENSTGUT00000003311	0.846151	0.026681	0.213297	119	323	10	107687	130782	ENSTGUG00000003160	USP3
ENSTGUT00000000780	0.824804	0.0267011	0.213297	172	460	23	202102	249963	ENSTGUG00000000745	EPB41
ENSTGUT00000012895	-0.779871	0.0267137	0.213297	1600	1407	1A	68873653	68930627	ENSTGUG00000012388	LMO3
ENSTGUT00000005313	-0.986739	0.0267933	0.213653	63	48	8	8058443	8064218	ENSTGUG00000005109	VCAM1
ENSTGUT00000009109	0.857275	0.0267977	0.213653	102	279	18	8866851	8870938	ENSTGUG00000008750	KCTD2
ENSTGUT00000019180	-0.875231	0.0269599	0.214762	147	121	13	6768830	6770390	ENSTGUG00000018459	B5G2V9_TAEGU
ENSTGUT00000001757	0.796744	0.0269925	0.214762	358	939	2	27428805	27500437	ENSTGUG00000001684	ICA1
ENSTGUT00000010491	0.895234	0.0269961	0.214762	73	205	5	16900490	16913404	ENSTGUG00000010056	APIP
ENSTGUT00000002412	-0.976891	0.0270988	0.215421	73	56	3	1979844	2003432	ENSTGUG00000002315	SLC1A4
ENSTGUT00000003636	0.777336	0.0272308	0.216163	1087	2813	4	20603518	20626475	ENSTGUG00000003488	DNAJB14
ENSTGUT00000005940	-0.947093	0.0272517	0.216163	83	65	15	2822458	2830288	ENSTGUG00000005711	ANAPC7
ENSTGUT00000012362	-0.947093	0.0272517	0.216163	83	65	1A	62360227	62370711	ENSTGUG00000011865	NUP50
ENSTGUT00000004950	-0.949902	0.0276253	0.218505	87	68	5	1451622	1477902	ENSTGUG00000004750	KIF18A
ENSTGUT00000011669	0.931647	0.0276362	0.218505	50	144	6	30978101	31008292	ENSTGUG00000011201	PPAPDC1A
ENSTGUT00000005689	-1.38797	0.0276606	0.218505	26	15	17	7667257	7670511	ENSTGUG00000005463	RPL7A
ENSTGUT00000015633	-1.38797	0.0276606	0.218505	26	15	Un	100000131	100004579	ENSTGUG00000015030	ITPR1
ENSTGUT00000012641	0.775111	0.0276679	0.218505	1091	2819	2	136067262	136086178	ENSTGUG00000012137	ATP6V1C1
ENSTGUT00000001304	1.31985	0.0276879	0.218505	13	49	26	2034038	2040344	ENSTGUG00000001252	TUBA3E
ENSTGUT00000003362	-1.2465	0.0276879	0.218505	33	21		358316	368245
ENSTGUT00000005303	-0.784605	0.0278821	0.219776	753	660	5	3778195	3849420	ENSTGUG00000005085	C11orf41
ENSTGUT00000012405	-0.769463	0.0278911	0.219776	3107	2752	7	36138512	36173271	ENSTGUG00000011904	ZEB2
ENSTGUT00000010133	0.886705	0.0279166	0.219776	72	201	1	28089937	28151055	ENSTGUG00000009716	UXS1
ENSTGUT00000010414	-0.832113	0.0279299	0.219776	237	201	1A	49225204	49244104	ENSTGUG00000009969	RANGAP1
ENSTGUT00000004675	0.806987	0.0280485	0.22055	226	597	17	6251472	6256094	ENSTGUG00000004486	C9orf78
ENSTGUT00000008814	1.09147	0.0280783	0.220624	23	74	4	46376777	46475235	ENSTGUG00000008473	KCTD8
ENSTGUT00000004855	0.802389	0.028104	0.220666	229	603	Z	60304641	60468466	ENSTGUG00000004639	NFIB
ENSTGUT00000007128	-1.08627	0.0281876	0.221162	45	32	4	39014100	39035092	ENSTGUG00000006848	PDLIM3
ENSTGUT00000013047	-0.916349	0.0282695	0.221532	95	76	1	69346454	69444345	ENSTGUG00000012530	TBC1D4
ENSTGUT00000002794	0.778366	0.0282754	0.221532	641	1660	1A	11091753	11371870	ENSTGUG00000002672	MAGI2
ENSTGUT00000004329	0.921417	0.0284409	0.222538	57	163	14	2741457	2757814	ENSTGUG00000004161	NAT15
ENSTGUT00000011756	-0.801782	0.0284448	0.222538	366	317	6	31483585	31555595	ENSTGUG00000011274	ATE1
ENSTGUT00000012661	0.769887	0.0285453	0.223163	1060	2729	1A	65340132	65387051	ENSTGUG00000012151	PPFIBP1
ENSTGUT00000012353	0.780544	0.02857	0.223195	470	1219	2	132236094	132237680	ENSTGUG00000011860	RBM12B
ENSTGUT00000014117	0.761534	0.0286679	0.223735	10869	27821	1	112697773	112807272	ENSTGUG00000013557	APP
ENSTGUT00000011904	-0.968817	0.0286803	0.223735	70	54	2	122128147	122249151	ENSTGUG00000011421	C8orf34
ENSTGUT00000007550	-0.863608	0.0287448	0.224077	141	117	20	8915488	8938462	ENSTGUG00000007221	PRPF6
ENSTGUT00000002557	0.797309	0.0287856	0.224235	234	614	4	9988188	10017429	ENSTGUG00000002458	ELF2
ENSTGUT00000002933	-1.02738	0.0288414	0.224508	54	40	21	2788297	2994896	ENSTGUG00000002822	protein_idENSTGUP00000002904
ENSTGUT00000006065	0.881728	0.0289015	0.224815	78	217	1A	28847595	28906754	ENSTGUG00000005837	PPHLN1
ENSTGUT00000004519	-0.793127	0.0289791	0.225257	443	386	19	4441497	4471683	ENSTGUG00000004306	RABEP1
ENSTGUT00000012544	0.835819	0.0290868	0.225933	118	318	1	54930644	54944865	ENSTGUG00000012041	CKAP2
ENSTGUT00000000861	-0.767212	0.029141	0.226192	1701	1509	2	11536020	11546710	ENSTGUG00000000820	GTPBP4
ENSTGUT00000001923	1.16047	0.0292978	0.227246	16	54	2	34206192	34211539	ENSTGUG00000001848	C7orf11
ENSTGUT00000012494	-0.949086	0.0294787	0.228486	78	61	1A	64029610	64044278	ENSTGUG00000011988	SAMM50
ENSTGUT00000002043	0.785512	0.0295213	0.228653	312	812	2	40073878	40142403	ENSTGUG00000001955	RNASEN
ENSTGUT00000001132	0.949022	0.0296295	0.229164	47	137	2	17114725	17222964	ENSTGUG00000001078	MPP7
ENSTGUT00000003758	0.949022	0.0296295	0.229164	47	137	12	215541	215757	ENSTGUG00000003616
ENSTGUT00000001555	-0.816814	0.0297326	0.229798	245	210	Z	31692074	31724961	ENSTGUG00000001492	TDRD7
ENSTGUT00000000603	-0.929606	0.029808	0.230217	82	65	24	4459590	4468273	ENSTGUG00000000581
ENSTGUT00000002792	1.04712	0.0298774	0.230589	25	78	3	8759600	8769936	ENSTGUG00000002688	protein_idENSTGUP00000002764
ENSTGUT00000011752	1.03785	0.0300108	0.231075	30	93	3	56596822	56597283	ENSTGUG00000011282	AKAP12-1
ENSTGUT00000006911	0.766127	0.0300629	0.231075	833	2139	2	75233570	75324287	ENSTGUG00000006649	CTDP1
ENSTGUT00000000308	1.44997	0.030068	0.231075	8	33	24	1560955	1563436	ENSTGUG00000000297	IL18
ENSTGUT00000001894	1.44997	0.030068	0.231075	8	33	26	4631485	4664847	ENSTGUG00000001798	ITPR3
ENSTGUT00000009759	1.40558	0.030068	0.231075	8	32	3	37384893	37971173	ENSTGUG00000009367	PARK2
ENSTGUT00000012221	1.40558	0.030068	0.231075	8	32	3	60447439	60460976	ENSTGUG00000011731	protein_idENSTGUP00000012087
ENSTGUT00000006816	1.28005	0.0301982	0.231747	12	44	6	13664301	13670374	ENSTGUG00000006565	COMTD1
ENSTGUT00000012766	1.24688	0.0301982	0.231747	12	43	5	39121129	39131796	ENSTGUG00000012260	VASH1
ENSTGUT00000001195	0.791532	0.0302284	0.231815	238	622	Z	23637896	23680904	ENSTGUG00000001151	SRFBP1
ENSTGUT00000009758	-0.902544	0.0303123	0.232295	104	84	18	9663902	9671011	ENSTGUG00000009349	NME2
ENSTGUT00000009800	-0.988085	0.0304633	0.232313	67	51	1A	47596676	47604784	ENSTGUG00000009385	DDX47
ENSTGUT00000012962	1.16639	0.0305196	0.232313	18	61	1A	70015076	70023388	ENSTGUG00000012454	BPGM
ENSTGUT00000004131	0.759531	0.0305835	0.232313	1194	3052	3	17890075	17964436	ENSTGUG00000003933	EPAS1
ENSTGUT00000012610	-1.17938	0.0305851	0.232313	36	24	3	69243781	69272014	ENSTGUG00000012107	C6orf182
ENSTGUT00000011351	-0.901083	0.0305937	0.232313	94	76	1A	52915740	52956016	ENSTGUG00000010887	SYN3
ENSTGUT00000004439	0.768149	0.030626	0.232313	553	1422	2	62394091	62575299	ENSTGUG00000004219	CPNE4
ENSTGUT00000003647	0.813527	0.0307376	0.232313	153	406	18	1744414	1746637	ENSTGUG00000003498	ARHGDIA
ENSTGUT00000002488	-0.807151	0.0307777	0.232313	248	214	4	9583593	9601194	ENSTGUG00000002389	USP38
ENSTGUT00000009801	-3.59442	0.0308198	0.232313	8	1	6	21197426	21200337	ENSTGUG00000009410	SLC25A28
ENSTGUT00000013560	-3.59442	0.0308198	0.232313	8	1	5	57247554	57259379	ENSTGUG00000013021	KCNK16
ENSTGUT00000000967	-2.59442	0.0308198	0.232313	8	2	26	491729	508070	ENSTGUG00000000933	C6orf89
ENSTGUT00000001071	-2.59442	0.0308198	0.232313	8	2	23	2953102	2957439	ENSTGUG00000001032	DHDDS
ENSTGUT00000001388	-2.59442	0.0308198	0.232313	8	2	23	3960146	3963771	ENSTGUG00000001332	AK2
ENSTGUT00000003517	-2.59442	0.0308198	0.232313	8	2	18	1687713	1689918	ENSTGUG00000003375	SYNGR2
ENSTGUT00000004604	-2.59442	0.0308198	0.232313	8	2	17	6172365	6174754	ENSTGUG00000004430	METTL11A
ENSTGUT00000005647	-2.59442	0.0308198	0.232313	8	2	15	2536822	2537886	ENSTGUG00000005440	C12orf65
ENSTGUT00000006850	-2.59442	0.0308198	0.232313	8	2	7	11122840	11150008	ENSTGUG00000006539	ITGB6
ENSTGUT00000009368	-2.59442	0.0308198	0.232313	8	2	10	18202234	18234315	ENSTGUG00000008972	PCSK6
ENSTGUT00000010703	-2.59442	0.0308198	0.232313	8	2	1A	50383536	50389398	ENSTGUG00000010265	PDGFB
ENSTGUT00000011113	-2.59442	0.0308198	0.232313	8	2	3	47307131	47313513	ENSTGUG00000010664	ZC3H12D
ENSTGUT00000012108	-2.59442	0.0308198	0.232313	8	2	2	126712473	126713758	ENSTGUG00000011621	XP_002198188.1
ENSTGUT00000015036	-2.59442	0.0308198	0.232313	8	2	Un	63241274	63242102	ENSTGUG00000014449
ENSTGUT00000019367	-2.59442	0.0308198	0.232313	8	2	24	6242280	6242450	ENSTGUG00000018651	U4
ENSTGUT00000004734	-0.882547	0.0308288	0.232313	116	95	4	25456400	25591830	ENSTGUG00000004549	CENPC1
ENSTGUT00000009934	-0.962809	0.0308495	0.232313	71	55	18	10855881	10862244	ENSTGUG00000009536	TRIM25
ENSTGUT00000002854	0.755276	0.030905	0.232459	1945	4957	Z	49803799	49836359	ENSTGUG00000002730	KIF2A
ENSTGUT00000006057	0.823305	0.0309892	0.232459	134	358	4	31257168	31341314	ENSTGUG00000005830	MARCH1
ENSTGUT00000010585	1.06854	0.0309919	0.232459	24	76	2	107400822	107405076	ENSTGUG00000010150	ADCYAP1
ENSTGUT00000005172	1.04943	0.0309919	0.232459	24	75	2	64787649	64815165	ENSTGUG00000004961	EXOSC7
ENSTGUT00000010726	-1.01892	0.0309919	0.232459	51	38	5	20760738	20781884	ENSTGUG00000010291	PRDM11
ENSTGUT00000004900	-0.761531	0.0309974	0.232459	1280	1140	7	6890435	6959825	ENSTGUG00000004689	transcript_name XP_002191184.1
ENSTGUT00000006759	0.782574	0.0310576	0.23275	293	761	1A	32965546	32987173	ENSTGUG00000006485	TBK1
ENSTGUT00000012745	-0.920408	0.0311288	0.233122	89	71	2	138751609	138752550	ENSTGUG00000012242	TMEM74
ENSTGUT00000008058	0.779755	0.031296	0.234213	282	731	10	11071981	11078556	ENSTGUG00000007749	HDGFRP3
ENSTGUT00000014565	-1.40178	0.0313646	0.234404	21	12	Un	174149293	174151626	ENSTGUG00000013992	protein_idENSTGUP00000014385
ENSTGUT00000017579	-1.40178	0.0313646	0.234404	21	12	Un	139490200	139494094	ENSTGUG00000016914	XP_002193011.1
ENSTGUT00000012922	-0.859563	0.0314506	0.234795	137	114	5	43795294	43829989	ENSTGUG00000012408	PTPN21
ENSTGUT00000000814	-1.04188	0.0314602	0.234795	45	33	13	6567612	6581790	ENSTGUG00000000782	SLC36A1
ENSTGUT00000001306	0.762294	0.0314973	0.23487	631	1616	2	21162418	21256195	ENSTGUG00000001247	CACNB2
ENSTGUT00000007612	-1.01823	0.0315938	0.23487	55	41	4A	20098075	20102650	ENSTGUG00000007296	SLC7A3
ENSTGUT00000008276	1.3037	0.0316217	0.23487	11	41	10	12124536	12137337	ENSTGUG00000007952	MESDC1
ENSTGUT00000004304	-1.23185	0.0316217	0.23487	28	18	17	5760469	5775482	ENSTGUG00000004079	PKN3
ENSTGUT00000004788	-1.23185	0.0316217	0.23487	28	18	2	63475376	63479933	ENSTGUG00000004584	RPSA
ENSTGUT00000011513	-1.23185	0.0316217	0.23487	28	18	9	23493551	23582834	ENSTGUG00000011028	protein_idENSTGUP00000011389
ENSTGUT00000013974	-1.23185	0.0316217	0.23487	28	18	1	95873893	95898920	ENSTGUG00000013417	BOC
ENSTGUT00000000082	-0.925067	0.0317184	0.235295	83	66		334624	517118
ENSTGUT00000008929	0.803289	0.0317222	0.235295	178	469	11	12700286	12717773	ENSTGUG00000008561	PAPD5
ENSTGUT00000006103	-1.10899	0.031838	0.235831	40	28	2	69599559	69605132	ENSTGUG00000005880	TMEM14C
ENSTGUT00000006430	-1.10899	0.031838	0.235831	40	28	4A	18553659	18632080	ENSTGUG00000006180	DCX
ENSTGUT00000000505	0.834422	0.0318708	0.235913	104	280	Z	8397388	8459572	ENSTGUG00000000478	CNTNAP4
ENSTGUT00000003967	0.766934	0.0319697	0.236469	462	1187	8	2722757	2824973	ENSTGUG00000003815	C1orf21
ENSTGUT00000012570	-1.15832	0.0319894	0.236469	34	23	7	38356676	38448566	ENSTGUG00000012003	NEB
ENSTGUT00000012124	0.858091	0.0321018	0.237138	76	208	6	35666561	35673123	ENSTGUG00000011637	PPP2R2D
ENSTGUT00000003626	-0.912391	0.0321289	0.237178	91	73	19	1079337	1385602	ENSTGUG00000003475	WBSCR17
ENSTGUT00000008768	0.861643	0.0321821	0.237409	78	214	2	90889351	90916780	ENSTGUG00000008383	TERT
ENSTGUT00000009889	-0.89749	0.0322985	0.238105	95	77	18	10464061	10477345	ENSTGUG00000009491	MMD
ENSTGUT00000011268	-0.930471	0.0323704	0.238474	77	61	9	22156003	22178745	ENSTGUG00000010814	AADACL1
ENSTGUT00000004742	-1.52042	0.0327008	0.240256	19	10	4A	12922697	12923596	ENSTGUG00000004565	Q5RLZ4_TAEGU
ENSTGUT00000010355	-1.52042	0.0327008	0.240256	19	10	12	17919507	17955045	ENSTGUG00000009933	SHQ1
ENSTGUT00000010590	-1.52042	0.0327008	0.240256	19	10	6	22814649	22931877	ENSTGUG00000010163	protein_idENSTGUP00000010480
ENSTGUT00000013665	-1.52042	0.0327008	0.240256	19	10	3	103029953	103030314	ENSTGUG00000013117	GEN1
ENSTGUT00000013349	0.756584	0.0327237	0.240262	668	1704	5	51054854	51135675	ENSTGUG00000012820	RCOR1
ENSTGUT00000013802	1.08365	0.0327778	0.240496	20	64	3	109374387	109376072	ENSTGUG00000013254	protein_idENSTGUP00000013646
ENSTGUT00000012055	-1.34931	0.0331732	0.243233	27	16	3	58640188	58685595	ENSTGUG00000011552	EYA4
ENSTGUT00000010566	-0.992971	0.0332308	0.243318	58	44	7	21736398	21736406	ENSTGUG00000010124	NOP58
ENSTGUT00000004000	0.770275	0.0332526	0.243318	339	873	2	61426542	61452080	ENSTGUG00000003848	SNRK
ENSTGUT00000001047	-1.14191	0.0332745	0.243318	38	26	28	4565319	4568475	ENSTGUG00000001010	DAPK3
ENSTGUT00000005249	-1.14191	0.0332745	0.243318	38	26	11	4365972	4371779	ENSTGUG00000005053	GFOD2
ENSTGUT00000009581	-0.745138	0.0334674	0.24433	2490	2243	2	97858703	97917222	ENSTGUG00000009188	NETO1
ENSTGUT00000006080	1.07543	0.0334914	0.24433	22	70	3	23670653	23676401	ENSTGUG00000005839	POLR3F
ENSTGUT00000013212	0.745391	0.0335249	0.24433	1427	3612	1	75531585	75746305	ENSTGUG00000012676	GRIA4
ENSTGUT00000011170	1.25973	0.0335253	0.24433	13	47		26481619	26484935
ENSTGUT00000014071	-1.2021	0.0335253	0.24433	32	21	1	102680082	102706901	ENSTGUG00000013512	ILDR2
ENSTGUT00000013947	-0.872723	0.0336034	0.244735	114	94	1	92977385	93001345	ENSTGUG00000013392	CHD1L
ENSTGUT00000006795	-0.852733	0.0337329	0.24547	122	102	14	9314946	9345961	ENSTGUG00000006437	TSC2
ENSTGUT00000000665	-0.777175	0.0337496	0.24547	353	311	2	7389814	7421631	ENSTGUG00000000635	ACTR3B
ENSTGUT00000017415	-0.848605	0.0338359	0.245933	130	109	Un	166006170	166012577	ENSTGUG00000016754	XP_002197429.1
ENSTGUT00000010096	-0.96639	0.0338972	0.246049	66	51	7	19727214	19728157	ENSTGUG00000009689	protein_idENSTGUP00000009989
ENSTGUT00000011819	0.961097	0.0338972	0.246049	33	97	9	26701199	26743709	ENSTGUG00000011341	MBNL1
ENSTGUT00000010030	0.741986	0.0339249	0.246085	1963	4957	1	27255581	27288433	ENSTGUG00000009571	XP_002192376.1
ENSTGUT00000007811	0.854886	0.0339538	0.246096	78	213	1A	37606297	37611301	ENSTGUG00000007494	CSRP2
ENSTGUT00000004215	1.72751	0.0340396	0.246096	5	25	3	18290879	18291354	ENSTGUG00000004057	protein_idENSTGUP00000004170
ENSTGUT00000014186	1.72751	0.0340396	0.246096	5	25	1	117789671	117791474	ENSTGUG00000013622	TXNL4B
ENSTGUT00000017788	1.72751	0.0340396	0.246096	5	25	Un	55931028	55932385	ENSTGUG00000017115	protein_idENSTGUP00000017397
ENSTGUT00000010194	-1.59442	0.0340396	0.246096	18	9	8	25259023	25287635	ENSTGUG00000009777	INADL
ENSTGUT00000001497	0.750337	0.0341055	0.246408	652	1656	2	24075055	24391511	ENSTGUG00000001434	PFTK1
ENSTGUT00000007536	0.896827	0.0341344	0.246453	53	149	10	10124441	10151124	ENSTGUG00000007228	SHC4
ENSTGUT00000012838	0.738653	0.0342899	0.247411	3017	7601	1	57666164	57671618	ENSTGUG00000012322	TPT1
ENSTGUT00000008848	-0.782048	0.034587	0.249389	287	252	6	18860638	18891993	ENSTGUG00000008456	HECTD2
ENSTGUT00000004196	-0.766033	0.0346734	0.249846	428	380	19	4102244	4143462	ENSTGUG00000004023	ZZEF1
ENSTGUT00000009084	-0.97775	0.0347919	0.250227	60	46	10	17448897	17495457	ENSTGUG00000008713	LRRC28
ENSTGUT00000001209	1.1335	0.0348443	0.250227	16	53	2	18480758	18488046	ENSTGUG00000001164	C10orf63
ENSTGUT00000013233	1.1335	0.0348443	0.250227	16	53	1A	73434476	73461583	ENSTGUG00000012708	DUSP16
ENSTGUT00000017096	1.1335	0.0348443	0.250227	16	53	Un	81005101	81013309	ENSTGUG00000016435	XP_002199946.1
ENSTGUT00000012662	0.797896	0.0349525	0.250227	152	399	2	136218768	136243085	ENSTGUG00000012152	WDSOF1
ENSTGUT00000012136	0.975434	0.0350495	0.250227	32	95	2	127307586	127329194	ENSTGUG00000011648	ZNF704
ENSTGUT00000006389	-0.950565	0.0350495	0.250227	64	50	6	10033210	10033586	ENSTGUG00000006165	DYDC1
ENSTGUT00000010193	0.778906	0.0350958	0.250227	193	500	12	16481236	16493674	ENSTGUG00000009733	UBA3
ENSTGUT00000008906	-1.22669	0.0352099	0.250227	31	20	1	21135919	21147384	ENSTGUG00000008554	PNPLA4
ENSTGUT00000006592	0.76876	0.0352745	0.250227	262	674	8	12528232	12556094	ENSTGUG00000006338	SH3GLB1
ENSTGUT00000012317	-1.59442	0.0353137	0.250227	16	8	1A	62134723	62199667	ENSTGUG00000011821	FBLN1
ENSTGUT00000010438	0.791107	0.0353638	0.250227	142	371	1A	49277224	49295697	ENSTGUG00000010000	L3MBTL2
ENSTGUT00000001963	3.10602	0.0353715	0.250227	1	13	4	4531033	4545798	ENSTGUG00000001887	MYOZ2
ENSTGUT00000002470	3.10602	0.0353715	0.250227	1	13	Z	45690056	45701011	ENSTGUG00000002375	ISL1
ENSTGUT00000002682	3.10602	0.0353715	0.250227	1	13	2	48263493	48270109	ENSTGUG00000002580	AGR3
ENSTGUT00000009859	3.10602	0.0353715	0.250227	1	13	9	16898316	16920614	ENSTGUG00000009433	MASP1
ENSTGUT00000010385	3.10602	0.0353715	0.250227	1	13	2	105107013	105113223	ENSTGUG00000009962
ENSTGUT00000013614	3.10602	0.0353715	0.250227	1	13	5	58812069	58824042	ENSTGUG00000013073	protein_idENSTGUP00000013461
ENSTGUT00000015100	3.10602	0.0353715	0.250227	1	13	Un	6682166	6685492	ENSTGUG00000014509	XP_002198530.1
ENSTGUT00000002236	-2.17938	0.0353715	0.250227	9	3	2	42959648	42971749	ENSTGUG00000002144	IRF4
ENSTGUT00000002374	-2.17938	0.0353715	0.250227	9	3	27	1870770	1885871	ENSTGUG00000002271	MED24
ENSTGUT00000004506	-2.17938	0.0353715	0.250227	9	3	17	5910246	5924999	ENSTGUG00000004316	SH3GLB2
ENSTGUT00000008539	-2.17938	0.0353715	0.250227	9	3	6	17643641	17668663	ENSTGUG00000008203	C10orf72
ENSTGUT00000010263	-2.17938	0.0353715	0.250227	9	3	1A	48998005	48998948	ENSTGUG00000009845	NHP2L1
ENSTGUT00000010632	-2.17938	0.0353715	0.250227	9	3	8	26849937	26851991	ENSTGUG00000010203	GNG12
ENSTGUT00000011199	-2.17938	0.0353715	0.250227	9	3		48528672	48558010
ENSTGUT00000014073	-2.17938	0.0353715	0.250227	9	3	1	102773483	102776513	ENSTGUG00000013514	CD2
ENSTGUT00000016027	-2.17938	0.0353715	0.250227	9	3	Un	102839169	102847249	ENSTGUG00000015411	XP_002196427.1
ENSTGUT00000011857	1.03007	0.0354069	0.250238	24	74	7	29176099	29178522	ENSTGUG00000011373	RPE
ENSTGUT00000013111	0.799976	0.0354268	0.250238	132	347	1	71302090	71329108	ENSTGUG00000012593	NDFIP2
ENSTGUT00000001425	-0.741552	0.0354536	0.250238	1248	1127	Z	29194996	29212643	ENSTGUG00000001364	PLAA
ENSTGUT00000013164	0.766038	0.0354651	0.250238	266	683	5	46453687	46506516	ENSTGUG00000012642	PPP4R4
ENSTGUT00000011447	0.940355	0.0355339	0.25056	39	113	7	26330415	26375823	ENSTGUG00000010924	COL5A2
ENSTGUT00000002399	0.796454	0.0357253	0.251405	143	375	3	1797919	1828811	ENSTGUG00000002302	AFTPH
ENSTGUT00000009467	-0.756569	0.0357262	0.251405	555	496	1	25825193	25942265	ENSTGUG00000009021	MCF2L
ENSTGUT00000001340	0.77331	0.0357541	0.251405	217	560	13	10125175	10140010	ENSTGUG00000001287	PPP2CA
ENSTGUT00000011301	1.14254	0.0357695	0.251405	18	60	5	23531807	23532592	ENSTGUG00000010848	XP_002200279.1
ENSTGUT00000001429	1.1183	0.0357695	0.251405	18	59	13	11329376	11387968	ENSTGUG00000001369	SLC22A5
ENSTGUT00000002057	-0.76126	0.035833	0.251534	467	416	27	577824	691592	ENSTGUG00000001978	TANC2
ENSTGUT00000004349	0.738656	0.0358342	0.251534	1057	2663	1A	19717670	19802562	ENSTGUG00000004115	PLXNB2
ENSTGUT00000007354	0.862786	0.0358816	0.251704	59	162	9	6550828	6556452	ENSTGUG00000007073	DBR1
ENSTGUT00000010105	0.973862	0.03607	0.252693	29	86	1	27526372	27546688	ENSTGUG00000009694	SLC5A7
ENSTGUT00000009086	-0.732288	0.0361493	0.252693	3577	3251	14	14960317	14998263	ENSTGUG00000008720	LMTK2
ENSTGUT00000013720	0.826071	0.0361843	0.252693	99	265	5	60352230	60420208	ENSTGUG00000013168	MAP4K5
ENSTGUT00000009971	0.767163	0.0362703	0.252693	244	627	14	16344745	16370553	ENSTGUG00000009562	KCTD5
ENSTGUT00000010026	0.824531	0.0362775	0.252693	92	246	11	19668249	19673482	ENSTGUG00000009619	PDCD2L
ENSTGUT00000009880	0.777547	0.0362888	0.252693	187	484	18	10426428	10455111	ENSTGUG00000009478	HLF
ENSTGUT00000003666	-0.734408	0.0363996	0.252693	2152	1953	21	4835442	4909190	ENSTGUG00000003304	KIF1B
ENSTGUT00000011437	-1.81681	0.0364031	0.252693	14	6	6	28140669	28168087	ENSTGUG00000010971	TRUB1
ENSTGUT00000004314	1.7979	0.0364031	0.252693	4	21	3	18653637	18664548	ENSTGUG00000004133	EPHX1
ENSTGUT00000003631	1.72751	0.0364031	0.252693	4	20	17	5138627	5267364	ENSTGUG00000003398	COL27A1
ENSTGUT00000014049	1.72751	0.0364031	0.252693	4	20	1	100071924	100078171	ENSTGUG00000013490	C3orf38
ENSTGUT00000000091	-1.59442	0.0364031	0.252693	14	7	13	370555	385132	ENSTGUG00000000085	RBM27
ENSTGUT00000002069	-1.59442	0.0364031	0.252693	14	7	4	5405447	5410700	ENSTGUG00000001990	ADAD1
ENSTGUT00000004339	-1.59442	0.0364031	0.252693	14	7	12	2418719	2449906	ENSTGUG00000004145	ATG7
ENSTGUT00000016317	-1.59442	0.0364031	0.252693	14	7	Un	16537824	16548339	ENSTGUG00000015699	protein_idENSTGUP00000016020
ENSTGUT00000008818	0.835929	0.0364072	0.252693	82	221	5	10096369	10104731	ENSTGUG00000008447	PSMA1
ENSTGUT00000010916	0.776517	0.0365383	0.252693	191	494	12	21175432	21177062	ENSTGUG00000010472	RPL32
ENSTGUT00000004516	-1.13874	0.0365649	0.252693	35	24	1A	21609471	21659024	ENSTGUG00000004340	ATP6AP1
ENSTGUT00000007746	-0.916349	0.0366318	0.252693	75	60	14	10731382	10769431	ENSTGUG00000007423	MPRIP
ENSTGUT00000010992	-0.920922	0.0366877	0.252693	79	63	7	23320118	23326778	ENSTGUG00000010549	COQ10B
ENSTGUT00000004735	-1.31063	0.0367118	0.252693	23	14	11	2507508	2543356	ENSTGUG00000004529	PKD1L2
ENSTGUT00000007975	-1.31063	0.0367118	0.252693	23	14	10	10868313	10880774	ENSTGUG00000007666	FSD2
ENSTGUT00000015587	-1.31063	0.0367118	0.252693	23	14	Un	99744198	99754606	ENSTGUG00000014971
ENSTGUT00000001762	0.893244	0.0367445	0.252693	46	129	2	28588024	28656673	ENSTGUG00000001694	STAC
ENSTGUT00000009223	-0.735071	0.0369013	0.252693	1561	1416	15	8860750	8892835	ENSTGUG00000008809	CLTCL1
ENSTGUT00000011603	2.40558	0.0369923	0.252693	2	16	3	54775521	54800452	ENSTGUG00000011136	TFB1M
ENSTGUT00000017014	2.40558	0.0369923	0.252693	2	16	Un	111156892	111163423	ENSTGUG00000016360
ENSTGUT00000003161	2.31247	0.0369923	0.252693	2	15	2	54001109	54039698	ENSTGUG00000003015	COLQ
ENSTGUT00000003651	2.31247	0.0369923	0.252693	2	15	Z	55295048	55304754	ENSTGUG00000003512	protein_idENSTGUP00000003614
ENSTGUT00000008938	2.31247	0.0369923	0.252693	2	15	8	20099940	20299834	ENSTGUG00000008586	AGBL4
ENSTGUT00000001816	-2.05385	0.0369923	0.252693	11	4	23	5965486	6187105	ENSTGUG00000001744	CSMD2
ENSTGUT00000002988	-2.05385	0.0369923	0.252693	11	4	21	3293290	3294046	ENSTGUG00000002875	XP_002196748.1
ENSTGUT00000004146	-2.05385	0.0369923	0.252693	11	4	21	5646760	5670110	ENSTGUG00000003958	NOC2L
ENSTGUT00000005753	-2.05385	0.0369923	0.252693	11	4	6	6095803	6099880	ENSTGUG00000005540	protein_idENSTGUP00000005695
ENSTGUT00000007576	-2.05385	0.0369923	0.252693	11	4	5	7706381	7707998	ENSTGUG00000007285	C15orf52
ENSTGUT00000007727	-2.05385	0.0369923	0.252693	11	4	5	7944770	7951292	ENSTGUG00000007403	TCIRG1
ENSTGUT00000010184	-2.05385	0.0369923	0.252693	11	4	4	56083456	56094545	ENSTGUG00000009768	BST1
ENSTGUT00000013457	-2.05385	0.0369923	0.252693	11	4	3	93335018	93336489	ENSTGUG00000012922	KBTBD11
ENSTGUT00000018742	-2.05385	0.0369923	0.252693	11	4	2	29996002	29996113	ENSTGUG00000018055	Y_RNA
ENSTGUT00000005256	1.21293	0.0370626	0.252693	12	42	6	3753835	3769928	ENSTGUG00000005048	MINPP1
ENSTGUT00000000689	-1.20447	0.0370626	0.252693	29	19	24	5843606	5867206	ENSTGUG00000000666	IGSF9B
ENSTGUT00000017116	-1.20447	0.0370626	0.252693	29	19	Un	135422201	135425792	ENSTGUG00000016464	transcript_name XP_002198537.1
ENSTGUT00000001953	1.99054	0.0370929	0.252693	3	18	1A	96301	98796	ENSTGUG00000001881
ENSTGUT00000006250	-1.97293	0.0370929	0.252693	13	5	12	5990759	5993744	ENSTGUG00000006027	RPL29
ENSTGUT00000011638	-1.97293	0.0370929	0.252693	13	5	7	28361464	28401112	ENSTGUG00000011170	C21orf70
ENSTGUT00000016043	-1.97293	0.0370929	0.252693	13	5	Un	155354705	155361752	ENSTGUG00000015429	protein_idENSTGUP00000015767
ENSTGUT00000002528	-1.07247	0.037474	0.253557	39	28	3	4201512	4354192	ENSTGUG00000002438	protein_idENSTGUP00000002504
ENSTGUT00000000601	0.756829	0.0376545	0.253557	263	671	13	3929556	3939723	ENSTGUG00000000578	XP_002197760.1
ENSTGUT00000012303	-0.805925	0.0377894	0.253557	176	152	1	51175969	51288657	ENSTGUG00000011803	STARD13
ENSTGUT00000011872	0.925835	0.0377969	0.253557	38	109	1	46620142	46620447	ENSTGUG00000011395	MRP63
ENSTGUT00000013225	-0.901603	0.0377969	0.253557	73	59	2	154055669	154389537	ENSTGUG00000012701	TSNARE1
ENSTGUT00000011274	0.745808	0.0378336	0.253557	376	952	2	113492451	113525950	ENSTGUG00000010816	MAPRE2
ENSTGUT00000008527	0.744611	0.0378511	0.253557	436	1103	11	12214646	12294629	ENSTGUG00000008190	ZFHX3
ENSTGUT00000006860	-1.06649	0.0380845	0.253557	43	31	8	13254111	13263573	ENSTGUG00000006605	DNASE2B
ENSTGUT00000014001	1.06093	0.0380845	0.253557	20	63	1	97611776	97644241	ENSTGUG00000013443	C21orf63
ENSTGUT00000014025	1.06093	0.0380845	0.253557	20	63	1	98663650	98671600	ENSTGUG00000013467	PAAF1
ENSTGUT00000000807	-1.02069	0.0380845	0.253557	43	32	28	3715886	3780146	ENSTGUG00000000775	JMJD2B
ENSTGUT00000008674	0.750871	0.0380863	0.253557	294	747	7	15152789	15197844	ENSTGUG00000008293	SLC25A12
ENSTGUT00000001033	-31.0946	0.038107	0.253557	5	0	28	4508474	4517131	ENSTGUG00000000994	MAP2K2
ENSTGUT00000001929	-31.0946	0.038107	0.253557	5	0	4	3689832	3698022	ENSTGUG00000001855
ENSTGUT00000004804	-31.0946	0.038107	0.253557	5	0	3	19534906	19548368	ENSTGUG00000004597	CAPN14
ENSTGUT00000004862	-31.0946	0.038107	0.253557	5	0	12	3745682	3755625	ENSTGUG00000004661	ZMYND10-1
ENSTGUT00000005326	-31.0946	0.038107	0.253557	5	0	1	2152199	2155609	ENSTGUG00000005124	LCA5L
ENSTGUT00000006335	-31.0946	0.038107	0.253557	5	0	5	6582669	6585026	ENSTGUG00000006094	ANKRD13D
ENSTGUT00000006371	-31.0946	0.038107	0.253557	5	0	7	10655676	10659129	ENSTGUG00000006138	GMPPA
ENSTGUT00000007475	-31.0946	0.038107	0.253557	5	0	17	10730442	10732470	ENSTGUG00000007193	OLFML2A
ENSTGUT00000008798	-31.0946	0.038107	0.253557	5	0	3	33932544	33958831	ENSTGUG00000008454	SRD5A2
ENSTGUT00000009297	-31.0946	0.038107	0.253557	5	0	15	9006705	9010723	ENSTGUG00000008926	XP_002195938.1
ENSTGUT00000014848	-31.0946	0.038107	0.253557	5	0	Un	4497265	4499431	ENSTGUG00000014268	protein_idENSTGUP00000014650
ENSTGUT00000015412	-31.0946	0.038107	0.253557	5	0	Un	36656997	36659220	ENSTGUG00000014813	XP_002198597.1
ENSTGUT00000017554	-31.0946	0.038107	0.253557	5	0	Un	139127619	139129828	ENSTGUG00000016893	protein_idENSTGUP00000017172
ENSTGUT00000018384	-31.0946	0.038107	0.253557	5	0	23	3765382	3765509	ENSTGUG00000017697	SNORA55
ENSTGUT00000018792	-31.0946	0.038107	0.253557	5	0	Un	32190062	32190193	ENSTGUG00000018105	SNORA69
ENSTGUT00000000616	30.9856	0.038107	0.253557	0	7	Z	10120478	10140611	ENSTGUG00000000590	FBP2
ENSTGUT00000004451	30.9856	0.038107	0.253557	0	7	4	25061938	25063154	ENSTGUG00000004287	C4orf32
ENSTGUT00000006248	30.9856	0.038107	0.253557	0	7	12	5979094	5985160	ENSTGUG00000006008	TNNC1
ENSTGUT00000006553	30.9856	0.038107	0.253557	0	7	4	34825806	34849553	ENSTGUG00000006311	HPGD
ENSTGUT00000010621	30.9856	0.038107	0.253557	0	7	2	107545482	107558740	ENSTGUG00000010187	CLUL1
ENSTGUT00000011444	30.9856	0.038107	0.253557	0	7	4	69101564	69103516	ENSTGUG00000010987	FASTKD5
ENSTGUT00000011610	30.9856	0.038107	0.253557	0	7	7	27471131	27474834	ENSTGUG00000011144
ENSTGUT00000014367	30.9856	0.038107	0.253557	0	7	Un	87373318	87374342	ENSTGUG00000013793	protein_idENSTGUP00000014201
ENSTGUT00000017775	30.9856	0.038107	0.253557	0	7	Un	55673313	55676695	ENSTGUG00000017101	protein_idENSTGUP00000017386
ENSTGUT00000017886	30.9856	0.038107	0.253557	0	7	Un	27216640	27220412	ENSTGUG00000017209	protein_idENSTGUP00000017487
ENSTGUT00000018697	30.9856	0.038107	0.253557	0	7	19	6122306	6122437	ENSTGUG00000018010	SNORA22
ENSTGUT00000005126	0.829386	0.0383148	0.254783	82	220	Z	63521367	63560668	ENSTGUG00000004885	GLDC
ENSTGUT00000001357	1.21293	0.0384566	0.255257	14	49	Z	26424742	26455726	ENSTGUG00000001307	LPAR1
ENSTGUT00000003469	1.18319	0.0384566	0.255257	14	48	4A	9358401	9359926	ENSTGUG00000003329	CXorf56
ENSTGUT00000003513	-1.11525	0.0384566	0.255257	33	23	27	4357208	4402418	ENSTGUG00000003339	NPEPPS
ENSTGUT00000001735	1.05467	0.0384909	0.255328	22	69	4	1847365	1858666	ENSTGUG00000001665	SDAD1
ENSTGUT00000007437	0.730769	0.0385993	0.255891	795	1992	20	8801624	8806686	ENSTGUG00000007151	DNAJC5
ENSTGUT00000005009	1.35977	0.0387232	0.256412	8	31	15	756180	884256	ENSTGUG00000004813	TMEM132D
ENSTGUT00000011300	0.990541	0.0387552	0.256412	25	75	1A	51973243	51978820	ENSTGUG00000010842	HMOX1
ENSTGUT00000003577	-0.981445	0.0387552	0.256412	51	39	3	15152282	15162098	ENSTGUG00000003439	KCNG3
ENSTGUT00000005762	-0.828219	0.0387723	0.256412	127	108	22	3355853	3364926	ENSTGUG00000005514	POLB
ENSTGUT00000002052	-0.773064	0.0388111	0.256512	249	220	27	574063	576069	ENSTGUG00000001977
ENSTGUT00000013593	-0.781507	0.0388921	0.256742	222	195	3	99560494	99609141	ENSTGUG00000013047	NOL10
ENSTGUT00000013483	0.990541	0.0389193	0.256742	27	81	3	94377288	94409644	ENSTGUG00000012946	SH3YL1
ENSTGUT00000002592	0.895904	0.0389371	0.256742	42	118	4A	4440678	4614554	ENSTGUG00000002481
ENSTGUT00000002662	0.777547	0.0389405	0.256742	153	396	2	48115942	48139363	ENSTGUG00000002557	ANKMY2
ENSTGUT00000004728	1.26808	0.0391062	0.257522	11	40	Z	59925671	59937383	ENSTGUG00000004548	SNAPC3
ENSTGUT00000012957	-1.17938	0.0391062	0.257522	27	18	5	44513799	44559839	ENSTGUG00000012450	KCNK13
ENSTGUT00000004381	-1.10344	0.0393423	0.258553	37	26	19	4319627	4380701	ENSTGUG00000004191	CAMKK1
ENSTGUT00000014047	-1.10344	0.0393423	0.258553	37	26	1	100037912	100063190	ENSTGUG00000013488	ZNF654
ENSTGUT00000010642	-1.04899	0.0393423	0.258553	37	27	12	19808853	19824642	ENSTGUG00000010200	CRBN
ENSTGUT00000001736	-0.792835	0.039358	0.258553	179	156	23	5553968	5564149	ENSTGUG00000001663	PSMB2
ENSTGUT00000012944	0.787724	0.0395582	0.259712	122	318	1	59602281	59614220	ENSTGUG00000012433	WBP4
ENSTGUT00000011362	-0.779161	0.0396555	0.260079	208	183	1A	53049185	53082406	ENSTGUG00000010906	B5TQV2_TAEGU
ENSTGUT00000002880	0.862436	0.0396621	0.260079	51	140	4	13334247	13455170	ENSTGUG00000002761	ARHGAP24
ENSTGUT00000012827	0.727507	0.0397207	0.260306	710	1775	2	142031989	142046375	ENSTGUG00000012319	RAD21
ENSTGUT00000000723	1.08839	0.0398979	0.261152	19	61	24	6307628	6446392	ENSTGUG00000000693	HNT
ENSTGUT00000008937	1.08839	0.0398979	0.261152	19	61	19	10839781	10845680	ENSTGUG00000008569	XP_002196976.1
ENSTGUT00000009487	0.802469	0.0399219	0.261152	90	237	10	18410709	18415830	ENSTGUG00000009103	PARP16
ENSTGUT00000010623	0.852262	0.0399724	0.261324	62	169	1	31451603	31455673	ENSTGUG00000010191	C2orf64
ENSTGUT00000012357	0.7289	0.0400701	0.261806	621	1554	7	34499558	34981031	ENSTGUG00000011849	LRP1B
ENSTGUT00000011837	0.765063	0.0401743	0.262329	182	467	5	26464569	26510166	ENSTGUG00000011356	MAP3K9
ENSTGUT00000007225	0.750538	0.0402304	0.262406	261	663	1A	34870219	34881732	ENSTGUG00000006912	CCT2
ENSTGUT00000006991	-0.998812	0.0402345	0.262406	45	34	3	26497958	26519057	ENSTGUG00000006727	PUS10
ENSTGUT00000009988	-0.721911	0.0402986	0.262667	1407	1288	11	19459480	19491917	ENSTGUG00000009572	GPI
ENSTGUT00000002486	0.729206	0.0403472	0.262826	509	1274	4A	2746377	2773320	ENSTGUG00000002396	PCDH11X
ENSTGUT00000001365	-0.796055	0.0404637	0.263427	161	140	13	10895338	10991633	ENSTGUG00000001310	RAPGEF6
ENSTGUT00000004446	1.00892	0.0405114	0.263503	26	79	4A	12118339	12119724	ENSTGUG00000004277	IRS4
ENSTGUT00000000736	-0.752274	0.0405329	0.263503	357	320	28	3220533	3222099	ENSTGUG00000000709	FAM32A
ENSTGUT00000005097	0.875064	0.0405726	0.263503	52	144	4	26462100	26469520	ENSTGUG00000004898	ERI1
ENSTGUT00000011181	0.875064	0.0405726	0.263503	52	144	9	20110705	20113810	ENSTGUG00000010731	ZNF639
ENSTGUT00000014219	-0.866794	0.040735	0.264088	93	77	Un	115994914	116003527	ENSTGUG00000013650	protein_idENSTGUP00000014059
ENSTGUT00000006732	0.895384	0.0409017	0.264088	47	132	4A	19485886	19521412	ENSTGUG00000006480	FRMPD3
ENSTGUT00000002117	0.728734	0.0409055	0.264088	470	1176	3	21584	85563	ENSTGUG00000002002	MAP4K3
ENSTGUT00000014035	-1.45692	0.040908	0.264088	20	11	1	98892057	98918274	ENSTGUG00000013476	ARHGEF17
ENSTGUT00000014109	1.4562	0.040908	0.264088	7	29	1	110044027	110049558	ENSTGUG00000013549	C21orf91
ENSTGUT00000017209	1.4562	0.040908	0.264088	7	29	Un	113064709	113068158	ENSTGUG00000016545
ENSTGUT00000017478	1.4562	0.040908	0.264088	7	29	Un	23894587	23896422	ENSTGUG00000016821
ENSTGUT00000002654	-1.33139	0.040908	0.264088	20	12	3	7625815	7632311	ENSTGUG00000002556	FOSL2
ENSTGUT00000004891	-1.33139	0.040908	0.264088	20	12	12	3899654	3899773	ENSTGUG00000004714	protein_idENSTGUP00000004842
ENSTGUT00000012626	-1.33139	0.040908	0.264088	20	12	5	37969348	37971375	ENSTGUG00000012125	C14orf115
ENSTGUT00000004785	-0.809434	0.04093	0.264088	130	112	14	5239521	5246120	ENSTGUG00000004596	C16orf68
ENSTGUT00000000772	-0.743528	0.0410972	0.265008	387	349	2	10538226	10614519	ENSTGUG00000000746	FAM62B
ENSTGUT00000013988	-0.722177	0.041177	0.265366	1062	972	1	96394812	96405944	ENSTGUG00000013431	ATP1B1
ENSTGUT00000005879	-0.781624	0.0412443	0.265484	189	166	18	4669357	4678859	ENSTGUG00000005651	NDEL1
ENSTGUT00000012949	0.82591	0.0412792	0.265484	68	182	5	44152482	44272779	ENSTGUG00000012441	FOXN3
ENSTGUT00000008195	1.33158	0.0413666	0.265484	10	38	3	30808359	30901749	ENSTGUG00000007851	MDGA1
ENSTGUT00000017452	-1.29486	0.0413666	0.265484	26	16	Un	166510154	166513096	ENSTGUG00000016787	SC5DL
ENSTGUT00000002550	1.2931	0.0413666	0.265484	10	37	21	1107506	1122774	ENSTGUG00000002459	TNFRSF8-1
ENSTGUT00000008088	-1.2074	0.0413666	0.265484	26	17	1	15321304	15324071	ENSTGUG00000007769	CDKL5
ENSTGUT00000011901	-1.2074	0.0413666	0.265484	26	17	3	57595572	57606239	ENSTGUG00000011418	PNLDC1
ENSTGUT00000007951	-0.881703	0.04159	0.266761	72	59	6	16420640	16427753	ENSTGUG00000007639	HIF1AN
ENSTGUT00000012381	0.820616	0.0417739	0.267782	72	192	2	132517614	132522748	ENSTGUG00000011887	RAD54B-2
ENSTGUT00000011736	-1.05837	0.0418831	0.268323	40	29	1	45613839	45621242	ENSTGUG00000011265	ARHGAP20
ENSTGUT00000013711	-0.916349	0.0420526	0.268983	60	48	3	104913519	105011781	ENSTGUG00000013165	C2orf43
ENSTGUT00000011253	-0.717535	0.0421202	0.268983	1247	1145	1	36268763	36277054	ENSTGUG00000010800	ARGLU1
ENSTGUT00000010281	1.03563	0.0421347	0.268983	21	65	1	29730805	29734638	ENSTGUG00000009861	IL18R1
ENSTGUT00000017097	1.03563	0.0421347	0.268983	21	65	Un	163661734	163665853	ENSTGUG00000016447
ENSTGUT00000007986	1.01326	0.0421347	0.268983	21	64	4	43537537	43565806	ENSTGUG00000007557	KDR
ENSTGUT00000015066	1.01326	0.0421347	0.268983	21	64	Un	146915966	146920059	ENSTGUG00000014483	protein_idENSTGUP00000014854
ENSTGUT00000006329	-0.972933	0.0422317	0.269206	52	40	20	7548239	7552623	ENSTGUG00000006044	PLTP
ENSTGUT00000009845	1.0113	0.0422334	0.269206	23	70	7	19057184	19088959	ENSTGUG00000009384	ITGA4
ENSTGUT00000010847	0.738562	0.0422439	0.269206	260	655	2	108749082	108758280	ENSTGUG00000010392	RIOK3
ENSTGUT00000010831	-0.718792	0.0425848	0.271219	1017	933	4	61792356	61869536	ENSTGUG00000010365	RGS12
ENSTGUT00000003848	0.8437	0.042635	0.27138	62	168	10	1317457	1330025	ENSTGUG00000003690	HMG20A
ENSTGUT00000006925	-0.721605	0.0426815	0.271516	794	727	6	13985577	14241848	ENSTGUG00000006658	ADK
ENSTGUT00000002284	0.740197	0.0428714	0.272565	249	628	1A	5492273	5503674	ENSTGUG00000002185	SEC61A2
ENSTGUT00000005010	-0.749939	0.0429006	0.272591	274	246	3	19844259	19857695	ENSTGUG00000004797	KLC4
ENSTGUT00000011341	0.741545	0.0429828	0.272953	225	568	7	26111679	26115579	ENSTGUG00000010885	ASNSD1
ENSTGUT00000010294	-0.781122	0.0430231	0.27305	173	152	1A	49001932	49015691	ENSTGUG00000009852	XRCC6
ENSTGUT00000001844	1.52106	0.0432669	0.274276	6	26	Z	39169581	39177612	ENSTGUG00000001772	FANCG
ENSTGUT00000017030	1.52106	0.0432669	0.274276	6	26	Un	163141137	163142817	ENSTGUG00000016380
ENSTGUT00000013114	-1.09692	0.0436631	0.276465	34	24	4A	9447539	9452456	ENSTGUG00000012597	transcript_name XP_002196129.1
ENSTGUT00000015165	-1.09692	0.0436631	0.276465	34	24	Un	95286829	95288370	ENSTGUG00000014579	protein_idENSTGUP00000014943
ENSTGUT00000009404	-0.752603	0.04379	0.2769	260	233	1A	46846422	46951285	ENSTGUG00000009008	ANO4-2
ENSTGUT00000006060	-0.812845	0.0438271	0.2769	121	104	6	8395342	8399718	ENSTGUG00000005818	NCOA4
ENSTGUT00000000476	0.749028	0.0438288	0.2769	173	439	Z	7306755	7358532	ENSTGUG00000000448	SHC3
ENSTGUT00000001843	-1.27249	0.0438738	0.2769	24	15	26	4336294	4348236	ENSTGUG00000001768	UHRF1BP1
ENSTGUT00000005396	0.893517	0.043905	0.2769	41	115	Z	64135806	64142846	ENSTGUG00000005189	CDC37L1
ENSTGUT00000004667	-0.715227	0.0439082	0.2769	859	790	10	2910023	3068257	ENSTGUG00000004424	MYO9A
ENSTGUT00000001532	-0.923044	0.0439258	0.2769	54	43	13	12693879	12698239	ENSTGUG00000001473	NUDCD2
ENSTGUT00000003253	0.758416	0.0439564	0.2769	157	401	2	54376551	54377894	ENSTGUG00000003128	DPH3
ENSTGUT00000012834	0.71678	0.0439614	0.2769	513	1273	5	39527320	39533468	ENSTGUG00000012320	AHSA1
ENSTGUT00000014158	-0.76344	0.0440439	0.277221	199	177	1	114278283	114342224	ENSTGUG00000013596	PHLDB2
ENSTGUT00000004484	1.12547	0.0440633	0.277221	17	56	4	25156556	25157332	ENSTGUG00000004317	transcript_name XP_002195607.1
ENSTGUT00000007973	-0.796527	0.0441149	0.277385	153	133	14	11353084	11359303	ENSTGUG00000007668	FSCN1
ENSTGUT00000003775	1.03785	0.0442114	0.27767	20	62	12	284650	295833	ENSTGUG00000003627	NINJ1
ENSTGUT00000010972	-1.03254	0.0442114	0.27767	42	31	5	21803188	21882087	ENSTGUG00000010527	C11orf49
ENSTGUT00000010657	-0.71924	0.0443383	0.278306	736	675	1A	50213993	50216830	ENSTGUG00000010225	ATF4
ENSTGUT00000014058	0.798651	0.0444045	0.278561	91	239	1	102138012	102176775	ENSTGUG00000013499	CRYBG3
ENSTGUT00000004170	0.737255	0.0445267	0.279027	236	594	3	18150387	18181684	ENSTGUG00000003997	TP53BP2
ENSTGUT00000008545	0.732668	0.0445303	0.279027	279	700	3	32296770	32402164	ENSTGUG00000008192	SDCCAG8
ENSTGUT00000009831	-0.878214	0.0446377	0.279378	84	69	8	22843470	22895441	ENSTGUG00000009420	SSBP3
ENSTGUT00000002175	-0.857456	0.0446377	0.279378	84	70	3	187090	193163	ENSTGUG00000002080	SFRS7
ENSTGUT00000005908	0.73052	0.0446941	0.27957	287	719	15	2809379	2813285	ENSTGUG00000005686	GPN3
ENSTGUT00000014003	-0.705728	0.0448951	0.280666	1468	1359	1	97658446	97705821	ENSTGUG00000013445	SYNJ1
ENSTGUT00000011306	1.17817	0.0454209	0.283789	12	41	1	37962335	37970867	ENSTGUG00000010849	KDELC1
ENSTGUT00000004291	0.727507	0.0454571	0.283852	264	660	4	23923355	23961534	ENSTGUG00000004095	SEC24B
ENSTGUT00000013090	-0.707716	0.0455647	0.284361	1046	967	1A	70677355	70797852	ENSTGUG00000012538	CACNA1C
ENSTGUT00000013897	-0.739852	0.0457267	0.284915	292	264	1	90439049	90444059	ENSTGUG00000013347	CSTB
ENSTGUT00000009483	0.766766	0.0457331	0.284915	116	298	2	96744814	96747999	ENSTGUG00000009111	TSHZ1
ENSTGUT00000008957	0.704423	0.0457844	0.284915	882	2170	8	21056359	21095910	ENSTGUG00000008597	ELAVL4
ENSTGUT00000014766	-1.51196	0.0457848	0.284915	17	9	Un	32524076	32527989	ENSTGUG00000014191	DMXL2
ENSTGUT00000018823	-1.51196	0.0457848	0.284915	17	9	8	13280199	13289283	ENSTGUG00000018335	SAMD13
ENSTGUT00000010910	-0.96479	0.0458302	0.285034	53	41	12	21163923	21174450	ENSTGUG00000010461	CAND2
ENSTGUT00000004057	0.749256	0.0460336	0.285694	158	401	17	5642937	5657874	ENSTGUG00000003863	ODF2
ENSTGUT00000008227	-0.999678	0.0461168	0.285694	49	37	1A	41430374	41454577	ENSTGUG00000007908	RASSF9
ENSTGUT00000019390	-0.999678	0.0461168	0.285694	49	37	Un	15626238	15626323	ENSTGUG00000018674
ENSTGUT00000002371	0.920152	0.0461508	0.285694	35	100	4	8354117	8440545	ENSTGUG00000002284	MAML3
ENSTGUT00000005529	-0.848178	0.046157	0.285694	93	78	4	28425743	28435255	ENSTGUG00000005320	MAP9
ENSTGUT00000008688	0.815454	0.0461637	0.285694	70	186	14	13513328	13514868	ENSTGUG00000008351	GPR146
ENSTGUT00000001445	1.15281	0.046173	0.285694	14	47	23	4155457	4161965	ENSTGUG00000001389	TXLNA
ENSTGUT00000003965	1.15281	0.046173	0.285694	14	47	Z	56046737	56070266	ENSTGUG00000003802	DMGDH
ENSTGUT00000004881	-1.07086	0.046173	0.285694	32	23	10	3289832	3318569	ENSTGUG00000004673	TRIP4
ENSTGUT00000008942	0.732473	0.0462265	0.285862	232	582	8	20416609	20448041	ENSTGUG00000008591	BEND5
ENSTGUT00000004713	-0.857456	0.0464513	0.286825	78	65	6	3201148	3205011	ENSTGUG00000004523	SAR1A
ENSTGUT00000000788	-1.06391	0.0464657	0.286825	36	26	23	306331	320258	ENSTGUG00000000758	XP_002188967.1
ENSTGUT00000010304	1.06454	0.0464879	0.286825	19	60	7	20673713	20744161	ENSTGUG00000009797	NRP2
ENSTGUT00000011705	1.06454	0.0464879	0.286825	19	60	9	26123334	26134609	ENSTGUG00000011231	CCNL1
ENSTGUT00000006010	0.699649	0.046521	0.286867	1119	2744	6	8257639	8273712	ENSTGUG00000005750	GLUD1
ENSTGUT00000009745	-0.899276	0.0465727	0.287022	63	51	8	22773742	22779231	ENSTGUG00000009351	LRRC42
ENSTGUT00000010523	0.716304	0.0466009	0.287033	362	898	1	31115697	31156550	ENSTGUG00000010082	REV1
ENSTGUT00000007950	0.719132	0.0467838	0.287996	311	773	8	17464143	17689061	ENSTGUG00000007625	RNF220
ENSTGUT00000003176	-0.741647	0.0468437	0.288202	268	242	17	2170313	2361057	ENSTGUG00000002855	CACNA1B
ENSTGUT00000007999	-0.726577	0.0468726	0.288216	377	344	2	83610335	83760172	ENSTGUG00000007664	SEMA5A
ENSTGUT00000003809	0.826154	0.0469064	0.288261	65	174	20	1760784	1800660	ENSTGUG00000003646	MMP24
ENSTGUT00000005208	-0.824427	0.0470325	0.288872	95	81	6	3680073	3698320	ENSTGUG00000005005	ATAD1
ENSTGUT00000001829	-0.752486	0.047077	0.288982	212	190	Z	39101695	39105252	ENSTGUG00000001754	KIAA1045
ENSTGUT00000001517	0.705139	0.0473938	0.290762	546	1344	13	12180273	12223193	ENSTGUG00000001457	GABRA1
ENSTGUT00000006336	-0.726637	0.0474356	0.290854	354	323	12	6468295	6513628	ENSTGUG00000006095	WDR82
ENSTGUT00000014508	0.838538	0.047489	0.291017	50	135	Un	144531293	144532911	ENSTGUG00000013931	protein_idENSTGUP00000014332
ENSTGUT00000001775	-0.802739	0.0475948	0.291502	119	103	23	5617953	5635298	ENSTGUG00000001687	KIAA0319L
ENSTGUT00000008927	0.698541	0.0476461	0.291651	815	1997	4	46872014	46974717	ENSTGUG00000008483	ATP8A1
ENSTGUT00000004925	-0.709706	0.0478519	0.292705	625	577	4	25813140	26012919	ENSTGUG00000004560	EPHA5
ENSTGUT00000000076	-0.702269	0.0478721	0.292705	833	773	13	318347	330158	ENSTGUG00000000069	PPP2R2B
ENSTGUT00000013163	0.733766	0.0480905	0.293874	184	462	3	83138905	83149153	ENSTGUG00000012644	TMEM30A
ENSTGUT00000006419	1.23155	0.0482847	0.294857	11	39	6	10096857	10097234	ENSTGUG00000006194	SFTPA1
ENSTGUT00000000056	0.722566	0.0483056	0.294857	234	583	24	184535	186029	ENSTGUG00000000056	ARCN1
ENSTGUT00000013981	-0.7744	0.0483461	0.294938	162	143	1	96185839	96194844	ENSTGUG00000013424	SLC35A5
ENSTGUT00000002421	0.913373	0.0484124	0.295011	32	91	21	903133	906470	ENSTGUG00000002327	FBXO44
ENSTGUT00000005760	-0.904762	0.0484124	0.295011	62	50	19	6574904	6600011	ENSTGUG00000005518	INPP5K
ENSTGUT00000008767	-0.857456	0.0485441	0.295648	72	60	10	14164442	14228235	ENSTGUG00000008410	AKAP13
ENSTGUT00000006628	-0.777868	0.0486572	0.295922	134	118	15	3534156	3538365	ENSTGUG00000006386	VPS29
ENSTGUT00000012565	0.732502	0.0486603	0.295922	173	434	1	54989406	54993301	ENSTGUG00000012066	ALG11
ENSTGUT00000010895	0.990541	0.0486981	0.295922	21	63	3	45260083	45328023	ENSTGUG00000010436	ACTN2
ENSTGUT00000013263	-0.976292	0.0486981	0.295922	43	33	3	85269506	85353045	ENSTGUG00000012740	COL19A1
ENSTGUT00000006364	-1.1563	0.0489633	0.296873	31	21	14	8839594	8843889	ENSTGUG00000006131	DCTN5
ENSTGUT00000007033	-1.1563	0.0489633	0.296873	31	21	4A	19711498	19717217	ENSTGUG00000006755	TRMT2B
ENSTGUT00000007852	-1.08919	0.0489633	0.296873	31	22	8	17204074	17210594	ENSTGUG00000007525	ATP6V0B
ENSTGUT00000007216	-0.92884	0.0489678	0.296873	58	46	7	11915850	11964575	ENSTGUG00000006914	IFIH1
ENSTGUT00000009841	1.06854	0.0489913	0.296873	18	57	5	14054630	14064190	ENSTGUG00000009454	XP_002199112.1
ENSTGUT00000007961	0.741369	0.0491022	0.297379	145	366	6	16430813	16434576	ENSTGUG00000007648	NDUFB8
ENSTGUT00000010989	-0.821832	0.0492131	0.297765	96	82	4	63101594	63108954	ENSTGUG00000010546	C4orf48-2
ENSTGUT00000011648	0.758095	0.0492208	0.297765	112	286	6	30696318	30734879	ENSTGUG00000011167	INPP5F
ENSTGUT00000012743	0.721137	0.0494157	0.298059	227	565	2	138610940	138650198	ENSTGUG00000012231	TTC35
ENSTGUT00000011419	0.830076	0.0494758	0.298059	57	153	1	39799058	39883327	ENSTGUG00000010963	UBAC2
ENSTGUT00000004124	-0.694836	0.0495028	0.298059	1056	985	Z	56668788	56681379	ENSTGUG00000003968	TBCA
ENSTGUT00000012041	0.954472	0.049544	0.298059	27	79	2	124297800	124309503	ENSTGUG00000011557	UBE2W
ENSTGUT00000001281	0.749202	0.0495515	0.298059	132	335	Z	25225650	25241928	ENSTGUG00000001228	PALM2
