# Supplementary material for: Dynamic transcriptome landscape in the song nucleus HVC between juvenile and adult zebra finches
Source: Adv Genet (Hoboken). 2021 Jan 6;2(1):e10035. doi: 10.1002/ggn2.10035 (PMC9744550; doi:10.1002/ggn2.10035)
Supplement: Supplementary file 4 — Data S3 REACTOME enrichment analysis of HVC‐enriched genes at 45 d and 100 d [file GGN2-2-e10035-s003.xlsx]

## Sheet: Sheet 1
Data_3_Supplementary Information. REACTOME enrichment analysis of HVC-enriched genes at 45d and 100d.
Reactome Term	Description	_LogP_45DHVC	_LogP_100DHVC
R-HSA-422475	Axon guidance	-7.60511	-5.12352
R-HSA-382551	Transport of small molecules	-3.88944	-6.14662
R-HSA-8953854	Metabolism of RNA	-5.68184	-3.01667
R-HSA-975634	Retinoid metabolism and transport	-2.06289	-3.5554
R-HSA-556833	Metabolism of lipids	-4.50197	0
R-HSA-418346	Platelet homeostasis	-2.1433	-2.11961
R-HSA-8937144	Aryl hydrocarbon receptor signalling	-3.65544	0
R-HSA-163200	Respiratory electron transport, ATP synthesis, and heat production	-3.23005	0
R-HSA-418594	G alpha (i) signalling events	0	-2.00177
GroupID	Term	Description	LogP	Log(q-value)	Symbols
1_Summary	R-HSA-422475	Axon guidance	-18.503	-15.1581	CACNA1C,CLTA,CLTB,COL4A1,COL6A1,COL6A3,DCX,DLG3,DNM1,EFNA5,EPHB1,GAP43,GDNF,GPC1,GRIN1,HSP90AA1,ISL1,ITGB3,KCNQ3,KRAS,RPSA,MAGOH,MYH11,RPL10A,PFN2,PLXNA2,PPP3CB,MAPK8,RELN,PSMA2,PSMA6,PSMB2,PSMC1,ROBO1,ROBO2,RPL4,RPL6,RPL7A,RPL9,RPL15,RPL17,RPL23A,RPL24,RPL27A,RPL29,RPL32,RPL35A,RPLP1,RPLP2,RPS2,RPS3,RPS5,RPS6KA2,RPS7,RPS10,RPS21,MAPK12,SCN5A,SDC2,CXCL12,SLIT3,ELOC,TRPC3,TRPC4,EZR,SEM1,ST8SIA2,NC…
1_Member	R-HSA-422475	Axon guidance	-18.503	-15.1581	CACNA1C,CLTA,CLTB,COL4A1,COL6A1,COL6A3,DCX,DLG3,DNM1,EFNA5,EPHB1,GAP43,GDNF,GPC1,GRIN1,HSP90AA1,ISL1,ITGB3,KCNQ3,KRAS,RPSA,MAGOH,MYH11,RPL10A,PFN2,PLXNA2,PPP3CB,MAPK8,RELN,PSMA2,PSMA6,PSMB2,PSMC1,ROBO1,ROBO2,RPL4,RPL6,RPL7A,RPL9,RPL15,RPL17,RPL23A,RPL24,RPL27A,RPL29,RPL32,RPL35A,RPLP1,RPLP2,RPS2,RPS3,RPS5,RPS6KA2,RPS7,RPS10,RPS21,MAPK12,SCN5A,SDC2,CXCL12,SLIT3,ELOC,TRPC3,TRPC4,EZR,SEM1,ST8SIA2,NC…
1_Member	R-HSA-376176	Signaling by ROBO receptors	-14.975	-11.931	GPC1,ISL1,RPSA,MAGOH,RPL10A,PFN2,PPP3CB,PSMA2,PSMA6,PSMB2,PSMC1,ROBO1,ROBO2,RPL4,RPL6,RPL7A,RPL9,RPL15,RPL17,RPL23A,RPL24,RPL27A,RPL29,RPL32,RPL35A,RPLP1,RPLP2,RPS2,RPS3,RPS5,RPS7,RPS10,RPS21,CXCL12,SLIT3,ELOC,SEM1,NCK2,NRP1,LDB1,SLIT2,CAP2,CAP1,CASC3,NCBP2,SRGAP2,LHX9,PAK5,UPF3A
1_Member	R-HSA-9010553	Regulation of expression of SLITs and ROBOs	-11.6043	-8.73647	ISL1,RPSA,MAGOH,RPL10A,PSMA2,PSMA6,PSMB2,PSMC1,ROBO1,ROBO2,RPL4,RPL6,RPL7A,RPL9,RPL15,RPL17,RPL23A,RPL24,RPL27A,RPL29,RPL32,RPL35A,RPLP1,RPLP2,RPS2,RPS3,RPS5,RPS7,RPS10,RPS21,ELOC,SEM1,LDB1,SLIT2,CASC3,NCBP2,LHX9,UPF3A
1_Member	R-HSA-156842	Eukaryotic Translation Elongation	-10.6955	-7.82768	EEF1B2,RPSA,RPL10A,RPL4,RPL7A,RPL17,RPL27A,RPL29,RPL35A,RPLP1,RPLP2,RPS2,RPS3,RPS5,RPS7,RPS10
1_Member	R-HSA-2408557	Selenocysteine synthesis	-10.6955	-7.82768	RPSA,RPL10A,RPL4,RPL7A,RPL17,RPL27A,RPL29,RPL35A,RPLP1,RPLP2,RPS2,RPS3,RPS5,RPS7,RPS10,SARS
1_Member	R-HSA-168255	Influenza Life Cycle	-10.4758	-7.7329	CLTA,RPSA,RPL10A,POLR2E,POLR2F,RPL4,RPL7A,RPL17,RPL27A,RPL29,RPL35A,RPLP1,RPLP2,RPS2,RPS3,RPS5,RPS7,RPS10,SEC13
1_Member	R-HSA-168273	Influenza Viral RNA Transcription and Replication	-10.088	-7.52051	RPSA,RPL10A,POLR2E,POLR2F,RPL4,RPL7A,RPL17,RPL27A,RPL29,RPL35A,RPLP1,RPLP2,RPS2,RPS3,RPS5,RPS7,RPS10,SEC13
1_Member	R-HSA-2408522	Selenoamino acid metabolism	-10.0514	-7.52051	AHCY,RPSA,RPL10A,RPL4,RPL7A,RPL17,RPL27A,RPL29,RPL35A,RPLP1,RPLP2,RPS2,RPS3,RPS5,RPS7,RPS10,SARS
1_Member	R-HSA-156902	Peptide chain elongation	-9.93269	-7.52051	RPSA,RPL10A,RPL4,RPL7A,RPL17,RPL27A,RPL29,RPL35A,RPLP1,RPLP2,RPS2,RPS3,RPS5,RPS7,RPS10
1_Member	R-HSA-192823	Viral mRNA Translation	-9.93269	-7.52051	RPSA,RPL10A,RPL4,RPL7A,RPL17,RPL27A,RPL29,RPL35A,RPLP1,RPLP2,RPS2,RPS3,RPS5,RPS7,RPS10
2_Summary	R-HSA-382551	Transport of small molecules	-6.14662	-4.32016	ASIC2,APOB,ATP2A3,CFTR,FTH1,HMOX2,LPL,SLC26A4,PRKAR1A,SLC3A1,SLC7A1,SLC7A2,SLC8A1,SLC9A1,SPG7,TRPC4,TRPM2,ABCC3,SLC38A3,SLC27A4,SAR1B,ANO1,TTYH3,MCU,SLC15A4,SLC9B1,SLC5A8,SLC24A5
2_Member	R-HSA-382551	Transport of small molecules	-6.14662	-4.32016	ASIC2,APOB,ATP2A3,CFTR,FTH1,HMOX2,LPL,SLC26A4,PRKAR1A,SLC3A1,SLC7A1,SLC7A2,SLC8A1,SLC9A1,SPG7,TRPC4,TRPM2,ABCC3,SLC38A3,SLC27A4,SAR1B,ANO1,TTYH3,MCU,SLC15A4,SLC9B1,SLC5A8,SLC24A5
2_Member	R-HSA-425393	Transport of inorganic cations/anions and amino acids/oligopeptides	-5.66549	-3.86457	SLC26A4,SLC3A1,SLC7A1,SLC7A2,SLC8A1,SLC9A1,SLC38A3,SLC15A4,SLC5A8,SLC24A5
2_Member	R-HSA-425407	SLC-mediated transmembrane transport	-3.24846	-1.84072	SLC26A4,SLC3A1,SLC7A1,SLC7A2,SLC8A1,SLC9A1,SLC38A3,SLC27A4,SLC15A4,SLC5A8,SLC24A5
2_Member	R-HSA-352230	Amino acid transport across the plasma membrane	-3.00446	-1.67073	SLC3A1,SLC7A1,SLC7A2,SLC38A3
3_Summary	R-HSA-8953854	Metabolism of RNA	-7.70664	-5.68387	AKT1,CSTF1,HNRNPA2B1,RPSA,MAGOH,RPL10A,EXOSC9,POLR2E,POLR2F,POLR2L,PRKCD,PSMA2,PSMA6,PSMB2,PSMC1,RPL4,RPL6,RPL7A,RPL9,RPL15,RPL17,RPL23A,RPL24,RPL27A,RPL29,RPL32,RPL35A,RPLP1,RPLP2,RPS2,RPS3,RPS5,RPS7,RPS10,RPS21,SEC13,SRSF3,SRSF4,SRSF5,SRSF7,SNRPB,SNRPD3,SEM1,THOC5,BUD31,WTAP,MPHOSPH6,SF3A1,IGF2BP3,SNRNP27,KRR1,WBP4,CASC3,DNAJC8,NCBP2,SNRNP200,SYF2,UTP25,LSM3,CNOT7,DDX47,RTRAF,SF3B6,LSM7,CPSF3,W…
3_Member	R-HSA-8953854	RNA metabolism	-7.70664	-5.68387	AKT1,CSTF1,HNRNPA2B1,RPSA,MAGOH,RPL10A,EXOSC9,POLR2E,POLR2F,POLR2L,PRKCD,PSMA2,PSMA6,PSMB2,PSMC1,RPL4,RPL6,RPL7A,RPL9,RPL15,RPL17,RPL23A,RPL24,RPL27A,RPL29,RPL32,RPL35A,RPLP1,RPLP2,RPS2,RPS3,RPS5,RPS7,RPS10,RPS21,SEC13,SRSF3,SRSF4,SRSF5,SRSF7,SNRPB,SNRPD3,SEM1,THOC5,BUD31,WTAP,MPHOSPH6,SF3A1,IGF2BP3,SNRNP27,KRR1,WBP4,CASC3,DNAJC8,NCBP2,SNRNP200,SYF2,UTP25,LSM3,CNOT7,DDX47,RTRAF,SF3B6,LSM7,CPSF3,W…
3_Member	R-HSA-72172	mRNA Splicing	-6.24343	-4.32981	CSTF1,HNRNPA2B1,MAGOH,POLR2E,POLR2F,POLR2L,SRSF3,SRSF4,SRSF5,SRSF7,SNRPB,SNRPD3,BUD31,SF3A1,SNRNP27,WBP4,CASC3,DNAJC8,NCBP2,SNRNP200,SYF2,LSM3,SF3B6,LSM7,CPSF3,WBP11,PPIL3,RBM22,CWC22,SNRNP48,HNRNPA3
3_Member	R-HSA-72163	mRNA Splicing - Major Pathway	-6.15823	-4.27565	CSTF1,HNRNPA2B1,MAGOH,POLR2E,POLR2F,POLR2L,SRSF3,SRSF4,SRSF5,SRSF7,SNRPB,SNRPD3,BUD31,SF3A1,SNRNP27,WBP4,CASC3,DNAJC8,NCBP2,SNRNP200,SYF2,LSM3,SF3B6,LSM7,CPSF3,WBP11,PPIL3,RBM22,CWC22,HNRNPA3
3_Member	R-HSA-72203	Processing of Capped Intron-Containing Pre-mRNA	-6.09772	-4.22986	CSTF1,HNRNPA2B1,MAGOH,POLR2E,POLR2F,POLR2L,SEC13,SRSF3,SRSF4,SRSF5,SRSF7,SNRPB,SNRPD3,THOC5,BUD31,WTAP,SF3A1,SNRNP27,WBP4,CASC3,DNAJC8,NCBP2,SNRNP200,SYF2,LSM3,SF3B6,LSM7,CPSF3,WBP11,PPIL3,RBM22,NDC1,CWC22,SNRNP48,HNRNPA3,NUP43
3_Member	R-HSA-109688	Cleavage of Growing Transcript in the Termination Region	-3.17707	-1.58028	CSTF1,MAGOH,SRSF3,SRSF4,SRSF5,SRSF7,SNRPB,SNRPD3,THOC5,CASC3,NCBP2,CPSF3
3_Member	R-HSA-73856	RNA Polymerase II Transcription Termination	-3.17707	-1.58028	CSTF1,MAGOH,SRSF3,SRSF4,SRSF5,SRSF7,SNRPB,SNRPD3,THOC5,CASC3,NCBP2,CPSF3
3_Member	R-HSA-72187	mRNA 3'-end processing	-2.60941	-1.17824	CSTF1,MAGOH,SRSF3,SRSF4,SRSF5,SRSF7,THOC5,CASC3,NCBP2,CPSF3
4_Summary	R-HSA-975634	Retinoid metabolism and transport	-3.68327	-1.9915	APOB,GPC4,GPC5,GPC3,GPC1,LPL,LRP2,RBP1,SDC2,LRP8,NMT1,CYP4V2,CSPG4,B3GAT2,PDXK,PARP6,SLC5A8
4_Member	R-HSA-975634	Retinoid metabolism and transport	-3.68327	-1.9915	APOB,GPC4,GPC5,GPC3,GPC1,LPL,LRP2,RBP1,SDC2,LRP8
4_Member	R-HSA-6806667	Metabolism of fat-soluble vitamins	-3.37221	-1.94104	APOB,GPC5,GPC3,LPL,LRP2
4_Member	R-HSA-2187338	Visual phototransduction	-3.29242	-1.87172	APOB,GPC5,GPC3,LPL,LRP2,NMT1,CYP4V2
4_Member	R-HSA-1971475	A tetrasaccharide linker sequence is required for GAG synthesis	-3.13799	-1.5544	CSPG4,GPC4,GPC5,GPC3,GPC1,SDC2,B3GAT2
4_Member	R-HSA-3560783	Defective B4GALT7 causes EDS, progeroid type	-3.02722	-1.50178	CSPG4,GPC4,GPC5,GPC3,GPC1,SDC2
4_Member	R-HSA-3560801	Defective B3GAT3 causes JDSSDHD	-3.02722	-1.50178	CSPG4,GPC4,GPC5,GPC3,GPC1,SDC2
4_Member	R-HSA-4420332	Defective B3GALT6 causes EDSP2 and SEMDJL1	-3.02722	-1.50178	CSPG4,GPC4,GPC5,GPC3,GPC1,SDC2
4_Member	R-HSA-196854	Metabolism of vitamins and cofactors	-2.36115	-1.23628	APOB,GPC5,GPC3,LPL,LRP2,PDXK,PARP6,SLC5A8
5_Summary	R-HSA-556833	Metabolism of lipids	-4.50197	-2.88126	ARNT,CAV1,DBI,DHCR7,DHCR24,FABP7,GK,HMGCS1,LRP2,PLA2G4A,PON1,LGMN,PLA2G6,ABCB11,CH25H,MED7,ARNT2,PLA2R1,RGL1,MED31,SAR1B,CYP39A1,SMPD3,PLEKHA1,ETNPPL,PTDSS2,GDPD5,DGAT2,NUDT7,GDPD1,ACBD7
5_Member	R-HSA-556833	Lipid metabolism	-4.50197	-2.88126	ARNT,CAV1,DBI,DHCR7,DHCR24,FABP7,GK,HMGCS1,LRP2,PLA2G4A,PON1,LGMN,PLA2G6,ABCB11,CH25H,MED7,ARNT2,PLA2R1,RGL1,MED31,SAR1B,CYP39A1,SMPD3,PLEKHA1,ETNPPL,PTDSS2,GDPD5,DGAT2,NUDT7,GDPD1,ACBD7
5_Member	R-HSA-8957322	Metabolism of steroids	-2.64885	-1.42641	DHCR7,DHCR24,HMGCS1,LRP2,LGMN,ABCB11,CH25H,SAR1B,CYP39A1
6_Summary	R-HSA-418346	Platelet homeostasis	-6.42907	-4.49906	APOB,ATP2A2,ATP2A3,GNG7,GUCY1B1,ITPR3,P2RX4,P2RX5,PDE1A,PECAM1,PLA2G4A,PPP2CB,PPP2R5E,SLC8A1,TRPC3,LRP8,PDE5A,PDE10A,PDE11A,GNG13,ADRA2C,AKT1,ANGPT1,ANXA2,ANXA5,APOH,CAV1,CD36,CD47,DOCK2,DOCK3,F11,FGB,GATA3,GPC1,GRB14,ITGA6,ITGB3,KNG1,KRAS,SERPINE2,PLAU,PRCP,PRKAR1A,PRKCD,RAP1A,SDC2,SOD1,SYK,TEK,TSPAN7,TMSB4X,VEGFA,WEE1,PICK1,RASGRP1,FAM3C,CAP1,KIF21B,KIF26B,SLC7A10,TUBB1,CABLES2,CD99L2,SYTL4
6_Member	R-HSA-418346	Platelet homeostasis	-6.42907	-4.49906	APOB,ATP2A2,ATP2A3,GNG7,GUCY1B1,ITPR3,P2RX4,P2RX5,PDE1A,PECAM1,PLA2G4A,PPP2CB,PPP2R5E,SLC8A1,TRPC3,LRP8,PDE5A,PDE10A,PDE11A,GNG13
6_Member	R-HSA-109582	Hemostasis	-4.76988	-2.95637	ADRA2C,AKT1,ANGPT1,ANXA2,ANXA5,APOB,APOH,ATP2A2,ATP2A3,CAV1,CD36,CD47,DOCK2,DOCK3,F11,FGB,GATA3,GNG7,GPC1,GRB14,GUCY1B1,ITGA6,ITGB3,ITPR3,KNG1,KRAS,P2RX4,P2RX5,PDE1A,PECAM1,SERPINE2,PLA2G4A,PLAU,PPP2CB,PPP2R5E,PRCP,PRKAR1A,PRKCD,RAP1A,SDC2,SLC8A1,SOD1,SYK,TEK,TSPAN7,TMSB4X,TRPC3,VEGFA,WEE1,LRP8,PDE5A,PICK1,RASGRP1,FAM3C,CAP1,PDE10A,KIF21B,PDE11A,GNG13,KIF26B,SLC7A10,TUBB1,CABLES2,CD99L2,SYTL4
6_Member	R-HSA-418360	Platelet calcium homeostasis	-2.74028	-1.25692	ATP2A2,ATP2A3,ITPR3,P2RX4,P2RX5,SLC8A1,TRPC3
7_Summary	R-HSA-8937144	Aryl hydrocarbon receptor signalling	-3.65544	-2.16172	ARNT,AIP,ARNT2,CYP39A1,CYP4V2,BPHL,CYB5B
7_Member	R-HSA-8937144	Aryl hydrocarbon receptor signalling	-3.65544	-2.16172	ARNT,AIP,ARNT2
7_Member	R-HSA-211976	Endogenous sterols	-2.80717	-1.54137	ARNT,ARNT2,CYP39A1,CYP4V2
7_Member	R-HSA-211945	Phase I - Functionalization of compounds	-2.39759	-1.26745	ARNT,BPHL,AIP,ARNT2,CYP39A1,CYB5B,CYP4V2
8_Summary	R-HSA-163200	Respiratory electron transport, ATP synthesis, and heat production by uncou	-4.21872	-2.44194	ATP5F1A,ATP5PB,ATP5ME,COX4I1,COX6A1,COX7B,ETFA,NDUFA4,NDUFA10,NDUFAB1,NDUFB3,NDUFB9,NDUFS4,NDUFS6,SDHD,UQCRB,COX5A,ATP5MG,NUBPL,NDUFS7,DLST,HAGH,LDHB
8_Member	R-HSA-163200	Respiratory electron transport, ATP synthesis by chemiosmotic coupling, and heat production by uncou	-4.21872	-2.44194	ATP5F1A,ATP5PB,ATP5ME,COX4I1,COX6A1,COX7B,ETFA,NDUFA4,NDUFA10,NDUFAB1,NDUFB3,NDUFB9,NDUFS4,NDUFS6,SDHD,UQCRB,COX5A,ATP5MG,NUBPL,NDUFS7
8_Member	R-HSA-611105	Respiratory electron transport	-3.40549	-1.75071	COX4I1,COX6A1,COX7B,ETFA,NDUFA4,NDUFA10,NDUFAB1,NDUFB3,NDUFB9,NDUFS4,NDUFS6,SDHD,UQCRB,COX5A,NUBPL,NDUFS7
8_Member	R-HSA-1428517	The citric acid (TCA) cycle and respiratory electron transport	-3.37508	-1.73767	ATP5F1A,ATP5PB,ATP5ME,COX4I1,COX6A1,COX7B,DLST,ETFA,HAGH,LDHB,NDUFA4,NDUFA10,NDUFAB1,NDUFB3,NDUFB9,NDUFS4,NDUFS6,SDHD,UQCRB,COX5A,ATP5MG,NUBPL,NDUFS7
9_Summary	R-HSA-418594	G alpha (i) signalling events	-3.48162	-2.00188	ADCY7,ADRA2C,APOB,CAMK4,DRD2,DRD3,LPAR1,GPC4,GPC5,GPC3,GNG7,GPC1,HTR1B,HTR1F,ITPR3,KNG1,LPL,LRP2,NMT1,OPRK1,OPRM1,PDE1A,PENK,PLA2G4A,PLCB4,PPP2CB,PPP3CB,NPY4R,PRKAR1A,PRKCD,RBP1,RBP3,RDH5,RGS7,SDC2,CXCL12,SSTR3,LRP8,CAMKK2,LPAR3,GNG13,ACKR3,CYP4V2
9_Member	R-HSA-418594	G alpha (i) signalling events	-3.48162	-1.80874	ADCY7,ADRA2C,APOB,CAMK4,DRD2,DRD3,LPAR1,GPC4,GPC5,GPC3,GNG7,GPC1,HTR1B,HTR1F,ITPR3,KNG1,LPL,LRP2,NMT1,OPRK1,OPRM1,PDE1A,PENK,PLA2G4A,PLCB4,PPP2CB,PPP3CB,NPY4R,PRKAR1A,PRKCD,RBP1,RBP3,RDH5,RGS7,SDC2,CXCL12,SSTR3,LRP8,CAMKK2,LPAR3,GNG13,ACKR3,CYP4V2
9_Member	R-HSA-111885	Opioid Signalling	-3.44377	-2.00188	CAMK4,GNG7,ITPR3,OPRM1,PLCB4,PPP2CB,PPP3CB,PRKCD,CAMKK2,GNG13
