# Supplementary material for: Dynamic transcriptome landscape in the song nucleus HVC between juvenile and adult zebra finches
Source: Adv Genet (Hoboken). 2021 Jan 6;2(1):e10035. doi: 10.1002/ggn2.10035 (PMC9744550; doi:10.1002/ggn2.10035)
Supplement: Supplementary file 5 — Data S4 Comparing gene expression between 45 d and 100 d HVC [file GGN2-2-e10035-s008.xlsx]

## Sheet: ChingLi_HVC_d45_d100
Data_4_Supplementary Information. Comparing gene expression between 45d and 100d HVC
Transcript ID	logFC (45d/100d)	P Value	Adjusted P Value	Read Number R92L1/45d/HVC	Read Number R92L2/45d/HVC	Read Number R92L3/100d/HVC	Chromosome	Start	End	Gene ID	Gene Name
ENSTGUT00000009243	3.75813	1.06256e-23	1.19623e-19	2263	5818	290	2	94975562	94980116	ENSTGUG00000008881	ISG12
ENSTGUT00000005344	-2.82947	8.23998e-22	4.63828e-18	306	164	1731	1	2380775	2380943	ENSTGUG00000005150
ENSTGUT00000017395	-2.93701	2.1568e-13	8.09375e-10	11	18	111	Un	81614605	81615531	ENSTGUG00000016743	protein_idENSTGUP00000017032
ENSTGUT00000018345	2.45432	3.74202e-12	9.8033e-09	1698	476	211	Un	117397914	117398005	ENSTGUG00000017658
ENSTGUT00000010105	-33.6945	4.35393e-12	9.8033e-09	0	0	29	1	27526372	27546688	ENSTGUG00000009694	SLC5A7
ENSTGUT00000012233	-2.12599	7.77818e-12	1.45945e-08	64	114	385	5	30163902	30196428	ENSTGUG00000011737	RASGRP1
ENSTGUT00000017403	-2.8141	1.39283e-11	2.24007e-08	10	15	88		81614704	81614796
ENSTGUT00000011612	-2.02229	2.62704e-10	3.6969e-07	61	76	279	6	30566320	30580076	ENSTGUG00000011146	RGS10-2
ENSTGUT00000010854	-3.23254	6.92588e-10	8.66351e-07	3	7	47	8	27787916	27798943	ENSTGUG00000010411	LHX8
ENSTGUT00000012757	-2.50851	1.033e-09	1.16295e-06	13	15	80	1	57005485	57027162	ENSTGUG00000012255	HTR2A
ENSTGUT00000001719	-2.66713	1.44935e-09	1.48335e-06	10	11	67	2	27087251	27096835	ENSTGUG00000001652	TAC1
ENSTGUT00000013253	2.63395	2.75383e-09	2.58355e-06	91	173	21	2	155464235	155470366	ENSTGUG00000012732	LY6E-2
ENSTGUT00000016800	-3.01725	4.93173e-09	4.27088e-06	8	3	45	Un	109623797	109626201	ENSTGUG00000016158	ERCC5
ENSTGUT00000005926	2.47216	6.76965e-09	5.44376e-06	121	168	26	6	8046485	8100090	ENSTGUG00000005703	LDB3
ENSTGUT00000009834	-1.65402	1.92919e-08	1.44792e-05	229	290	818	3	39296180	39458290	ENSTGUG00000009390	PDE10A
ENSTGUT00000002729	2.07407	7.03561e-08	4.95043e-05	200	245	53	3	8124064	8127555	ENSTGUG00000002627	MCFD2
ENSTGUT00000019385	1.76756	8.30014e-08	5.49664e-05	22179	7430	4607	1	11244677	11244764	ENSTGUG00000018669
ENSTGUT00000014153	-2.72026	9.48352e-08	5.93141e-05	6	7	43	1	114120531	114123644	ENSTGUG00000013591	CD200
ENSTGUT00000008248	-2.17159	1.59742e-07	9.46514e-05	15	15	68	10	12005530	12009855	ENSTGUG00000007913	IL16
ENSTGUT00000013308	-1.59368	5.7835e-07	0.000325553	73	86	241	5	50244126	50254271	ENSTGUG00000012776	DLK1
ENSTGUT00000002445	-1.47527	2.33237e-06	0.00125037	64	133	270	2	44970224	44999606	ENSTGUG00000002348	DSP
ENSTGUT00000011277	-1.36881	4.69001e-06	0.00240001	165	225	503	3	49740344	49905094	ENSTGUG00000010811	PDE7B
ENSTGUT00000014631	-1.66118	5.21486e-06	0.00255256	29	32	97	Un	2881191	2884097	ENSTGUG00000014049	XP_002187224.1
ENSTGUT00000015581	-3.04214	5.95182e-06	0.0027919	6	0	25	Un	150604465	150607911	ENSTGUG00000014978
ENSTGUT00000003675	-1.33746	6.24937e-06	0.00281421	238	271	647	14	1583009	1602175	ENSTGUG00000003506	PPL
ENSTGUT00000010199	-1.60255	7.22502e-06	0.00312843	32	43	114	8	25318704	25372276	ENSTGUG00000009783	protein_idENSTGUP00000010092
ENSTGUT00000013083	-1.90897	1.00228e-05	0.00412752	18	12	57	5	45440346	45441659	ENSTGUG00000012566	B5FY00_TAEGU
ENSTGUT00000011853	2.03502	1.02656e-05	0.00412752	57	100	19	3	57345921	57384687	ENSTGUG00000011376	FNDC1
ENSTGUT00000015740	32.9617	1.08211e-05	0.00420084	28	6	0	Un	11677598	11679427	ENSTGUG00000015135	protein_idENSTGUP00000015479
ENSTGUT00000005313	-1.82709	1.27682e-05	0.0047915	22	13	63	8	8058443	8064218	ENSTGUG00000005109	VCAM1
ENSTGUT00000019167	1.46423	1.8156e-05	0.00659356	425	629	190	19	8091424	8091891	ENSTGUG00000018243	protein_idENSTGUP00000018073
ENSTGUT00000003419	-2.92184	1.96433e-05	0.00669238	6	0	23	17	3229351	3405322	ENSTGUG00000003260	PAPPA
ENSTGUT00000015042	-1.90644	2.00701e-05	0.00669238	11	14	47	Un	121420491	121422985	ENSTGUG00000014460	protein_idENSTGUP00000014831
ENSTGUT00000011082	-1.43363	2.05712e-05	0.00669238	61	53	156	5	22297266	22298690	ENSTGUG00000010635	CHRM4
ENSTGUT00000015594	-1.5573	2.08059e-05	0.00669238	37	28	97	Un	125040176	125042373	ENSTGUG00000014991
ENSTGUT00000006423	-1.88668	3.71601e-05	0.0114426	18	7	47	1A	30596877	30598442	ENSTGUG00000006197	AMIGO2
ENSTGUT00000000590	-3.23482	3.76068e-05	0.0114426	4	0	19	13	3888240	3890357	ENSTGUG00000000570	XP_002197715.1
ENSTGUT00000009118	1.72102	3.95188e-05	0.0115516	90	114	31	1	24278639	24356555	ENSTGUG00000008693	COL4A1
ENSTGUT00000012044	-1.69166	4.00171e-05	0.0115516	21	17	62	1	48736087	48737091	ENSTGUG00000011559	GPR12
ENSTGUT00000008254	-3.79809	4.16386e-05	0.0117192	2	0	14		12015304	12021397
ENSTGUT00000006267	-1.77658	4.44183e-05	0.0119747	11	20	53	6	8706818	8749717	ENSTGUG00000006019	PCDH21
ENSTGUT00000009492	-4.57769	4.56657e-05	0.0119747	1	0	12	11	16226593	16228598	ENSTGUG00000009119	TDRD12
ENSTGUT00000004361	-1.9876	4.57373e-05	0.0119747	11	8	38	18	2331626	2363317	ENSTGUG00000004156	XP_002194139.1
ENSTGUT00000011588	-1.57487	5.51549e-05	0.0141121	20	29	73	1A	54271241	54274187	ENSTGUG00000011119	C12orf45
ENSTGUT00000016349	-1.70044	5.80332e-05	0.0145186	8	23	50	Un	105575628	105586255	ENSTGUG00000015726	XP_002199997.1
ENSTGUT00000000310	1.87565	6.27181e-05	0.0153496	80	49	18	24	1564609	1574344	ENSTGUG00000000301	SDHD
ENSTGUT00000008841	1.61194	7.07235e-05	0.0168025	69	168	38		91137018	91137071
ENSTGUT00000010080	-1.52085	7.30861e-05	0.0168025	35	19	79	11	19676587	19684342	ENSTGUG00000009626	CES1
ENSTGUT00000003747	32.7363	7.31323e-05	0.0168025	9	21	0	6	1433873	1446566	ENSTGUG00000003586	PBLD
ENSTGUT00000010553	-1.36369	7.97225e-05	0.0179503	53	46	129	4	59605106	59613351	ENSTGUG00000010121	GRPEL1
ENSTGUT00000010586	-1.4136	8.44609e-05	0.0186443	43	34	104	8	26737982	26739575	ENSTGUG00000010158	TCTEX1D1
ENSTGUT00000010503	-2.64973	9.49078e-05	0.0205475	5	1	19	3	43022926	43027394	ENSTGUG00000010073	RHOU
ENSTGUT00000004844	-1.38618	9.80744e-05	0.0208325	31	48	103	5	1000866	1015379	ENSTGUG00000004634	SLC5A12
ENSTGUT00000007257	2.75475	0.000105415	0.021977	22	32	4	Z	71942219	71960113	ENSTGUG00000006971	XP_002190254.1
ENSTGUT00000017755	-4.45216	0.000107754	0.0220564	1	0	11	Un	141290023	141297823	ENSTGUG00000017080	protein_idENSTGUP00000017366
ENSTGUT00000015429	32.6472	0.000115817	0.0232104	12	16	0	Un	36740932	36741881	ENSTGUG00000014836	AACS
ENSTGUT00000005125	-1.49576	0.000120476	0.0232104	36	16	75	3	19977883	19978960	ENSTGUG00000004930	MEA1
ENSTGUT00000007583	1.705	0.000121015	0.0232104	92	61	24	6	15494228	15545928	ENSTGUG00000007264	TLL2
ENSTGUT00000012042	1.34269	0.00012191	0.0232104	345	276	125	7	30423025	30427626	ENSTGUG00000011549	DBI
ENSTGUT00000004993	2.11305	0.000123701	0.0232104	41	45	10	15	624462	626156	ENSTGUG00000004812	FZD10
ENSTGUT00000009598	2.03475	0.000148619	0.0274288	30	61	11	9	14931209	14940313	ENSTGUG00000009218	protein_idENSTGUP00000009497
ENSTGUT00000010831	-1.09424	0.000166361	0.0302079	463	480	1017	4	61792356	61869536	ENSTGUG00000010365	RGS12
ENSTGUT00000018245	1.21051	0.000177535	0.0315274	5028	2163	1631	Un	129656032	129656123	ENSTGUG00000017558
ENSTGUT00000003892	-2.3824	0.000179229	0.0315274	5	3	21	25	323694	328121	ENSTGUG00000003744
ENSTGUT00000012626	-2.50302	0.000187435	0.0322425	5	2	20	5	37969348	37971375	ENSTGUG00000012125	C14orf115
ENSTGUT00000017038	-1.11157	0.000191123	0.0322425	198	283	518	Un	111456962	111458206	ENSTGUG00000016386	HSP90AA1
ENSTGUT00000019397	-1.51125	0.00019475	0.0322425	34	9	63	Un	134198059	134198144	ENSTGUG00000018681
ENSTGUT00000010396	-1.496	0.00019475	0.0322425	27	17	63	4	58537589	58667594	ENSTGUG00000009953	STK32B
ENSTGUT00000009905	-1.08151	0.000204348	0.0333413	343	501	889	1	26718854	26743877	ENSTGUG00000009493	UPF3A
ENSTGUT00000011099	1.9243	0.000215496	0.0344761	39	52	12	9	19991480	19995621	ENSTGUG00000010649	MRPL47
ENSTGUT00000011679	-1.20982	0.000217428	0.0344761	82	66	174		25173929	25191922
ENSTGUT00000008025	32.4734	0.000224472	0.0350987	7	18	0	3	29838684	29864492	ENSTGUG00000007716	KCNK17
ENSTGUT00000019327	-1.38972	0.000242538	0.0374041	48	11	80	9	7141724	7141993	ENSTGUG00000018611	SCARNA6
ENSTGUT00000018675	-4.3184	0.000256	0.0384273	0	1	10	1	68004846	68004947	ENSTGUG00000017988
ENSTGUT00000004618	-4.31466	0.000256	0.0384273	1	0	10	4	25279841	25288611	ENSTGUG00000004414	UGT2A1
ENSTGUT00000005149	-1.31172	0.000281694	0.0417278	36	46	102	1A	23960493	24036396	ENSTGUG00000004828	CFTR
ENSTGUT00000012628	-3.10792	0.000308624	0.0451232	2	1	13	5	37982257	37985751	ENSTGUG00000012127	TMEM90A
ENSTGUT00000004227	2.79334	0.000340876	0.0491997	25	16	3	22	593426	598007	ENSTGUG00000004036	PCNA
ENSTGUT00000012896	1.25716	0.000366524	0.0522319	136	401	109	1A	68996488	69003271	ENSTGUG00000012391	MGST1
ENSTGUT00000006688	1.2434	0.000379736	0.0532562	233	363	125	8	12862265	12916817	ENSTGUG00000006443	DDAH1
ENSTGUT00000001171	-1.93705	0.000387122	0.0532562	8	6	27	23	3233843	3237049	ENSTGUG00000001126	SYF2
ENSTGUT00000012412	2.55912	0.000387903	0.0532562	21	26	4	5	35803935	35808021	ENSTGUG00000011918	C14orf147
ENSTGUT00000017308	2.19425	0.000395263	0.0534557	38	25	7	Un	165495290	165511030	ENSTGUG00000016651	protein_idENSTGUP00000016951
ENSTGUT00000016468	-1.55504	0.000401923	0.0534557	9	19	41	Un	18022067	18025170	ENSTGUG00000015845	protein_idENSTGUP00000016165
ENSTGUT00000000915	1.68991	0.0004036	0.0534557	77	29	17	13	6774624	6780143	ENSTGUG00000000882	CD74
ENSTGUT00000012299	-1.48268	0.000429159	0.0561799	18	19	52	3	62299343	62326858	ENSTGUG00000011802	TPD52L1
ENSTGUT00000012872	2.26505	0.000445552	0.0576555	20	38	6	5	40909917	40921160	ENSTGUG00000012367	DIO2
ENSTGUT00000007462	-2.05557	0.000456094	0.0583489	6	5	23	20	8856200	8858969	ENSTGUG00000007180
ENSTGUT00000014959	2.78607	0.000465546	0.0588201	22	19	3	Un	62626481	62626792	ENSTGUG00000014376	B5FXC8_TAEGU
ENSTGUT00000003235	2.07452	0.00047279	0.0588201	32	35	8	21	4186600	4191696	ENSTGUG00000003113	MRPL20
ENSTGUT00000006829	1.58585	0.000475451	0.0588201	44	96	23	8	13188317	13199925	ENSTGUG00000006581	CTBS
ENSTGUT00000003256	1.25455	0.000482654	0.0590622	164	264	89	21	4222174	4225262	ENSTGUG00000003131	AURKAIP1
ENSTGUT00000004245	1.20341	0.0004916	0.05951	190	501	146	4	23552330	23565543	ENSTGUG00000004067	AGXT2L1
ENSTGUT00000016230	1.5423	0.000498292	0.0596784	74	70	25	Un	44231334	44234522	ENSTGUG00000015607	protein_idENSTGUP00000015941
ENSTGUT00000000112	-2.35795	0.000519083	0.0615141	3	4	18	Z	2005386	2015475	ENSTGUG00000000103	TRIM14
ENSTGUT00000010734	1.45604	0.000568547	0.066674	93	80	32	6	23185543	23187771	ENSTGUG00000010298	B5FZ09_TAEGU
ENSTGUT00000008440	-1.06554	0.000599026	0.0695241	130	128	273	2	89391590	89481213	ENSTGUG00000008100	EPB41L4B
ENSTGUT00000016924	-1.43079	0.000627968	0.0719787	8	28	48	Un	162607570	162609796	ENSTGUG00000016279	protein_idENSTGUP00000016587
ENSTGUT00000001335	-1.03456	0.000649462	0.0719787	167	186	364	13	9970786	10031176	ENSTGUG00000001284	PHF15
ENSTGUT00000003208	-31.6439	0.000658537	0.0719787	0	0	7	4	16774206	16792035	ENSTGUG00000003084	MMRN1
ENSTGUT00000008536	-31.6439	0.000658537	0.0719787	0	0	7	6	17582502	17595503	ENSTGUG00000008202	WDFY4
ENSTGUT00000010799	-31.6439	0.000658537	0.0719787	0	0	7	9	18220891	18224881	ENSTGUG00000010323	CLCN2
ENSTGUT00000017145	-31.6439	0.000658537	0.0719787	0	0	7	Un	135739719	135740985	ENSTGUG00000016502	protein_idENSTGUP00000016796
ENSTGUT00000008795	1.48105	0.000779153	0.0843433	56	84	25	20	13375377	13381670	ENSTGUG00000008448	CSTF1
ENSTGUT00000014467	3.76774	0.000817636	0.0876662	15	12	1	Un	60068921	60070295	ENSTGUG00000013895	XP_002196941.1
ENSTGUT00000003871	-1.84188	0.000870448	0.0914531	3	11	25	21	5098158	5119754	ENSTGUG00000003712	TMEM201
ENSTGUT00000002011	1.50413	0.00087378	0.0914531	59	71	23	4	5172160	5191023	ENSTGUG00000001930	ANXA5
ENSTGUT00000010194	-2.16684	0.000877326	0.0914531	3	5	18	8	25259023	25287635	ENSTGUG00000009777	INADL
ENSTGUT00000013294	2.15248	0.000920378	0.0942367	14	40	6	3	87850683	87938554	ENSTGUG00000012767	EYS
ENSTGUT00000014662	3.84932	0.000920771	0.0942367	8	21	1	Un	119472540	119473538	ENSTGUG00000014089
ENSTGUT00000011301	1.57601	0.000955553	0.0969154	48	59	18	5	23531807	23532592	ENSTGUG00000010848	XP_002200279.1
ENSTGUT00000005669	1.12465	0.000971896	0.0976929	314	438	172	1A	26339500	26347920	ENSTGUG00000005429	IFRD1
ENSTGUT00000017773	-3.32005	0.000997226	0.0993519	0	2	10	Un	84241390	84247528	ENSTGUG00000017085	XP_002188683.1
Transcripts with adjusted P value > 0.1
ENSTGUT00000001986	1.10366	0.00102088	0.100816	484	531	238	2	35631205	35632218	ENSTGUG00000001910	NEUROD6
ENSTGUT00000010326	-1.39622	0.00105474	0.103255	15	23	50	4	58043027	58044412	ENSTGUG00000009908	DRD5
ENSTGUT00000008305	-1.19434	0.00108079	0.104892	47	32	92	20	11793255	11794786	ENSTGUG00000007982	C20orf177
ENSTGUT00000010765	1.16391	0.00113097	0.107921	230	178	93	7	22144273	22147204	ENSTGUG00000010327	NDUFB3
ENSTGUT00000004152	1.13613	0.00113117	0.107921	183	381	126	3	18101619	18106692	ENSTGUG00000003989	CRIPT
ENSTGUT00000009838	-1.58256	0.00117605	0.11126	9	13	33	4	52893690	52894205	ENSTGUG00000009451	SOD3
ENSTGUT00000009875	1.12962	0.0011888	0.111529	150	422	127	9	16946617	16951862	ENSTGUG00000009476	TCTEX1D2
ENSTGUT00000007177	1.25175	0.00120424	0.112044	100	169	56	7	11873282	11909785	ENSTGUG00000006872	FAP
ENSTGUT00000017872	2.65037	0.0012678	0.116991	25	12	3	Un	170741367	170747294	ENSTGUG00000017191	PLEKHA1
ENSTGUT00000008682	-1.32273	0.00129625	0.118643	26	19	57	4	45401175	45511239	ENSTGUG00000008295	GABRB1-2
ENSTGUT00000014861	1.85535	0.0013125	0.119163	39	25	9	Un	91609781	91617325	ENSTGUG00000014271	protein_idENSTGUP00000014662
ENSTGUT00000011111	-1.2093	0.00136587	0.123016	31	29	70	5	22311316	22360982	ENSTGUG00000010647	DGKZ
ENSTGUT00000016839	-1.42237	0.00142532	0.127351	14	18	43	Un	162199875	162206322	ENSTGUG00000016186	XP_002199231.1
ENSTGUT00000017018	-1.58883	0.00145687	0.129145	6	14	30	Un	162936041	162939906	ENSTGUG00000016359	XP_002186587.1
ENSTGUT00000009959	-3.99648	0.00146978	0.129271	0	1	8		14718150	14744100
ENSTGUT00000013568	-1.07175	0.00148355	0.129471	50	77	133	5	57519666	57552186	ENSTGUG00000013024	KIAA0586
ENSTGUT00000002385	-2.18456	0.00151583	0.131271	4	3	16	4A	874626	880963	ENSTGUG00000002281	SYTL4
ENSTGUT00000009532	1.16868	0.00154287	0.132593	155	195	78	3	37006191	37011297	ENSTGUG00000009133	YIPF3
ENSTGUT00000004627	-1.08234	0.00156558	0.132922	66	57	132	7	5949435	5954935	ENSTGUG00000004445	TSN
ENSTGUT00000002526	1.79322	0.00157032	0.132922	32	37	10	3	4057129	4113847	ENSTGUG00000002434
ENSTGUT00000009199	-2.32272	0.0016159	0.134754	1	5	15	10	17836612	17849486	ENSTGUG00000008811	LASS3
ENSTGUT00000014666	-2.31221	0.0016159	0.134754	4	2	15	Un	3229268	3239154	ENSTGUG00000014077	XP_002188952.1
ENSTGUT00000015664	-2.57547	0.00166069	0.137471	3	1	12	Un	125538545	125539623	ENSTGUG00000015058
ENSTGUT00000008295	32.0172	0.00169022	0.138894	10	8	0	4	44763622	44775128	ENSTGUG00000007967	OCIAD2
ENSTGUT00000008221	-1.32427	0.00185771	0.151552	8	30	47	10	11978468	11997129	ENSTGUG00000007877	TMC3
ENSTGUT00000000031	-1.14817	0.00190527	0.154313	50	23	83	Z	728752	860458	ENSTGUG00000000030	KIAA0427
ENSTGUT00000004028	-0.922719	0.00192769	0.155014	213	316	499	20	3147402	3181432	ENSTGUG00000003820	TRPC4AP
ENSTGUT00000012189	-1.91922	0.00195578	0.156157	5	5	19	2	128998169	129004098	ENSTGUG00000011697	SLC7A13
ENSTGUT00000017497	1.78621	0.00196984	0.156172	18	52	10	Un	81855745	81860321	ENSTGUG00000016825	B5G3Z6_TAEGU
ENSTGUT00000013118	-1.29206	0.00206886	0.162864	21	17	47	1	74041182	74043704	ENSTGUG00000012602	SLITRK6
ENSTGUT00000008737	1.03197	0.00215225	0.162864	456	462	227	5	9709439	9764054	ENSTGUG00000008389	LMO1
ENSTGUT00000010330	-1.43932	0.00215677	0.162864	11	14	34	4	58056171	58068288	ENSTGUG00000009909	OTOP1
ENSTGUT00000005848	2.19796	0.00216727	0.162864	17	29	5	9	2834606	2834713	ENSTGUG00000005635	protein_idENSTGUP00000005790
ENSTGUT00000014186	2.157	0.00216727	0.162864	26	18	5	1	117789671	117791474	ENSTGUG00000013622	TXNL4B
ENSTGUT00000013414	1.45907	0.00216787	0.162864	48	56	19	1	81748577	81777748	ENSTGUG00000012880	NAALAD2
ENSTGUT00000010145	-1.34199	0.00219124	0.162864	8	23	39	3	41541244	41571767	ENSTGUG00000009732	WDR27
ENSTGUT00000005659	-1.32203	0.00219257	0.162864	17	18	44	5	5481439	5519906	ENSTGUG00000005385	ANO1
ENSTGUT00000005991	2.54734	0.00220601	0.162864	15	20	3	18	5012239	5137013	ENSTGUG00000005689	DNAH9
ENSTGUT00000012204	-3.16805	0.00221338	0.162864	0	2	9	1A	59672281	59676116	ENSTGUG00000011714	IAPP
ENSTGUT00000018983	-3.16805	0.00221338	0.162864	0	2	9	Un	61661428	61662624	ENSTGUG00000018222	protein_idENSTGUP00000017875
ENSTGUT00000005919	-1.10813	0.00237052	0.173294	49	33	90	2	67506555	67517396	ENSTGUG00000005698	DCLK3
ENSTGUT00000002800	1.16291	0.00246299	0.178092	82	192	60	4A	5689361	5690131	ENSTGUG00000002696	XP_002189159.1
ENSTGUT00000008705	1.76471	0.00246779	0.178092	27	34	9	5	9312446	9314850	ENSTGUG00000008355	RPL27A
ENSTGUT00000016631	-1.90776	0.00250028	0.178136	11	0	21	Un	160342582	160347245	ENSTGUG00000016000	protein_idENSTGUP00000016316
ENSTGUT00000000364	-1.80681	0.00250028	0.178136	4	8	21	13	3340345	3348942	ENSTGUG00000000345	KIF20A-1
ENSTGUT00000000011	-1.25819	0.00251909	0.178136	26	16	51	Z	85104	107065	ENSTGUG00000000013	KATNAL2
ENSTGUT00000001243	1.16516	0.0025317	0.178136	96	157	56	26	1545270	1569318	ENSTGUG00000001174	KIF21B
ENSTGUT00000005360	-1.51256	0.0025829	0.18061	5	14	27	7	9974281	10016197	ENSTGUG00000005126	TNS1
ENSTGUT00000013945	31.99	0.00262047	0.180989	1	17	0	1	92879562	92912484	ENSTGUG00000013390	CASQ2
ENSTGUT00000013512	31.9332	0.00262047	0.180989	9	8	0	5	55866240	55909515	ENSTGUG00000012975	SYT16
ENSTGUT00000014417	0.977438	0.00264583	0.181627	1072	1247	592	Un	143847086	143848342	ENSTGUG00000013836	B5G1C7_TAEGU
ENSTGUT00000007107	1.00318	0.00275666	0.185911	534	423	244	19	8088812	8089895	ENSTGUG00000006823	UBB-2
ENSTGUT00000015533	1.37235	0.00275879	0.185911	43	77	23	Un	37804552	37808121	ENSTGUG00000014930	ZDHHC3
ENSTGUT00000017513	1.07451	0.00277828	0.185911	143	235	89	Un	166752007	166767416	ENSTGUG00000016832	transcript_name XP_002191662.1
ENSTGUT00000005851	-1.47244	0.00278181	0.185911	10	13	32	17	7833971	7834699	ENSTGUG00000005639	XP_002199300.1
ENSTGUT00000015743	2.80524	0.00280456	0.185911	10	18	2	Un	39615476	39619915	ENSTGUG00000015137	HSF4
ENSTGUT00000002962	-2.73306	0.00282384	0.185911	1	2	10	3	10586311	10671090	ENSTGUG00000002843	SPATA17
ENSTGUT00000012746	-2.73306	0.00282384	0.185911	1	2	10	2	138808322	138815282	ENSTGUG00000012244	TRHR
ENSTGUT00000012441	1.10983	0.00297189	0.194521	136	179	73	1	53282919	53308124	ENSTGUG00000011933	POSTN
ENSTGUT00000011603	2.86011	0.00304621	0.198233	12	17	2	3	54775521	54800452	ENSTGUG00000011136	TFB1M
ENSTGUT00000006944	1.40055	0.00309127	0.19974	58	46	20	14	9475826	9479495	ENSTGUG00000006663	RPS2
ENSTGUT00000012285	1.143	0.00311282	0.19974	89	161	56	5	31891719	31892594	ENSTGUG00000011793	GJD2
ENSTGUT00000015991	-1.9781	0.0031226	0.19974	9	0	18	Un	41851708	41853516	ENSTGUG00000015378	XP_002197427.1
ENSTGUT00000013393	-2.37424	0.00318901	0.202569	2	3	13	1	80234686	80247670	ENSTGUG00000012862	protein_idENSTGUP00000013243
ENSTGUT00000002121	0.941127	0.00320888	0.202569	3615	6537	2605	Z	41845197	41905911	ENSTGUG00000002032	SLC1A3
ENSTGUT00000001645	1.11107	0.00326347	0.202569	137	155	68	2	26233714	26247877	ENSTGUG00000001577	PON1
ENSTGUT00000000417	-1.0448	0.00326645	0.202569	48	38	90	24	2150739	2165966	ENSTGUG00000000404	PVRL1
ENSTGUT00000003978	-1.13062	0.00326668	0.202569	28	32	66	3	16774192	16786455	ENSTGUG00000003806	SLC3A1
ENSTGUT00000011818	-2.45713	0.00329654	0.202569	1	3	11	3	57227542	57231564	ENSTGUG00000011345	NUP43
ENSTGUT00000006209	-2.45354	0.00329654	0.202569	2	2	11	6	8589814	8622194	ENSTGUG00000005959	CHAT
ENSTGUT00000003485	1.9808	0.00331077	0.202569	11	37	6	4A	9361009	9381564	ENSTGUG00000003344	UBE2A
ENSTGUT00000006430	1.19692	0.00333973	0.203236	81	102	40	4A	18553659	18632080	ENSTGUG00000006180	DCX
ENSTGUT00000017415	-1.00267	0.00341401	0.206639	92	33	130	Un	166006170	166012577	ENSTGUG00000016754	XP_002197429.1
ENSTGUT00000000058	1.4484	0.00350971	0.208846	37	56	17	Z	1450781	1464810	ENSTGUG00000000058	ACAA2
ENSTGUT00000012890	-0.882979	0.00351498	0.208846	225	194	393	3	77770526	77773672	ENSTGUG00000012385	CASP8AP2
ENSTGUT00000012508	1.28664	0.0035273	0.208846	55	82	28	1	54773602	54785517	ENSTGUG00000012010	MRPS31
ENSTGUT00000016983	-3.80009	0.00354234	0.208846	1	0	7	Un	47785219	47787824	ENSTGUG00000016344	transcript_name XP_002195970.1
ENSTGUT00000012597	-1.25491	0.00354322	0.208846	17	18	42	3	69124188	69134886	ENSTGUG00000012097	C6orf224
ENSTGUT00000001199	-0.828058	0.0036162	0.210703	2242	2434	4186	2	17942911	17980401	ENSTGUG00000001148	GAD2
ENSTGUT00000011107	-0.887811	0.00362135	0.210703	164	177	318	3	47277731	47296425	ENSTGUG00000010655	PPIL4
ENSTGUT00000008602	-1.53184	0.00363088	0.210703	6	12	26	9	10710579	10715760	ENSTGUG00000008261	SLC19A3
ENSTGUT00000010592	3.45314	0.00366932	0.211842	6	16	1	8	26747874	26760971	ENSTGUG00000010161	WDR78
ENSTGUT00000015587	-1.60767	0.00375392	0.215621	8	7	23	Un	99744198	99754606	ENSTGUG00000014971
ENSTGUT00000002878	0.991051	0.00378103	0.216075	189	480	164	2	50913007	50919700	ENSTGUG00000002770	C7orf30
ENSTGUT00000004549	-0.938435	0.00388264	0.220761	64	94	151	11	2082083	2089664	ENSTGUG00000004378	MPHOSPH6
ENSTGUT00000015597	2.79707	0.00398501	0.225443	7	21	2	Un	99813172	99813941	ENSTGUG00000014993
ENSTGUT00000004238	1.49536	0.00404218	0.22696	42	36	14	22	599982	602601	ENSTGUG00000004071	C20orf30
ENSTGUT00000012593	-1.14036	0.00405215	0.22696	29	23	58	3	69075918	69093001	ENSTGUG00000012092	C6orf199
ENSTGUT00000010576	1.9303	0.0040757	0.22715	15	31	6	7	21850142	21851851	ENSTGUG00000010149	FZD7
ENSTGUT00000002971	31.8503	0.0041779	0.230053	10	6	0		6900957	6900962
ENSTGUT00000016853	31.8316	0.0041779	0.230053	4	12	0	Un	162349942	162354286	ENSTGUG00000016203
ENSTGUT00000017106	-2.17413	0.00419399	0.230053	7	0	16	Un	135412917	135418347	ENSTGUG00000016461	XP_002198531.1
ENSTGUT00000011027	-0.811626	0.00420954	0.230053	5580	6753	10861	3	45536303	45794771	ENSTGUG00000010491	RYR2
ENSTGUT00000000203	-0.928579	0.00437619	0.238005	67	104	162	13	1207414	1208793	ENSTGUG00000000199	PWWP2A
ENSTGUT00000007040	0.932319	0.00444361	0.238547	569	1096	429	1	7961322	7965884	ENSTGUG00000006777	DYNLT3
ENSTGUT00000005672	-0.992361	0.00448448	0.238547	45	51	96	15	2548831	2563845	ENSTGUG00000005443	MPHOSPH9
ENSTGUT00000000272	-1.78323	0.0044921	0.238547	5	6	19	24	1191855	1198991	ENSTGUG00000000255	DRD2
ENSTGUT00000015468	-1.77993	0.0044921	0.238547	6	5	19	Un	98730832	98733462	ENSTGUG00000014874	protein_idENSTGUP00000015222
ENSTGUT00000017270	-1.67536	0.0044921	0.238547	0	12	19	Un	165247016	165250794	ENSTGUG00000016608	XP_002195955.1
ENSTGUT00000000624	-0.823596	0.00452424	0.239126	401	626	902	Z	10188898	10193903	ENSTGUG00000000603
ENSTGUT00000005439	0.923476	0.00455571	0.239398	710	1382	542	19	6142898	6145315	ENSTGUG00000005194	CHCHD2
ENSTGUT00000012917	1.43325	0.00457192	0.239398	40	46	16	2	143579182	143692084	ENSTGUG00000012405	SNTB1
ENSTGUT00000005175	1.32308	0.00482285	0.239566	28	79	21	4	26770461	26794375	ENSTGUG00000004970	FAM160A1
ENSTGUT00000011088	1.1007	0.00488127	0.239566	108	104	50	4	64495734	64539836	ENSTGUG00000010640	KIAA1530
ENSTGUT00000006438	-2.99812	0.00490134	0.239566	0	2	8	3	24889975	24898453	ENSTGUG00000006211	C20orf103
ENSTGUT00000012105	-2.99812	0.00490134	0.239566	0	2	8	6	35343130	35348202	ENSTGUG00000011617	GLRX3
ENSTGUT00000013920	-2.99443	0.00490134	0.239566	1	1	8		91717842	91721200
ENSTGUT00000014986	-2.99443	0.00490134	0.239566	1	1	8	Un	120912312	120917916	ENSTGUG00000014399	XP_002192804.1
ENSTGUT00000000967	-2.99073	0.00490134	0.239566	2	0	8	26	491729	508070	ENSTGUG00000000933	C6orf89
ENSTGUT00000004862	-31.1584	0.00491559	0.239566	0	0	5	12	3745682	3755625	ENSTGUG00000004661	ZMYND10-1
ENSTGUT00000005046	-31.1584	0.00491559	0.239566	0	0	5		6320183	6376287
ENSTGUT00000005326	-31.1584	0.00491559	0.239566	0	0	5	1	2152199	2155609	ENSTGUG00000005124	LCA5L
ENSTGUT00000009498	-31.1584	0.00491559	0.239566	0	0	5		16237917	16238915
ENSTGUT00000010331	-31.1584	0.00491559	0.239566	0	0	5	10	20268671	20270952	ENSTGUG00000009912	CTDSPL2
ENSTGUT00000010677	-31.1584	0.00491559	0.239566	0	0	5		22950376	23051760
ENSTGUT00000012419	-31.1584	0.00491559	0.239566	0	0	5	3	65846646	65879659	ENSTGUG00000011924	RFX6
ENSTGUT00000017852	-31.1584	0.00491559	0.239566	0	0	5	Un	26617098	26619612	ENSTGUG00000017177
ENSTGUT00000018792	-31.1584	0.00491559	0.239566	0	0	5	Un	32190062	32190193	ENSTGUG00000018105	SNORA69
ENSTGUT00000013358	-1.09512	0.00496662	0.240721	24	35	63		89563855	89623965
ENSTGUT00000013789	-1.06058	0.00498205	0.240721	29	40	72	1	89591569	89599431	ENSTGUG00000013238	ZYX
ENSTGUT00000001626	1.45291	0.00504408	0.241439	26	57	15	13	15402272	15582605	ENSTGUG00000001528	DOCK2
ENSTGUT00000009261	1.09595	0.00504905	0.241439	84	140	52	8	21784699	21792372	ENSTGUG00000008899	TXNDC12
ENSTGUT00000001823	1.20899	0.00506798	0.241439	49	91	30	Z	38897877	38978159	ENSTGUG00000001751	IL11RA-1
ENSTGUT00000001233	-0.85428	0.0050827	0.241439	135	178	283	23	3574586	3581210	ENSTGUG00000001178	FUSIP1
ENSTGUT00000000640	-0.813812	0.00512347	0.242353	391	659	913	Z	10196069	10274171	ENSTGUG00000000606	DAPK1
ENSTGUT00000004095	0.960359	0.0051617	0.24314	244	358	154	1A	19312636	19326716	ENSTGUG00000003918	MLC1
ENSTGUT00000007170	-0.873977	0.00522547	0.245118	98	144	221	3	28174263	28218160	ENSTGUG00000006870	EFEMP1
ENSTGUT00000006351	-1.42199	0.00545555	0.254022	11	9	27	2	71291380	71294574	ENSTGUG00000006127	NOL7
ENSTGUT00000005248	1.03764	0.00546041	0.254022	127	173	73	19	6083171	6086309	ENSTGUG00000005052	MRPS17
ENSTGUT00000012996	3.39308	0.00549626	0.254638	8	13	1	1	65244245	65244574	ENSTGUG00000012484	PCDH9-1
ENSTGUT00000012561	0.954492	0.00552238	0.254781	237	326	145	3	68745175	68759388	ENSTGUG00000012062	SLC22A16
ENSTGUT00000008329	2.38228	0.00554462	0.254781	17	14	3	10	12164209	12221006	ENSTGUG00000007966	KIAA1199
ENSTGUT00000012093	-0.789943	0.00560419	0.256471	1615	2028	3155	2	125685585	125813355	ENSTGUG00000011605	ZFHX4
ENSTGUT00000004742	-1.6494	0.00566532	0.257563	8	4	19	4A	12922697	12923596	ENSTGUG00000004565	Q5RLZ4_TAEGU
ENSTGUT00000000856	-0.87423	0.00570294	0.257563	158	70	217	23	1871785	1905871	ENSTGUG00000000823	SCMH1
ENSTGUT00000015646	-0.950858	0.00572862	0.257563	45	67	108	Un	150816352	150817180	ENSTGUG00000015040	DDX24
ENSTGUT00000000752	2.74569	0.00574243	0.257563	7	20	2	23	69268	69269	ENSTGUG00000000730	TAF12
ENSTGUT00000014660	2.71184	0.00574243	0.257563	14	12	2	Un	119391943	119392699	ENSTGUG00000014088	protein_idENSTGUP00000014475
ENSTGUT00000010830	-2.58469	0.00586182	0.259157	0	3	9	8	27670864	27695036	ENSTGUG00000010382	protein_idENSTGUP00000010717
ENSTGUT00000003353	-2.58105	0.00586182	0.259157	1	2	9	Z	52995870	53024348	ENSTGUG00000003216	RASEF
ENSTGUT00000009142	-0.969484	0.00586681	0.259157	46	59	103	5	11631702	11677368	ENSTGUG00000008748	USH1C
ENSTGUT00000008713	1.128	0.00589076	0.259157	57	125	41	3	32904190	32915119	ENSTGUG00000008366	EFCAB2
ENSTGUT00000017239	1.75406	0.00589308	0.259157	22	25	7	Un	113339269	113346749	ENSTGUG00000016581	XP_002200371.1
ENSTGUT00000002245	1.97441	0.00593654	0.259161	20	19	5	2	43076887	43081609	ENSTGUG00000002157
ENSTGUT00000015901	-1.4883	0.0059392	0.259161	9	8	24	Un	126679702	126687319	ENSTGUG00000015253	protein_idENSTGUP00000015634
ENSTGUT00000006687	0.922492	0.00601576	0.260657	405	478	234	1A	32925015	32928389	ENSTGUG00000006444	RPL18A
ENSTGUT00000005810	-0.804885	0.0060198	0.260657	271	464	635	5	5995147	6000698	ENSTGUG00000005592	CD59
ENSTGUT00000000529	-1.02645	0.00609418	0.26194	47	25	75	13	3631311	3633548	ENSTGUG00000000512	SNCB
ENSTGUT00000009390	1.11485	0.00609595	0.26194	95	89	43	2	95563704	95568503	ENSTGUG00000009018	GMNN
ENSTGUT00000000946	-0.796458	0.00623036	0.266698	496	535	903	13	6845656	6865633	ENSTGUG00000000887	CAMK2B-1
ENSTGUT00000002495	0.879019	0.00629393	0.268398	1542	2051	976	1A	6902864	6950618	ENSTGUG00000002399	GRM3
ENSTGUT00000010281	-1.58084	0.00639117	0.268651	6	8	21	1	29730805	29734638	ENSTGUG00000009861	IL18R1
ENSTGUT00000014392	31.648	0.00639533	0.268651	6	8	0	Un	87604168	87606391	ENSTGUG00000013819	protein_idENSTGUP00000014225
ENSTGUT00000017886	31.6448	0.00639533	0.268651	5	9	0	Un	27216640	27220412	ENSTGUG00000017209	protein_idENSTGUP00000017487
ENSTGUT00000006868	31.6416	0.00639533	0.268651	4	10	0	12	6820977	6857697	ENSTGUG00000006607	TEX264
ENSTGUT00000001643	1.1647	0.00652193	0.272951	57	87	32	Z	32772067	32778704	ENSTGUG00000001579	CCDC5
ENSTGUT00000013719	-1.35887	0.00656759	0.273109	9	12	27	3	105256774	105260247	ENSTGUG00000013172	protein_idENSTGUP00000013565
ENSTGUT00000012480	0.89337	0.00658487	0.273109	417	1065	388	1	53961313	54012838	ENSTGUG00000011974	protein_idENSTGUP00000012343
ENSTGUT00000010384	0.897404	0.00661366	0.273109	521	537	287	3	42299536	42304075	ENSTGUG00000009957	AGT
ENSTGUT00000011226	1.69341	0.006647	0.273109	18	34	8	2	112414987	112474056	ENSTGUG00000010774	KLHL14
ENSTGUT00000002094	1.67074	0.006647	0.273109	20	31	8	4	5489299	5494374	ENSTGUG00000002016	BBS12
ENSTGUT00000000438	-0.818513	0.0067106	0.27472	171	232	355	28	2296493	2312464	ENSTGUG00000000416	ARHGEF18
ENSTGUT00000001473	1.1182	0.0067438	0.275079	46	127	39	13	11608459	11612472	ENSTGUG00000001417	PTTG1
ENSTGUT00000008762	1.54097	0.00682175	0.277254	5	61	11	9	11623882	11625527	ENSTGUG00000008423	RNF7
ENSTGUT00000012555	0.993798	0.00690066	0.279452	162	161	82	1	54947107	54958553	ENSTGUG00000012048	NEK3
ENSTGUT00000000515	-0.823585	0.00708415	0.284899	143	165	274	28	2615918	2631771	ENSTGUG00000000489	SAFB-1
ENSTGUT00000006555	-1.0591	0.00708578	0.284899	19	35	56	4A	18953103	19030777	ENSTGUG00000006269	GABRB1-1
ENSTGUT00000012554	2.12005	0.00715257	0.286561	26	8	4	1A	64810527	64817129	ENSTGUG00000012057	XP_002192995.1
ENSTGUT00000012763	-1.12324	0.00720336	0.287573	21	20	45	1A	66553034	66557047	ENSTGUG00000012259	RAD51AP1
ENSTGUT00000012058	2.28597	0.00729841	0.290337	16	13	3		30973171	30973299
ENSTGUT00000013183	-0.940939	0.00746624	0.295968	66	41	105	1	75012844	75019535	ENSTGUG00000012664	CWF19L2
ENSTGUT00000003685	-1.0605	0.00756632	0.298883	30	25	58	17	5331763	5361779	ENSTGUG00000003535	XP_002197163.1
ENSTGUT00000012566	2.32823	0.00784367	0.307484	14	16	3	3	68771145	68775698	ENSTGUG00000012065	DDO
ENSTGUT00000002186	-1.10183	0.00785876	0.307484	26	21	51	21	286658	292177	ENSTGUG00000002085	DDOST
ENSTGUT00000017881	2.59053	0.00786599	0.307484	11	13	2	Un	26981351	26985404	ENSTGUG00000017203	protein_idENSTGUP00000017482
ENSTGUT00000004097	-1.09451	0.00790855	0.308078	18	26	47		3679240	3679350
ENSTGUT00000010788	-1.31066	0.00812117	0.314264	13	11	30	15	12431714	12458834	ENSTGUG00000010340	RNFT2
ENSTGUT00000015149	-1.15323	0.00812318	0.314264	24	15	44	Un	7414349	7419556	ENSTGUG00000014558	protein_idENSTGUP00000014931
ENSTGUT00000005390	-0.783258	0.00836159	0.314918	277	268	475	11	4507250	4562479	ENSTGUG00000005173	NIP30
ENSTGUT00000004302	3.3843	0.00838515	0.314918	5	16	1	4A	11883397	11922565	ENSTGUG00000004100	COL4A6
ENSTGUT00000017837	3.32696	0.00838515	0.314918	9	11	1	Un	56222829	56224943	ENSTGUG00000017163
ENSTGUT00000007804	-2.00079	0.00838576	0.314918	1	5	12	10	10614623	10618705	ENSTGUG00000007496	XP_002196987.1
ENSTGUT00000011285	-1.98677	0.00838576	0.314918	5	1	12	4	65832946	65836215	ENSTGUG00000010832	JMJD1A
ENSTGUT00000006578	1.50579	0.0084521	0.314918	20	43	11	2	72347404	72356880	ENSTGUG00000006335	E2F3
ENSTGUT00000006389	-0.985275	0.00848491	0.314918	23	42	64	6	10033210	10033586	ENSTGUG00000006165	DYDC1
ENSTGUT00000005266	-0.775783	0.00852437	0.314918	291	349	550	17	6941054	6994550	ENSTGUG00000005007	RAPGEF1
ENSTGUT00000009040	-3.58144	0.00854621	0.314918	0	1	6	12	12074647	12077235	ENSTGUG00000008649	CAMK1
ENSTGUT00000010756	-3.58144	0.00854621	0.314918	0	1	6	4	61351183	61352421	ENSTGUG00000010321	ADRA2C
ENSTGUT00000012152	-3.58144	0.00854621	0.314918	0	1	6	3	59464360	59498802	ENSTGUG00000011640	ENPP3
ENSTGUT00000012811	-3.58144	0.00854621	0.314918	0	1	6	1	57551272	57552258	ENSTGUG00000012308	SPERT
ENSTGUT00000018458	-3.57769	0.00854621	0.314918	1	0	6	6	30312592	30312724	ENSTGUG00000017771	SNORA19
ENSTGUT00000018932	-3.57769	0.00854621	0.314918	1	0	6	Un	124578595	124579326	ENSTGUG00000018256	protein_idENSTGUP00000017864
ENSTGUT00000008548	-0.874307	0.00855967	0.314918	71	89	147	1	17847738	17876024	ENSTGUG00000008193	OFD1
ENSTGUT00000004942	1.77399	0.00869777	0.318298	17	24	6	10	3458346	3478029	ENSTGUG00000004734	SORD
ENSTGUT00000009404	-0.804111	0.00871292	0.318298	139	157	260	1A	46846422	46951285	ENSTGUG00000009008	ANO4-2
ENSTGUT00000004871	1.00774	0.00873638	0.318298	95	139	58	18	3420457	3438852	ENSTGUG00000004687	PECAM1
ENSTGUT00000005859	1.21904	0.0088482	0.320864	29	80	23	20	7267138	7278816	ENSTGUG00000005628	ZNFX1
ENSTGUT00000005403	1.39259	0.0088818	0.320864	31	37	13	3	20116765	20129188	ENSTGUG00000005146	PEX6
ENSTGUT00000009304	-1.72864	0.00891598	0.320864	5	4	15	18	9165949	9170097	ENSTGUG00000008932	LRRC59
ENSTGUT00000010519	0.830592	0.00892082	0.320864	8971	15607	6820	5	17073049	17090491	ENSTGUG00000010089	SLC1A2
ENSTGUT00000016689	2.04193	0.0089805	0.321982	12	21	4	Un	108286591	108296035	ENSTGUG00000016032
ENSTGUT00000008808	-0.845778	0.00911296	0.324013	68	110	159	11	12595285	12600004	ENSTGUG00000008461	TMEM231
ENSTGUT00000010082	0.862883	0.00911361	0.324013	440	618	290	12	16075500	16294190	ENSTGUG00000009669	FAM19A1
ENSTGUT00000014162	0.92955	0.00912348	0.324013	187	190	100	1	114623536	114641843	ENSTGUG00000013600	PVRL3
ENSTGUT00000010083	1.19577	0.00919793	0.32563	20	98	25	11	19707904	19712022	ENSTGUG00000009678	CES3-1
ENSTGUT00000002884	-1.51045	0.00923984	0.326088	6	8	20	Z	50363557	50364735	ENSTGUG00000002776	HTR1A
ENSTGUT00000012860	1.09265	0.00937654	0.328072	40	117	36	1	58258832	58262251	ENSTGUG00000012353	C13orf31
ENSTGUT00000000126	0.98947	0.00937675	0.328072	141	87	59	24	372743	377487	ENSTGUG00000000121	REXO2
ENSTGUT00000006419	-2.13323	0.00941262	0.328072	2	3	11	6	10096857	10097234	ENSTGUG00000006194	SFTPA1
ENSTGUT00000019004	-2.13323	0.00941262	0.328072	2	3	11	5	7877745	7889300	ENSTGUG00000018415	CASC5
ENSTGUT00000011931	-0.787318	0.00952816	0.331074	215	165	335		56587193	56619708
ENSTGUT00000010809	0.890758	0.0097011	0.336046	214	379	158	3	45035839	45078169	ENSTGUG00000010336	NID1
ENSTGUT00000001221	1.4431	0.00992601	0.341051	45	13	11	13	8296780	8299588	ENSTGUG00000001173	TMSB10
ENSTGUT00000011788	-0.799546	0.0099272	0.341051	126	151	242	6	31772498	31787602	ENSTGUG00000011311	XP_002193694.1
ENSTGUT00000014511	31.5586	0.00999707	0.341051	11	2	0	Un	30416230	30416631	ENSTGUG00000013938	XP_002198377.1
ENSTGUT00000011551	31.5522	0.00999707	0.341051	9	4	0	9	23971344	23974600	ENSTGUG00000011087	XP_002188174.1
ENSTGUT00000012653	31.5489	0.00999707	0.341051	8	5	0	7	38843803	38872300	ENSTGUG00000012138	GALNT13
