# Supplementary material for: Dynamic transcriptome landscape in the song nucleus HVC between juvenile and adult zebra finches
Source: Adv Genet (Hoboken). 2021 Jan 6;2(1):e10035. doi: 10.1002/ggn2.10035 (PMC9744550; doi:10.1002/ggn2.10035)
Supplement: Supplementary file 6 — Data S5 RT‐qPCR validation of RNA‐Seq results [file GGN2-2-e10035-s006.xlsx]

## Sheet: CamK2B
Data_5_Supplementary Information. RT-qPCR validation of RNA-Seq results
CamK2B		Sample	Ct-CAMK2B-1	Ct-GAPDH	△Ct	△△Ct	RQ	mean-RQ	p value (t test)
	45d	white26	27.9063	20.4283	7.47797	-0.179325	1.13235
		purple 64	28.1574	20.3524	7.80509	0.147787	0.902634
		purple 66	27.9908	20.4338	7.55701	-0.100286	1.07199
		purple 67	27.9506	20.3331	7.61745	-0.0398513	1.02801
		purple 69	28.6107	20.5899	8.02077	0.36347	0.777293
		purple 71	27.8967	20.4309	7.46578	-0.191521	1.14197	1.00904	0.0194674
	100d	35	27.6467	20.5285	7.11818	-0.539119	1.45309
		41	27.7203	20.4495	7.27081	-0.386487	1.30721
		48	27.757	20.275	7.48197	-0.175329	1.12922
		50	27.004	20.4167	6.58725	-1.07005	2.0995
		55	27.465	20.3705	7.09454	-0.562762	1.47709
		57	26.6542	20.4159	6.23824	-1.41906	2.67411	1.69004
	RNA-Seq results	LogFC (45d/100d)	P value	q value
		-0.796458	0.00623036	0.266698
CD74		Sample	Ct-CD74-1	Ct-GAPDH	△Ct	△△Ct	RQ	mean-RQ	p value
	45d	white26	26.1622	20.4283	5.73388	0.0438771	0.970045
		purple 64	26.6352	20.3524	6.28281	0.592808	0.663051
		purple 66	26.2809	20.4338	5.84705	0.157051	0.896857
		purple 67	25.8857	20.3331	5.55261	-0.137394	1.09992
		purple 69	25.876	20.5899	5.28615	-0.403852	1.32304
		purple 71	25.8775	20.4309	5.4466	-0.243397	1.18378	1.02278	3.41944e-05
	100d	35	27.0536	20.5285	6.5251	0.835101	0.560544
		41	27.3267	20.4495	6.87718	1.18718	0.439162
		48	27.1404	20.275	6.86541	1.17541	0.442758
		50	27.1381	20.4167	6.7214	1.0314	0.489234
		55	27.36	20.3705	6.98952	1.29952	0.406262
		57	27.0738	20.4159	6.65791	0.967907	0.511247
		59	26.8273	20.3563	6.47097	0.780974	0.581974
		61	26.9235	20.5792	6.34433	0.654333	0.635369
		69	26.9509	20.4493	6.50157	0.811567	0.569763	0.515146
	RNA-Seq results	LogFC (45d/100d)	P value	q value
		1.68991	0.0004036	0.0534557
CD200		Sample	Ct-CHRM	Ct-GAPDH	∆Ct	∆∆Ct	2-∆∆Ct	mean-RQ	p value
	45d	19	30.21	18.51	11.6995	0.142319	0.906061
		23	29.83	18.57	11.2539	-0.303295	1.23396
		50	30.16	18.33	11.8212	0.263993	0.83278
		53+59	30.7	19.24	11.4542	-0.103017	1.07402	1.0117	0.00675742
	100d	5	28.28	18.96	9.31507	-2.24211	4.73088
		10	28.65	18.6	10.0477	-1.50944	2.84699
		7+12	29.15	18.37	10.7747	-0.78249	1.7201
		13	28.79	18.48	10.3094	-1.24777	2.37474	2.91818
	RNA-Seq results	LogFC (45d/100d)	P value	q value
		-2.72026	9.48352e-08	5.93141e-05
CHRM		Sample	Ct-CHRM	Ct-GAPDH	△Ct	△△Ct	RQ	mean-RQ	p value
	45d	white26	26.1026	20.4283	5.67428	0.161277	0.894233
		purple 64	26.5011	20.3524	6.14876	0.635762	0.643601
		purple 66	25.6808	20.4338	5.24697	-0.266035	1.2025
		purple 67	25.8718	20.3331	5.53865	0.0256529	0.982376
		purple 69	25.7304	20.5899	5.14046	-0.372537	1.29463
		purple 71	25.76	20.4309	5.3291	-0.183895	1.13595	1.02555	0.000245005
	100d	35	25.2799	20.5285	4.75142	-0.76158	1.69535
		41	24.4029	20.4495	3.95341	-1.55959	2.94771
		48	24.6976	20.275	4.42263	-1.09037	2.12928
		50	24.6276	20.4167	4.21089	-1.30211	2.46589
		55	24.5714	20.3705	4.20091	-1.31209	2.48302
		57	25.1272	20.4159	4.7113	-0.801703	1.74316	2.24407
	RNA-Seq results	LogFC (45d/100d)	p value	q value
		-1.43363	2.05712e-05	0.00669238
CRIPT		Sample	Ct-CRIPT	Ct-GAPDH	△Ct	△△Ct	RQ	mean-RQ	p value
	45d	white26	27.4023	20.4283	6.97399	0.0139917	0.990349
		purple 64	27.4607	20.3524	7.10831	0.148308	0.902308
		purple 66	27.2137	20.4338	6.77991	-0.180089	1.13295
		purple 67	27.0856	20.3331	6.7525	-0.207496	1.15468
		purple 69	27.4206	20.5899	6.83074	-0.129261	1.09373
		purple 71	27.7336	20.4309	7.30266	0.342656	0.788588	1.01044	0.0001
	100d	35	28.4798	20.5285	7.95128	0.991283	0.50303
		41	28.4348	20.4495	7.98532	1.02532	0.4913
		48	28.7898	20.275	8.51475	1.55475	0.340388
		50	28.7718	20.4167	8.35513	1.39513	0.380209
		55	29.2296	20.3705	8.85913	1.89913	0.268105
		57	28.5502	20.4159	8.13428	1.17428	0.443104	0.404356
	RNA-Seq results	LogFC (45d/100d)	p value	q value
		1.13613	0.00113117	0.107921
DLK		Sample	Ct-DLK1	Ct-GAPDH	△Ct	△△Ct	RQ	mean-RQ	p value
	45d	white26	26.7521	20.4283	6.32377	-0.288231	1.22114
		purple 64	27.2437	20.3524	6.89139	0.279394	0.823937
		purple 66	27.1706	20.4338	6.73677	0.124773	0.917148
		purple 67	27.4312	20.3331	7.09807	0.486072	0.713967
		purple 69	26.9994	20.5899	6.40946	-0.202537	1.15072
		purple 71	26.6436	20.4309	6.21271	-0.399288	1.31886	1.0243	0.00174764
	100d	35	25.7924	20.5285	5.26391	-1.34809	2.54575
		41	26.3946	20.4495	5.94511	-0.666887	1.58764
		48	26.2014	20.275	5.92639	-0.685607	1.60838
		50	25.7525	20.4167	5.33583	-1.27617	2.42195
		55	25.616	20.3705	5.24548	-1.36652	2.57848
		57	25.1653	20.4159	4.74935	-1.86265	3.63675	2.39649
	RNA-Seq results	LogFC (45d/100d)	p value	q value
		-1.59368	5.7835e-07	0.000325553
FAM19A1		Sample	Ct-GAD2	Ct-GAPDH	∆Ct	∆∆Ct	2-∆∆Ct	mean-RQ	p value
	45d	19	23.18	17.89	5.29021	-0.117433	1.0848
		23	23.15	17.77	5.37994	-0.0277045	1.01939
		44	22.98	17.36	5.62917	0.221529	0.857656
		47	23.34	17.81	5.52542	0.117773	0.921609
		50	22.58	17.12	5.46761	0.0599713	0.959283
		53+59	22.92	17.77	5.15351	-0.254135	1.19262	1.00589	0.00591801
	100d	2	23.16	17.33	5.82933	0.421688	0.746551
		3	22.87	16.94	5.92652	0.518875	0.697916
		5	23.68	17.74	5.94762	0.539975	0.687783
		10	22.69	17.22	5.46291	0.0552663	0.962417
		7+12	23.02	17.15	5.87323	0.465586	0.724177
		13	23.04	17.39	5.65086	0.24322	0.844857	0.777283
	RNA-Seq results	LogFC (45d/100d)	p value	q value
		0.862883	0.00911361	0.324013
GAD2		Sample	Ct-GAD2	Ct-GAPDH	△Ct	△△Ct	RQ	mean-RQ	p value
	45d	white26	25.3815	20.4283	4.9532	-0.140799	1.10252
		purple 64	25.3727	20.3524	5.02035	-0.0736472	1.05237
		purple 66	25.7571	20.4338	5.3233	0.229297	0.853051
		purple 67	25.5014	20.3331	5.16828	0.0742786	0.949817
		purple 69	25.326	20.5899	4.73609	-0.357912	1.28157
		purple 71	25.7957	20.4309	5.36484	0.270839	0.828837	1.01136	6.69553e-05
	100d	35	24.2068	20.5285	3.67837	-1.41563	2.66776
		41	24.293	20.4495	3.84355	-1.25045	2.37916
		48	24.2627	20.275	3.98773	-1.10627	2.15288
		50	24.754	20.4167	4.33726	-0.75674	1.68967
		55	24.0601	20.3705	3.68966	-1.40434	2.64696
		57	24.6754	20.4159	4.2595	-0.834504	1.78324	2.21995
	RNA-Seq results	LogFC (45d/100d)	P value	q value
		-0.828058	0.0036162	0.210703
GABRB1-2		Sample	Ct-GABRB1-2	Ct-GAPDH	△Ct	△△Ct	RQ	mean-RQ	p value
	45d	white26	26.4666	20.4283	6.03825	0.0658521	0.955381
		purple 64	26.7794	20.3524	6.42701	0.454615	0.729705
		purple 66	26.4528	20.4338	6.01901	0.0466099	0.968209
		purple 67	25.9305	20.3331	5.59735	-0.375047	1.29688
		purple 69	26.1002	20.5899	5.5103	-0.4621	1.37755
		purple 71	26.6733	20.4309	6.24244	0.270038	0.829298	1.02617	0.0345876
	100d	35	25.5521	20.5285	5.02361	-0.948793	1.93026
		41	26.8373	20.4495	6.38779	0.415385	0.749819
		48	26.0657	20.275	5.79068	-0.181721	1.13424
		50	24.9864	20.4167	4.56965	-1.40275	2.64405
		55	24.4017	20.3705	4.03117	-1.94123	3.84032
		57	24.7131	20.4159	4.29714	-1.67526	3.19378	2.24874
	RNA-Seq results	LogFC (45d/100d)	p value	q value
		-1.32273	0.00129625	0.118643
IFRD1		Sample	Ct-IFRD1	Ct-GAPDH	△Ct	△△Ct	RQ	mean-RQ	p value
	45d	white26	27.4862	20.4283	7.05791	-0.072086	1.05124
		purple 64	27.3049	20.3524	6.95256	-0.177437	1.13087
		purple 66	27.249	20.4338	6.81521	-0.314792	1.24383
		purple 67	27.4249	20.3331	7.09172	-0.038278	1.02689
		purple 69	28.1681	20.5899	7.57824	0.448235	0.732939
		purple 71	27.6888	20.4309	7.25787	0.12787	0.915182	1.01682	0.000785249
	100d	35	28.3149	20.5285	7.78642	0.65642	0.634451
		41	28.2003	20.4495	7.75082	0.62082	0.650301
		48	28.151	20.275	7.87603	0.746026	0.596244
		50	28.5315	20.4167	8.11482	0.98482	0.505289
		55	28.5618	20.3705	8.19133	1.06133	0.479188
		57	27.8805	20.4159	7.46457	0.334573	0.793019	0.609749
	RNA-Seq results	LogFC (45d/100d)	p value	q value
		1.12465	0.000971896	0.0976929
IL16		Sample	Ct-IL16	Ct-GAPDH	△Ct	△△Ct	RQ	mean-RQ	p value
	45d	white26	29.6318	20.4283	9.20346	0.154917	0.898184
		purple 64	29.8358	20.3524	9.48346	0.434918	0.739736
		purple 66	29.4999	20.4338	9.06606	0.0175196	0.98793
		purple 67	29.3206	20.3331	8.98748	-0.0610621	1.04323
		purple 69	29.2039	20.5899	8.614	-0.434539	1.35148
		purple 71	29.3677	20.4309	8.93679	-0.111754	1.08054	1.01685	0.0344958
	100d	35	28.4162	20.5285	7.88775	-1.16079	2.2358
		41	28.0708	20.4495	7.62131	-1.42723	2.68929
		48	29.2215	20.275	8.94652	-0.102023	1.07328
		50	28.3353	20.4167	7.91856	-1.12998	2.18855
		55	29.61	20.3705	9.23956	0.191023	0.875984
		57	28.8632	20.4159	8.44732	-0.601217	1.517	1.76332
	RNA-Seq results	LogFC (45d/100d)	p value	q value
		-2.17159	1.59742e-07	9.46514e-05
ISG12		Sample	Ct-ISG12	Ct-GAPDH	△Ct	△△Ct	RQ	mean-RQ	p value
	45d	white26	26.0435	20.4283	5.61517	-0.300232	1.23134
		purple 64	26.6556	20.3524	6.30325	0.387848	0.764269
		purple 66	26.2147	20.4338	5.78091	-0.134494	1.09771
		purple 67	26.309	20.3331	5.97582	0.0604201	0.958985
		purple 69	26.318	20.5899	5.72809	-0.187314	1.13864
		purple 71	26.5206	20.4309	6.08971	0.174315	0.886188	1.01286	1.18772e-06
	100d	35	28.5622	20.5285	8.03373	2.11833	0.230314
		41	28.2241	20.4495	7.77458	1.85918	0.275633
		48	28.2446	20.275	7.9696	2.0542	0.240783
		50	27.9271	20.4167	7.51042	1.59502	0.331017
		55	28.362	20.3705	7.99153	2.07613	0.237149
		57	28.2737	20.4159	7.85774	1.94234	0.260193	0.262515
	RNA-Seq results	LogFC (45d/100d)	p value	q value
		3.75813	1.06256e-23	1.19623e-19
LY6E		Sample	Ct-LY6E2	Ct-GAPDH	△Ct	△△Ct	RQ	mean-RQ	p value
	45d	white26	25.3152	20.4283	4.88688	-0.474419	1.38936
		purple 64	26.2578	20.3524	5.9054	0.544105	0.685817
		purple 66	26.1813	20.4338	5.74744	0.386145	0.765171
		purple 67	25.4826	20.3331	5.14951	-0.211795	1.15813
		purple 69	26.0015	20.5899	5.41164	0.050344	0.965706
		purple 71	25.498	20.4309	5.06708	-0.294219	1.22622	1.03173	5.64403e-05
	100d	35	27.777	20.5285	7.24855	1.88725	0.270322
		41	27.5625	20.4495	7.11301	1.75171	0.296949
		48	27.386	20.275	7.11104	1.74974	0.297356
		50	28.2925	20.4167	7.87579	2.51449	0.17501
		55	27.8823	20.3705	7.51185	2.15055	0.225226
		57	27.3203	20.4159	6.90439	1.54309	0.343149	0.268002
	RNA-Seq results	LogFC (45d/100d)	p value	q value
		2.63395	2.75383e-09	2.58355e-06
NeuroD6		Sample	Ct-neurod6	Ct-GAPDH	△Ct	△△Ct	RQ	mean-RQ	p value
	45d	white26	25.6185	20.4283	5.19017	-0.807634	1.75034
		purple 64	26.24	20.3524	5.88765	-0.110152	1.07934
		purple 66	26.5059	20.4338	6.07209	0.074289	0.94981
		purple 67	27.1438	20.3331	6.81062	0.812821	0.569267
		purple 69	26.5129	20.5899	5.92297	-0.0748306	1.05324
		purple 71	26.5345	20.4309	6.10361	0.105805	0.929286	1.05521	0.00573859
	100d	35	27.5355	20.5285	7.007	1.0092	0.496821
		41	27.2467	20.4495	6.79716	0.799364	0.574602
		48	27.8463	20.275	7.57132	1.57352	0.335988
		50	27.1954	20.4167	6.77871	0.780913	0.581998
		55	27.4073	20.3705	7.03683	1.03903	0.486654
		57	27.5534	20.4159	7.13743	1.13963	0.453877	0.488324
	RNA-Seq results	LogFC (45d/100d)	p value	q value
		1.10366	0.00102088	0.100816
PHF15		Sample	Ct-PHF15	Ct-GAPDH	△Ct	△△Ct	RQ	mean-RQ	p value
	45d	white26	28.8373	20.4283	8.40894	-0.200063	1.14875
		purple 64	28.804	20.3524	8.45161	-0.157387	1.11527
		purple 66	28.8775	20.4338	8.44365	-0.165354	1.12144
		purple 67	29.4325	20.3331	9.09939	0.490393	0.711831
		purple 69	29.0502	20.5899	8.46031	-0.14869	1.10856
		purple 71	29.2219	20.4309	8.79102	0.182016	0.881471	1.01455	0.0362836
	100d	35	28.6987	20.5285	8.17026	-0.438743	1.35542
		41	28.7467	20.4495	8.29716	-0.311839	1.24129
		48	28.9269	20.275	8.65188	0.0428788	0.970716
		50	28.1205	20.4167	7.70378	-0.905223	1.87283
		55	28.7169	20.3705	8.34642	-0.26258	1.19962
		57	28.2009	20.4159	7.78494	-0.824062	1.77038	1.40171
	RNA-Seq results	LogFC (45d/100d)	p value	q value
		-1.03456	0.000649462	0.0719787
RAPGEF1		Sample	Ct-RGS10-2	Ct-GAPDH	∆Ct	∆∆Ct	2-∆∆Ct	mean-RQ	p value
	45d	19	27.68	18.44	9.23796	-0.380603	1.30189
		23	28.96	18.63	10.3371	0.718556	0.607705
		44	27.66	17.86	9.79465	0.176095	0.885095
		47	28.41	18.33	10.0801	0.461564	0.726198
		50	27.8	18.41	9.39255	-0.22601	1.1696
		53+59	28.07	19.2	8.86896	-0.749602	1.68133	1.06197	0.000679031
	100d	2	26	18.31	7.69304	-1.92551	3.79872
		3	26.39	18.07	8.32798	-1.29058	2.44626
		5	27.44	18.93	8.5148	-1.10376	2.14914
		10	26.7	18.59	8.10633	-1.51223	2.8525
		7+12	26.75	18.27	8.48362	-1.13494	2.1961
		13	27.03	18.46	8.56724	-1.05132	2.07243	2.58586
	RNA-Seq results	LogFC (45d/100d)	p value	q value
		-0.775783	0.00852437	0.314918
RGS10-2		Sample	Ct-RGS10-2	Ct-GAPDH	△Ct	△△Ct	RQ	mean-RQ	p value
	45d	white26	28.3677	20.4283	7.93935	-0.257953	1.19578
		purple 64	28.182	20.3524	7.82964	-0.367658	1.29026
		purple 66	28.2829	20.4338	7.84904	-0.348259	1.27302
		purple 67	28.2005	20.3331	7.86733	-0.32997	1.25699
		purple 69	29.2378	20.5899	8.6479	0.450597	0.73174
		purple 71	29.4817	20.4309	9.05084	0.853536	0.553427	1.0502	0.00982314
	100d	35	27.6581	20.5285	7.12965	-1.06765	2.09601
		41	28.6047	20.4495	8.15523	-0.0420652	1.02959
		48	27.9601	20.275	7.6851	-0.512204	1.42623
		50	27.5055	20.4167	7.08881	-1.10849	2.1562
		55	27.6924	20.3705	7.32192	-0.875383	1.83449
		57	27.4982	20.4159	7.0823	-1.115	2.16595	1.78474
	RNA-Seq results	LogFC (45d/100d)	p value	q value
		-2.02229	2.62704e-10	3.6969e-07
RASGRP		Sample	Ct-RASGRP1	Ct-GAPDH	△Ct	△△Ct	RQ	mean-RQ	p value
	45d	white26	27.6112	20.4283	7.18288	-0.772871	1.70867
		purple 64	28.5519	20.3524	8.19959	0.243831	0.8445
		purple 66	28.3268	20.4338	7.89292	-0.0628368	1.04452
		purple 67	28.7812	20.3331	8.44811	0.492356	0.710863
		purple 69	28.143	20.5899	7.55311	-0.402644	1.32193
		purple 71	28.8888	20.4309	8.45792	0.502167	0.706045	1.05609	0.00621926
	100d	35	27.2179	20.5285	6.6894	-1.26636	2.40553
		41	27.4479	20.4495	6.99838	-0.957378	1.94178
		48	27.6488	20.275	7.37379	-0.581969	1.49689
		50	27.4191	20.4167	7.00243	-0.95333	1.93634
		55	26.9075	20.3705	6.53705	-1.41871	2.67346
		57	26.38	20.4159	5.96403	-1.99173	3.97713	2.40519
	RNA-Seq results	LogFC (45d/100d)	p value	q value
		-2.12599	7.77818e-12	1.45945e-08
UBE		Sample	Ct-RASGRP1	Ct-GAPDH	∆Ct	∆∆Ct	2-∆∆Ct	mean-RQ	p value
	45d	19	24.15	18.44	5.70502	0.0209476	0.985585
		23	24.24	18.63	5.61235	-0.0717176	1.05097
		44	23.65	17.86	5.78894	0.104872	0.929887
		47	24.43	18.33	6.10269	0.418624	0.748138
		50	24.12	18.41	5.71134	0.0272742	0.981273
		53+59	24.38	19.2	5.18407	-0.5	1.41421	1.01834	0.00671889
	100d	2	23.2	18.31	4.89531	-0.788761	1.72759
		3	23.31	18.07	5.24647	-0.437601	1.35435
		5	24.05	18.93	5.12419	-0.559878	1.47414
		10	23.84	18.59	5.25091	-0.433162	1.35019
		7+12	23.7	18.27	5.42981	-0.254256	1.19272
		13	23.69	18.46	5.22624	-0.457832	1.37348	1.41208
	RNA-Seq results	LogFC (45d/100d)	p value	q value
		1.9808	0.00331077	0.202569
