# Supplementary material for: Dynamic transcriptome landscape in the song nucleus HVC between juvenile and adult zebra finches
Source: Adv Genet (Hoboken). 2021 Jan 6;2(1):e10035. doi: 10.1002/ggn2.10035 (PMC9744550; doi:10.1002/ggn2.10035)
Supplement: Supplementary file 7 — Data S6 REACTOME enrichment analysis of upregulated genes in 45 d or 100 d HVC samples [file GGN2-2-e10035-s007.xlsx]

## Sheet:   
Data_6_ Supplementary Information. REACTOME enrichment analysis of up-regulated genes in 45 d or 100 d HVC samples.
Reactome Term	Description	_LogP_45D	_LogP_100D
R-HSA-71291	Metabolism of amino acids and derivatives	-9.55569	0
R-HSA-76002	Platelet activation, signaling and aggregation	-2.01967	-3.71562
R-HSA-375280	Amine ligand-binding receptors	0	-5.53661
R-HSA-112316	Neuronal System	0	-5.29863
R-HSA-416476	G alpha (q) signalling events	0	-5.21485
R-HSA-3000157	Laminin interactions	-4.32883	0
R-HSA-69278	Cell Cycle, Mitotic	-4.31294	0
R-HSA-69306	DNA Replication	-4.2331	0
R-HSA-382551	Transport of small molecules	0	-3.53019
R-HSA-8986944	Transcriptional Regulation by MECP2	0	-3.46303
R-HSA-114508	Effects of PIP2 hydrolysis	0	-3.16516
R-HSA-1296071	Potassium Channels	0	-3.11415
R-HSA-5368286	Mitochondrial translation initiation	-2.9336	0
R-HSA-2129379	Molecules associated with elastic fibres	0	-2.59797
R-HSA-9012852	Signaling by NOTCH3	-2.36856	0
GroupID	Term	Description	LogP	Log(q-value)	Symbols
1_Summary	R-HSA-71291	Metabolism of amino acids and derivatives	-9.55569	-6.21071	ASL,DIO2,GATM,GLDC,RPL10A,ODC1,PSMB2,PSMC2,PSMD5,QDPR,RPL11,RPL18A,RPL27,RPL30,RPL27A,RPS2,RPS4Y1,RPS6,RPS7,TSHB,DDO,NAALAD2,HIBCH,PSAT1,EEF1B2,EEF2,EIF3F,MRPS31,MRPS17,EIF3L,AURKAIP1,MRPL20,MRPL47,MRPL41,CASC3,POLR2D,NUP37,DOCK2,EPS15,TAF12,TFB1M,DHX37,CSTF1,SRSF3,POP5,GEMIN8,CNOT11,COL4A1,DCX,DPYSL3,ITGA1,RET,MYL12A
1_Member	R-HSA-71291	Metabolism of amino acids and derivatives	-9.55569	-6.21071	ASL,DIO2,GATM,GLDC,RPL10A,ODC1,PSMB2,PSMC2,PSMD5,QDPR,RPL11,RPL18A,RPL27,RPL30,RPL27A,RPS2,RPS4Y1,RPS6,RPS7,TSHB,DDO,NAALAD2,HIBCH,PSAT1
1_Member	R-HSA-72766	Translation	-8.48054	-5.46195	EEF1B2,EEF2,RPL10A,RPL11,RPL18A,RPL27,RPL30,RPL27A,RPS2,RPS4Y1,RPS6,RPS7,EIF3F,MRPS31,MRPS17,EIF3L,AURKAIP1,MRPL20,MRPL47,MRPL41
1_Member	R-HSA-156842	Eukaryotic Translation Elongation	-8.32981	-5.46195	EEF1B2,EEF2,RPL10A,RPL11,RPL18A,RPL27,RPL30,RPL27A,RPS2,RPS4Y1,RPS6,RPS7
1_Member	R-HSA-72689	Formation of a pool of free 40S subunits	-7.91504	-5.17211	RPL10A,RPL11,RPL18A,RPL27,RPL30,RPL27A,RPS2,RPS4Y1,RPS6,RPS7,EIF3F,EIF3L
1_Member	R-HSA-156902	Peptide chain elongation	-7.48501	-4.90381	EEF2,RPL10A,RPL11,RPL18A,RPL27,RPL30,RPL27A,RPS2,RPS4Y1,RPS6,RPS7
1_Member	R-HSA-156827	L13a-mediated translational silencing of Ceruloplasmin expression	-7.44769	-4.90381	RPL10A,RPL11,RPL18A,RPL27,RPL30,RPL27A,RPS2,RPS4Y1,RPS6,RPS7,EIF3F,EIF3L
1_Member	R-HSA-72706	GTP hydrolysis and joining of the 60S ribosomal subunit	-7.40369	-4.90381	RPL10A,RPL11,RPL18A,RPL27,RPL30,RPL27A,RPS2,RPS4Y1,RPS6,RPS7,EIF3F,EIF3L
1_Member	R-HSA-72613	Eukaryotic Translation Initiation	-7.10818	-4.71744	RPL10A,RPL11,RPL18A,RPL27,RPL30,RPL27A,RPS2,RPS4Y1,RPS6,RPS7,EIF3F,EIF3L
1_Member	R-HSA-72737	Cap-dependent Translation Initiation	-7.10818	-4.71744	RPL10A,RPL11,RPL18A,RPL27,RPL30,RPL27A,RPS2,RPS4Y1,RPS6,RPS7,EIF3F,EIF3L
1_Member	R-HSA-9010553	Regulation of expression of SLITs and ROBOs	-7.04042	-4.69544	RPL10A,PSMB2,PSMC2,PSMD5,RPL11,RPL18A,RPL27,RPL30,RPL27A,RPS2,RPS4Y1,RPS6,RPS7,CASC3
2_Summary	R-HSA-76002	Platelet activation, signaling and aggregation	-5.13542	-2.09147	ADRA2C,ANXA5,DGKB,EGF,GNAI1,GNG7,KNG1,P2RY1,PECAM1,PLEK,PRKCB,STXBP3,TRPC3,VEGFC,VWF,DGKZ,DGKD,RASGRP1,FAM3C,MMRN1,TEX264,SYTL4,APOB,CD44,CD74,CENPE,DOCK2,H3F3B,ITGA1,LRP8,PDE10A,KIF21B,KIF9,CABLES1,KIF6
2_Member	R-HSA-76002	Platelet activation, signaling and aggregation	-5.13542	-2.09147	ADRA2C,ANXA5,DGKB,EGF,GNAI1,GNG7,KNG1,P2RY1,PECAM1,PLEK,PRKCB,STXBP3,TRPC3,VEGFC,VWF,DGKZ,DGKD,RASGRP1,FAM3C,MMRN1,TEX264,SYTL4
2_Member	R-HSA-76005	Response to elevated platelet cytosolic Ca2+	-3.89528	-1.82104	ANXA5,EGF,KNG1,PECAM1,PLEK,PRKCB,STXBP3,VEGFC,VWF,FAM3C,MMRN1,TEX264,SYTL4
2_Member	R-HSA-109582	Hemostasis	-3.88727	-1.82104	ADRA2C,ANXA5,APOB,CD44,CD74,CENPE,DGKB,DOCK2,EGF,GNAI1,GNG7,H3F3B,ITGA1,KNG1,P2RY1,PECAM1,PLEK,PRKCB,STXBP3,TRPC3,VEGFC,VWF,LRP8,DGKZ,DGKD,RASGRP1,FAM3C,PDE10A,MMRN1,KIF21B,TEX264,KIF9,CABLES1,SYTL4,KIF6
2_Member	R-HSA-114608	Platelet degranulation	-2.91403	-1.17111	ANXA5,EGF,KNG1,PECAM1,PLEK,VEGFC,VWF,FAM3C,MMRN1,TEX264,SYTL4
3_Summary	R-HSA-375280	Amine ligand-binding receptors	-5.53661	-3.54995	ADRA2C,CHRM4,DRD2,DRD5,HTR1A,HTR2A,GPR143
3_Member	R-HSA-375280	Amine ligand-binding receptors	-5.53661	-3.54995	ADRA2C,CHRM4,DRD2,DRD5,HTR1A,HTR2A,GPR143
4_Summary	R-HSA-112316	Neuronal System	-5.29863	-3.35158	CACNA1B,CHAT,EPB41L1,EPB41L2,GAD2,GNAI1,GNG7,KCNC2,KCNJ4,KCNN2,MAOA,RPS6KA1,CAMK1,KCNH5,CACNA2D3,KCNQ5,SLC5A7,KCNH6,SLITRK6,SYT9,SLC1A2,SLC1A3
4_Member	R-HSA-112316	Neuronal System	-5.29863	-3.35158	CACNA1B,CHAT,EPB41L1,EPB41L2,GAD2,GNAI1,GNG7,KCNC2,KCNJ4,KCNN2,MAOA,RPS6KA1,CAMK1,KCNH5,CACNA2D3,KCNQ5,SLC5A7,KCNH6,SLITRK6,SYT9
4_Member	R-HSA-112315	Transmission across Chemical Synapses	-3.0635	-1.43452	CACNA1B,CHAT,EPB41L1,GAD2,GNAI1,GNG7,KCNJ4,MAOA,RPS6KA1,CAMK1,CACNA2D3,SLC5A7
5_Summary	R-HSA-416476	G alpha (q) signalling events	-5.21485	-3.28484	DGKB,GNG7,HTR2A,KNG1,GPR143,RPS6KA1,TAC1,TACR2,TRHR,TRPC3,DGKZ,RASGRP1,NMU,NPSR1,ADORA2A,ADRA2C,CHRM4,CX3CR1,DRD2,DRD5,HTR1A,OPRK1,OPRM1,IAPP,RAMP3,APOB,GPC5,GNAI1,RGS12,LRP8,RGS9BP
5_Member	R-HSA-416476	G alpha (q) signalling events	-5.21485	-3.28484	DGKB,GNG7,HTR2A,KNG1,GPR143,RPS6KA1,TAC1,TACR2,TRHR,TRPC3,DGKZ,RASGRP1,NMU,NPSR1
5_Member	R-HSA-373076	Class A/1 (Rhodopsin-like receptors)	-4.99611	-3.08249	ADORA2A,ADRA2C,CHRM4,CX3CR1,DRD2,DRD5,HTR1A,HTR2A,KNG1,GPR143,OPRK1,OPRM1,TAC1,TACR2,TRHR,NMU,NPSR1
5_Member	R-HSA-500792	GPCR ligand binding	-4.61413	-2.73154	ADORA2A,ADRA2C,CHRM4,CX3CR1,DRD2,DRD5,GNG7,HTR1A,HTR2A,IAPP,KNG1,GPR143,OPRK1,OPRM1,TAC1,TACR2,TRHR,RAMP3,NMU,NPSR1
5_Member	R-HSA-418594	G alpha (i) signalling events	-3.28812	-1.62438	ADRA2C,APOB,CHRM4,CX3CR1,DRD2,GPC5,GNAI1,GNG7,HTR1A,KNG1,OPRK1,OPRM1,RGS12,LRP8,NMU,RGS9BP
5_Member	R-HSA-375276	Peptide ligand-binding receptors	-2.60229	-1.11536	CX3CR1,KNG1,OPRK1,OPRM1,TAC1,TACR2,TRHR,NMU,NPSR1
6_Summary	R-HSA-3000157	Laminin interactions	-4.32883	-2.47521	COL4A1,COL4A6,ITGA1,LAMA2,NID1,TLL2,SERPINH1,CD44,CD151,CTSB,EFEMP1,LTBP2,MFAP3,PECAM1,HTRA1,VCAM1,VWF,ITGA8,COL28A1
6_Member	R-HSA-3000157	Laminin interactions	-4.32883	-2.47521	COL4A1,COL4A6,ITGA1,LAMA2,NID1
6_Member	R-HSA-2214320	Anchoring fibril formation	-3.00766	-1.38695	COL4A1,COL4A6,TLL2
6_Member	R-HSA-1474244	Extracellular matrix organization	-2.93659	-1.18267	SERPINH1,CD44,CD151,COL4A1,COL4A6,CTSB,EFEMP1,ITGA1,LAMA2,LTBP2,MFAP3,NID1,PECAM1,HTRA1,TLL2,VCAM1,VWF,ITGA8,COL28A1
6_Member	R-HSA-2243919	Crosslinking of collagen fibrils	-2.767	-1.20735	COL4A1,COL4A6,TLL2
6_Member	R-HSA-216083	Integrin cell surface interactions	-2.52397	-0.877957	CD44,COL4A1,COL4A6,ITGA1,PECAM1,VCAM1,VWF,ITGA8
6_Member	R-HSA-1474290	Collagen formation	-2.12505	-0.78133	SERPINH1,CD151,COL4A1,COL4A6,TLL2
7_Summary	R-HSA-69278	Cell Cycle, Mitotic	-4.31294	-2.47311	CENPE,E2F3,H3F3B,PCNA,PRKCB,PSMB2,PSMC2,PSMD5,RFC2,CDC7,PTTG1,KNTC1,DCTN3,LEMD3,GMNN,POLE4,GORASP1,NUP37,CABLES1,HAUS1,ASL,GATM,ODC1,FZD6,FZD7,CTBP2,EGF,FKBP1A,NOTCH1,PEBP1,POLR2D,VWF,HEY2,SPRED2,AHCYL1,DLGAP5,CLASP2,ANAPC5,ZWILCH,KNL1,NUP43
7_Member	R-HSA-69278	Cell Cycle, Mitotic	-4.31294	-2.47311	CENPE,E2F3,H3F3B,PCNA,PRKCB,PSMB2,PSMC2,PSMD5,RFC2,CDC7,PTTG1,KNTC1,DCTN3,LEMD3,GMNN,POLE4,GORASP1,NUP37,CABLES1,HAUS1
7_Member	R-HSA-69002	DNA Replication Pre-Initiation	-3.81436	-2.08216	E2F3,PSMB2,PSMC2,PSMD5,CDC7,GMNN,POLE4
7_Member	R-HSA-453279	Mitotic G1-G1/S phases	-3.7018	-1.99028	E2F3,PCNA,PSMB2,PSMC2,PSMD5,CDC7,GMNN,POLE4,CABLES1
7_Member	R-HSA-69206	G1/S Transition	-3.38162	-1.6994	PCNA,PSMB2,PSMC2,PSMD5,CDC7,GMNN,POLE4,CABLES1
7_Member	R-HSA-1640170	Cell Cycle	-3.29244	-1.62438	CENPE,E2F3,H3F3B,PCNA,PRKCB,PSMB2,PSMC2,PSMD5,RFC2,CDC7,PTTG1,KNTC1,DCTN3,LEMD3,GMNN,POLE4,GORASP1,NUP37,CABLES1,HAUS1
7_Member	R-HSA-351202	Metabolism of polyamines	-2.95976	-1.35514	ASL,GATM,ODC1,PSMB2,PSMC2,PSMD5
7_Member	R-HSA-4086400	PCP/CE pathway	-2.80808	-1.23395	PRKCB,PSMB2,PSMC2,PSMD5,FZD6,FZD7
7_Member	R-HSA-68867	Assembly of the pre-replicative complex	-2.64601	-1.13987	E2F3,PSMB2,PSMC2,PSMD5,GMNN
7_Member	R-HSA-5663202	Diseases of signal transduction	-2.59702	-1.11536	CTBP2,EGF,FKBP1A,NOTCH1,PEBP1,POLR2D,PSMB2,PSMC2,PSMD5,VWF,FZD6,HEY2,SPRED2
7_Member	R-HSA-68886	M Phase	-2.53064	-1.06647	CENPE,H3F3B,PRKCB,PSMB2,PSMC2,PSMD5,PTTG1,KNTC1,DCTN3,LEMD3,GORASP1,NUP37,HAUS1
8_Summary	R-HSA-69306	DNA Replication	-4.76979	-2.02687	E2F3,MCM3,ORC1,PCNA,PSMB2,PSMC2,PSMD5,RFC2,CDC7,GMNN,FZR1,ANAPC5,POLE4,GINS4,TDG,POLR2D,UVSSA,CABLES1
8_Member	R-HSA-69306	DNA Replication	-4.76979	-2.02687	E2F3,MCM3,ORC1,PCNA,PSMB2,PSMC2,PSMD5,RFC2,CDC7,GMNN,FZR1,ANAPC5,POLE4,GINS4
8_Member	R-HSA-69239	Synthesis of DNA	-3.20488	-1.40397	MCM3,ORC1,PCNA,PSMB2,PSMC2,PSMD5,RFC2,FZR1,ANAPC5,POLE4,GINS4
8_Member	R-HSA-73884	Base Excision Repair	-2.73374	-1.19403	PCNA,RFC2,TDG,POLE4
8_Member	R-HSA-73933	Resolution of Abasic Sites (AP sites)	-2.73374	-1.19403	PCNA,RFC2,TDG,POLE4
8_Member	R-HSA-6782210	Gap-filling DNA repair synthesis and ligation in TC-NER	-2.73284	-1.19403	PCNA,POLR2D,RFC2,POLE4,UVSSA
8_Member	R-HSA-6782135	Dual incision in TC-NER	-2.70337	-1.17613	PCNA,POLR2D,RFC2,POLE4,UVSSA
8_Member	R-HSA-68962	Activation of the pre-replicative complex	-2.63697	-0.945205	MCM3,ORC1,CDC7,GMNN,POLE4
8_Member	R-HSA-69242	S Phase	-2.62647	-0.944244	MCM3,ORC1,PCNA,PSMB2,PSMC2,PSMD5,RFC2,FZR1,ANAPC5,POLE4,GINS4,CABLES1
8_Member	R-HSA-5651801	PCNA-Dependent Long Patch Base Excision Repair	-2.56784	-1.09209	PCNA,RFC2,POLE4
9_Summary	R-HSA-382551	Transport of small molecules	-3.89393	-1.82104	APOB,AQP3,CASQ2,CFTR,CLCN2,FKBP1B,GNG7,PCSK6,PSMB2,PSMC2,PSMD5,RYR2,SLC1A2,SLC1A3,SLC1A4,SLC3A1,SLC6A2,SLC9A2,SLC9A5,SLC15A2,TRPC3,GLRX3,SLC12A7,PHB2,ATP11A,TRPC4AP,SLC13A4,SLC27A6,ANO1,STEAP3,SLC5A7,ANO3,SLC13A3,SLC9A7,SLC22A16,SLC15A4,SLC5A12,ATP6V0D2,SLC13A5
9_Member	R-HSA-382551	Transport of small molecules	-3.89393	-1.82104	APOB,AQP3,CASQ2,CFTR,CLCN2,FKBP1B,GNG7,PCSK6,PSMB2,PSMC2,PSMD5,RYR2,SLC1A2,SLC1A3,SLC1A4,SLC3A1,SLC6A2,SLC9A2,SLC9A5,SLC15A2,TRPC3,GLRX3,SLC12A7,PHB2,ATP11A,TRPC4AP,SLC13A4,SLC27A6,ANO1,STEAP3,SLC5A7,ANO3,SLC13A3,SLC9A7,SLC22A16,SLC15A4,SLC5A12,ATP6V0D2,SLC13A5
9_Member	R-HSA-425393	Transport of inorganic cations/anions and amino acids/oligopeptides	-3.5675	-1.66035	SLC1A2,SLC1A3,SLC1A4,SLC3A1,SLC9A2,SLC9A5,SLC15A2,SLC12A7,SLC9A7,SLC15A4,SLC5A12
9_Member	R-HSA-425407	SLC-mediated transmembrane transport	-3.55817	-1.66035	SLC1A2,SLC1A3,SLC1A4,SLC3A1,SLC6A2,SLC9A2,SLC9A5,SLC15A2,SLC12A7,SLC13A4,SLC27A6,SLC5A7,SLC13A3,SLC9A7,SLC22A16,SLC15A4,SLC5A12,SLC13A5
10_Summary	R-HSA-8986944	Transcriptional Regulation by MECP2	-3.46303	-1.77126	GAD2,OPRK1,OPRM1,TRPC3,HIPK2,RBFOX1
10_Member	R-HSA-8986944	Transcriptional Regulation by MECP2	-3.46303	-1.77126	GAD2,OPRK1,OPRM1,TRPC3,HIPK2,RBFOX1
10_Member	R-HSA-9022699	MECP2 regulates neuronal receptors and channels	-2.70156	-1.17613	OPRK1,OPRM1,TRPC3
11_Summary	R-HSA-114508	Effects of PIP2 hydrolysis	-3.16516	-1.51915	DGKB,TRPC3,DGKZ,RASGRP1
11_Member	R-HSA-114508	Effects of PIP2 hydrolysis	-3.16516	-1.51915	DGKB,TRPC3,DGKZ,RASGRP1
12_Summary	R-HSA-1296071	Potassium Channels	-3.11415	-1.47674	GNG7,KCNC2,KCNJ4,KCNN2,KCNH5,KCNQ5,KCNH6
12_Member	R-HSA-1296071	Potassium Channels	-3.11415	-1.47674	GNG7,KCNC2,KCNJ4,KCNN2,KCNH5,KCNQ5,KCNH6
13_Summary	R-HSA-5368286	Mitochondrial translation initiation	-2.9336	-1.35204	MRPS31,MRPS17,AURKAIP1,MRPL20,MRPL47,MRPL41
13_Member	R-HSA-5368286	Mitochondrial translation initiation	-2.9336	-1.35204	MRPS31,MRPS17,AURKAIP1,MRPL20,MRPL47,MRPL41
13_Member	R-HSA-5389840	Mitochondrial translation elongation	-2.9336	-1.35204	MRPS31,MRPS17,AURKAIP1,MRPL20,MRPL47,MRPL41
13_Member	R-HSA-5419276	Mitochondrial translation termination	-2.9336	-1.35204	MRPS31,MRPS17,AURKAIP1,MRPL20,MRPL47,MRPL41
13_Member	R-HSA-5368287	Mitochondrial translation	-2.78397	-1.21714	MRPS31,MRPS17,AURKAIP1,MRPL20,MRPL47,MRPL41
14_Summary	R-HSA-2129379	Molecules associated with elastic fibres	-2.59797	-1.11536	EFEMP1,LTBP2,MFAP3,ITGA8
14_Member	R-HSA-2129379	Molecules associated with elastic fibres	-2.59797	-1.11536	EFEMP1,LTBP2,MFAP3,ITGA8
14_Member	R-HSA-1566948	Elastic fibre formation	-2.32885	-0.913283	EFEMP1,LTBP2,MFAP3,ITGA8
15_Summary	R-HSA-9012852	Signaling by NOTCH3	-2.36856	-0.926721	EGF,NOTCH1,DLGAP5,HEY2
15_Member	R-HSA-9012852	Signaling by NOTCH3	-2.36856	-0.926721	EGF,NOTCH1,DLGAP5,HEY2
15_Member	R-HSA-9013508	NOTCH3 Intracellular Domain Regulates Transcription	-2.34725	-0.926545	NOTCH1,DLGAP5,HEY2
