# Supplementary material for: Dynamic transcriptome landscape in the song nucleus HVC between juvenile and adult zebra finches
Source: Adv Genet (Hoboken). 2021 Jan 6;2(1):e10035. doi: 10.1002/ggn2.10035 (PMC9744550; doi:10.1002/ggn2.10035)
Supplement: Supplementary file 8 — Data S7 Sequences of RT‐qPCR primes [file GGN2-2-e10035-s002.xlsx]

## Sheet: Sheet1
Data_7_Supplementary Information. Sequences of RT-qPCR primes
Gene Symbol	Access No.	Forward primer	Reverse primer	Product size (bp)
CAMK2B-1	XM_002198823	TATGCTGTAGCCCACCC	GCAGTGCCAAATAACAAAG	151
CD200	XM_002190082	AAAGTGAGGATGGGTGATAGTG	CATGTGATTCCTCTGAGTCCTT	100
CD74	DQ215319	CCGAGCACTCTGCAATAA	CAACCTCCAACAACACCC	147
CHRM4	XM_002200114	GAGGAATGGGAAAGTGGA	TCATGCTGACGGTGCTG	101
CRIPT	XM_002196836	AGAGTTCAGAGGGAAGGAG	CTTATAGGCATACGACTAAATG	196
DLK1	XM_002200261	GTTCTTGTCCCTATGGCTAC	GCACTCAAACCCTCCCT	119
FAM19A1	XM_002192343	AGGAGGAACGTGTGAAGTTATAG	CCAGGTAGACAGGAGCATTT	96
GABRB1-2	XM_002194288	ATTCAAAGCAAGGAGCACT	CACCAAACCACAATATCCA	131
GAD2	XM_002190067	CAGCCACTCACCAAGACA	ACTACAAATACATTCGCACAG	144
IFRD1	XM_002193177	TGGCTGGCTCTTCCTAT	CCAACCACCCACAACTC	158
IL16	XM_002197255	GCCGTTAATTCCCACCTT	ATGACACCTGGCTGCTGA	148
ISG12	NM_001197179	TTAGGCATATCCTGAGTTTAG	TACCCTTTGCTGAGTGTTT	136
LY6E-2	XM_002187034	TCTCCTACTCCTGGCATT	GTGCCCAGTTTCTGTTTA	158
Neurod6	XM_002199030	AAAACTTGTGCAAGGGTC	CTGTGGTAGGGAGGATAAA	151
PHF15	XM_002188088	TTGGGTTCAGGGAGGTT	CCGTGGCACTGGAGAAA	166
RAPGEF1	XM_030286318.1	CCAGAGAGCTGCTTGTGTTTA	TCAGTGCCTCTTCCGTATCT	103
RASGRP1	XM_002199512	TCCGTGAGACTGAAACCA	TGCCTGGAGATAGGGATT	132
RGS10-2	XM_002188164	GAGACTAATGCAGCAAACAC	ACTCTTAATGCCTACCACAG	124
UBE2A	XM_012573119.2	AGACCCTGGAATGGTTGTTATT	CCCTCAGCAAAGATCCAAGT	100
